# Supplementary material for: Comparative characterization of biochars produced at three selected pyrolysis temperatures from common woody and herbaceous waste streams
Source: PeerJ. 2019 Apr 15;7:e6784. doi: 10.7717/peerj.6784 (PMC6472468; doi:10.7717/peerj.6784)
Supplement: Data S1 [file peerj-07-6784-s001.xlsx]

## Sheet: Yeilds
	Biochar	P350	P500	P750	S350	S500	S750
	A	36.2	23.1	22	38.9	30	27.6
	B	32.31	20.74	22.4	23.13	24.54	28.74
	C	-	20.54	18.21	26.04	24.16	21.69
	D	-	-	19.27	31.01	23.84	19.16
	E	-	-	-	-	23.06	19.64
	F	-	-	-	-	-	19.42
	Ave	34.255	21.46	20.47	29.77	25.12	22.7083
	SD	1.945	1.16253	1.77577	5.97698	2.48815	3.96158
	Error	0.9725	0.581263	0.887884	2.98849	1.24407	1.98079

## Sheet: pH and EC
	Biochar	P350	P500	P750	S350	S500	S750
	pH A	5.71	6.31	8.44	7.96	9.93	11.07
	pH B	5.55	6.48	8.45	7.95	9.92	11.16
	Ave	5.63	6.395	8.445	7.955	9.925	11.115
	SD	0.08	0.085	0.005	0.005	0.005	0.045
	Error	0.04	0.0425	0.0025	0.0025	0.0025	0.0225
	EC A	17.2	29.4	363.4	156.8	836.1	2622
	EC B	19.9	29.1	365.1	152.9	850.4	3030
	Ave	18.55	29.25	364.25	154.85	843.25	2826
	SD	1.35	0.15	0.85	1.95	7.15	204
	Error	0.675	0.075	0.425	0.975	3.575	102

## Sheet: Moisture and Ash
	Sample	Crucible (g)	Crucible + Biochar (g)	Biochar (g)	105˚C Treatment (g)	Delta Mass (g)	Moisture (%)	950˚C (g)	Delta Mass (g)	Mass Ash (g)	Ash (%)
	s350A	89.178	90.16	0.982	90.143	0.017	1.73116	89.331	0.829	0.153	15.5804
	s350B	93.309	94.303	0.994	94.286	0.017	1.71026	93.457	0.846	0.148	14.8893
	s350C	91.2435	92.2315	0.988	92.2145	0.017	1.72071	91.394	0.8375	0.1505	15.2349
	s500A	88.138	89.182	1.044	89.163	0.019	1.81992	88.342	0.84	0.204	19.5402
	s500B	87.702	88.766	1.064	88.748	0.018	1.69173	87.839	0.927	0.137	12.8759
	s500C	87.92	88.974	1.054	88.9555	0.0185	1.75583	88.0905	0.8835	0.1705	16.2081
	s750A	88.8	89.852	1.052	89.809	0.043	4.08745	89.058	0.794	0.258	24.5247
	s750B	86.333	87.373	1.04	87.332	0.041	3.94231	86.576	0.797	0.243	23.3654
	s750C	87.5665	88.6125	1.046	88.5705	0.042	4.01488	87.817	0.7955	0.2505	23.945
	p350A	82.311	83.342	1.031	83.326	0.016	1.55189	82.323	1.019	0.012	1.16392
	p350B	86.641	87.683	1.042	87.667	0.016	1.53551	86.653	1.03	0.012	1.15163
	p350C	84.476	85.5125	1.0365	85.4965	0.016	1.5437	84.488	1.0245	0.012	1.15778
	p500A	89.996	90.901	0.905	90.883	0.018	1.98895	90.013	0.888	0.017	1.87845
	p500B	92.471	93.424	0.953	93.41	0.014	1.46905	92.489	0.935	0.018	1.88877
	p500C	91.2335	92.1625	0.929	92.1465	0.016	1.729	91.251	0.9115	0.0175	1.88361
	p750A	91.322	92.301	0.979	92.27	0.031	3.1665	91.342	0.959	0.02	2.0429
	p750B	87.004	88.003	0.999	87.969	0.034	3.4034	87.022	0.981	0.018	1.8018
	p750C	89.163	90.152	0.989	90.1195	0.0325	3.28495	89.182	0.97	0.019	1.92235

## Sheet: VM (TGA)
	TGA	P350A		P350B		P500A		P500B		P750A		P750B		S350A		S350B		S500A		S500B		S750A		S750B
	Temprature (˚C)	Mass	Delta Mass	Mass	Delta Mass	Mass	Delta Mass	Mass	Delta Mass	Mass	Delta Mass	Mass	Delta Mass	Mass	Delta Mass	Mass	Delta Mass	Mass	Delta Mass	Mass	Delta Mass	Mass	Delta Mass	Mass	Delta Mass
	105	12.8578	100	9.72836	100	8.22178	100	8.44572	100	7.55545	100	7.87733	100	8.18801	100	8.45944	100	2.42766	100	2.68727	100	9.76529	100	6.79267	100
	105.5	12.8574	99.9967	9.72814	99.9978	8.22178	100	8.44635	100.007	7.5563	100.011	7.87775	100.005	8.1878	99.9974	8.45923	99.9975	2.42745	99.9913	2.68705	99.9921	9.76508	99.9978	6.79246	99.9969
	106	12.8574	99.9967	9.72751	99.9913	8.22199	100.003	8.44593	100.002	7.55862	100.042	7.87796	100.008	8.1878	99.9974	8.45923	99.9975	2.42724	99.9826	2.68705	99.9921	9.76487	99.9957	6.79246	99.9969
	106.5	12.8572	99.9951	9.72793	99.9957	8.22221	100.005	8.44593	100.002	7.55883	100.045	7.87733	100	8.18759	99.9948	8.45944	100	2.42702	99.9739	2.68705	99.9921	9.76466	99.9935	6.79204	99.9907
	107	12.857	99.9934	9.72793	99.9957	8.22242	100.008	8.44593	100.002	7.55799	100.034	7.87669	99.992	8.18717	99.9897	8.45944	100	2.42702	99.9739	2.68727	100	9.76445	99.9913	6.79204	99.9907
	107.5	12.8565	99.9901	9.7273	99.9892	8.22221	100.005	8.44572	100	7.55735	100.025	7.87627	99.9866	8.18611	99.9768	8.45902	99.995	2.42745	99.9913	2.68727	100	9.76403	99.987	6.79204	99.9907
	108	12.8557	99.9836	9.72688	99.9848	8.22199	100.003	8.44551	99.9975	7.54976	99.9246	7.87606	99.9839	8.18527	99.9665	8.45902	99.995	2.42724	99.9826	2.68727	100	9.76403	99.987	6.79204	99.9907
	108.5	12.8546	99.9754	9.72646	99.9805	8.22199	100.003	8.44551	99.9975	7.54743	99.8938	7.87627	99.9866	8.18506	99.9639	8.45838	99.9875	2.42702	99.9739	2.68748	100.008	9.76381	99.9849	6.79204	99.9907
	109	12.854	99.9704	9.72625	99.9783	8.22199	100.003	8.44488	99.99	7.54912	99.9162	7.87458	99.9652	8.18506	99.9639	8.45817	99.985	2.42681	99.9652	2.68769	100.016	9.76381	99.9849	6.79204	99.9907
	109.5	12.8532	99.9639	9.72625	99.9783	8.22199	100.003	8.44488	99.99	7.54912	99.9162	7.87543	99.9759	8.18485	99.9613	8.45817	99.985	2.42618	99.9391	2.68748	100.008	9.7636	99.9827	6.79183	99.9876
	110	12.8534	99.9655	9.72646	99.9805	8.22199	100.003	8.44467	99.9875	7.55081	99.9385	7.87522	99.9732	8.18506	99.9639	8.45796	99.9825	2.42597	99.9304	2.68748	100.008	9.76339	99.9805	6.79183	99.9876
	110.5	12.8536	99.9672	9.72603	99.9761	8.22199	100.003	8.44488	99.99	7.54976	99.9246	7.87564	99.9786	8.18485	99.9613	8.45796	99.9825	2.42576	99.9217	2.68769	100.016	9.76276	99.9741	6.79183	99.9876
	111	12.8536	99.9672	9.72582	99.974	8.22199	100.003	8.44445	99.985	7.55292	99.9665	7.87564	99.9786	8.18464	99.9588	8.45775	99.98	2.42576	99.9217	2.68769	100.016	9.76255	99.9719	6.79183	99.9876
	111.5	12.8536	99.9672	9.7254	99.9696	8.22199	100.003	8.44403	99.98	7.55799	100.034	7.87606	99.9839	8.18464	99.9588	8.45796	99.9825	2.42555	99.913	2.68769	100.016	9.76234	99.9697	6.79183	99.9876
	112	12.8534	99.9655	9.72498	99.9653	8.22136	99.9949	8.44424	99.9825	7.562	100.087	7.8769	99.9946	8.18464	99.9588	8.45754	99.9776	2.42576	99.9217	2.6879	100.024	9.76213	99.9676	6.79204	99.9907
	112.5	12.8534	99.9655	9.72477	99.9631	8.22073	99.9872	8.44467	99.9875	7.56031	100.064	7.8769	99.9946	8.18464	99.9588	8.45733	99.9751	2.42597	99.9304	2.68769	100.016	9.76213	99.9676	6.79225	99.9938
	113	12.8532	99.9639	9.72456	99.9609	8.22052	99.9846	8.44467	99.9875	7.55989	100.059	7.87711	99.9973	8.18464	99.9588	8.45691	99.9701	2.42597	99.9304	2.68769	100.016	9.76128	99.9589	6.79204	99.9907
	113.5	12.8532	99.9639	9.72477	99.9631	8.2203	99.982	8.44488	99.99	7.55862	100.042	7.8769	99.9946	8.18421	99.9536	8.4567	99.9676	2.42597	99.9304	2.68748	100.008	9.76065	99.9524	6.79204	99.9907
	114	12.8532	99.9639	9.7254	99.9696	8.22052	99.9846	8.44488	99.99	7.55735	100.025	7.8769	99.9946	8.18421	99.9536	8.45649	99.9651	2.42555	99.913	2.68748	100.008	9.76023	99.9481	6.79204	99.9907
	114.5	12.8529	99.9622	9.7254	99.9696	8.22009	99.9795	8.44509	99.9925	7.55693	100.02	7.8769	99.9946	8.184	99.951	8.45627	99.9626	2.42639	99.9478	2.68727	100	9.75981	99.9438	6.79204	99.9907
	115	12.8527	99.9606	9.72519	99.9675	8.21946	99.9718	8.4453	99.995	7.55567	100.003	7.87733	100	8.18316	99.9407	8.45627	99.9626	2.4266	99.9565	2.68705	99.9921	9.75959	99.9416	6.79204	99.9907
	115.5	12.8525	99.959	9.72498	99.9653	8.21883	99.9641	8.44509	99.9925	7.55419	99.9832	7.87733	100	8.18274	99.9356	8.45416	99.9376	2.42681	99.9652	2.68727	100	9.75854	99.9308	6.79246	99.9969
	116	12.8523	99.9573	9.72456	99.9609	8.21883	99.9641	8.44551	99.9975	7.55313	99.9693	7.87733	100	8.18274	99.9356	8.45353	99.9301	2.42681	99.9652	2.68705	99.9921	9.75833	99.9287	6.79267	100
	116.5	12.8519	99.954	9.72435	99.9588	8.21883	99.9641	8.44593	100.002	7.55292	99.9665	7.87711	99.9973	8.18316	99.9407	8.45353	99.9301	2.42681	99.9652	2.68684	99.9843	9.75769	99.9222	6.79246	99.9969
	117	12.8515	99.9508	9.72435	99.9588	8.21925	99.9692	8.44635	100.007	7.55313	99.9693	7.87711	99.9973	8.18274	99.9356	8.45332	99.9277	2.42702	99.9739	2.68663	99.9764	9.75748	99.92	6.79246	99.9969
	117.5	12.8515	99.9508	9.72435	99.9588	8.21904	99.9666	8.44678	100.013	7.55398	99.9804	7.87711	99.9973	8.18253	99.933	8.45353	99.9301	2.42702	99.9739	2.68663	99.9764	9.75622	99.9071	6.79183	99.9876
	118	12.851	99.9475	9.72435	99.9588	8.21925	99.9692	8.4472	100.017	7.55398	99.9804	7.8769	99.9946	8.1821	99.9278	8.45395	99.9351	2.42681	99.9652	2.68663	99.9764	9.75495	99.8941	6.7914	99.9814
	118.5	12.8506	99.9442	9.72371	99.9523	8.21988	99.9769	8.44678	100.013	7.5544	99.986	7.8769	99.9946	8.18168	99.9227	8.45374	99.9326	2.42702	99.9739	2.68684	99.9843	9.75474	99.8919	6.7914	99.9814
	119	12.8498	99.9376	9.72329	99.9479	8.22052	99.9846	8.44635	100.007	7.55609	100.008	7.8769	99.9946	8.18168	99.9227	8.45374	99.9326	2.42702	99.9739	2.68684	99.9843	9.75516	99.8963	6.79098	99.9751
	119.5	12.8494	99.9343	9.72329	99.9479	8.22136	99.9949	8.44656	100.01	7.5582	100.036	7.8769	99.9946	8.18168	99.9227	8.45395	99.9351	2.42681	99.9652	2.68684	99.9843	9.75516	99.8963	6.79098	99.9751
	120	12.8487	99.9294	9.7235	99.9501	8.22178	100	8.44572	100	7.55693	100.02	7.87669	99.992	8.18105	99.9149	8.45459	99.9426	2.4266	99.9565	2.68663	99.9764	9.75516	99.8963	6.78824	99.9348
	120.5	12.8487	99.9294	9.72329	99.9479	8.22178	100	8.44488	99.99	7.55693	100.02	7.87669	99.992	8.17915	99.8917	8.4548	99.9451	2.4266	99.9565	2.68621	99.9607	9.75516	99.8963	6.78697	99.9161
	121	12.8485	99.9278	9.72287	99.9436	8.22178	100	8.44277	99.965	7.55714	100.022	7.87648	99.9893	8.17873	99.8866	8.45416	99.9376	2.4266	99.9565	2.68621	99.9607	9.75474	99.8919	6.78781	99.9285
	121.5	12.8485	99.9278	9.72308	99.9458	8.22157	99.9974	8.44256	99.9625	7.55693	100.02	7.87606	99.9839	8.1783	99.8814	8.45416	99.9376	2.42618	99.9391	2.686	99.9529	9.75474	99.8919	6.78845	99.9379
	122	12.8483	99.9261	9.72287	99.9436	8.22157	99.9974	8.44192	99.955	7.55609	100.008	7.87606	99.9839	8.17851	99.884	8.45416	99.9376	2.42618	99.9391	2.686	99.9529	9.75474	99.8919	6.78824	99.9348
	122.5	12.8481	99.9245	9.72308	99.9458	8.22157	99.9974	8.44192	99.955	7.55651	100.014	7.87606	99.9839	8.17915	99.8917	8.45416	99.9376	2.42576	99.9217	2.686	99.9529	9.75474	99.8919	6.78929	99.9503
	123	12.8481	99.9245	9.72308	99.9458	8.22115	99.9923	8.44234	99.96	7.5563	100.011	7.87606	99.9839	8.17873	99.8866	8.45374	99.9326	2.42555	99.913	2.68515	99.9215	9.75432	99.8876	6.79077	99.972
	123.5	12.8479	99.9228	9.72287	99.9436	8.22094	99.9897	8.44298	99.9675	7.5544	99.986	7.87585	99.9812	8.17851	99.884	8.45311	99.9251	2.42534	99.9044	2.68452	99.8979	9.75411	99.8854	6.79035	99.9658
	124	12.8479	99.9228	9.72287	99.9436	8.22115	99.9923	8.44298	99.9675	7.55292	99.9665	7.87585	99.9812	8.1783	99.8814	8.45226	99.9152	2.42534	99.9044	2.68473	99.9058	9.75389	99.8833	6.79014	99.9627
	124.5	12.8477	99.9212	9.72266	99.9414	8.2203	99.982	8.44361	99.975	7.55123	99.9441	7.87585	99.9812	8.17788	99.8763	8.45184	99.9102	2.42512	99.8957	2.68494	99.9136	9.75326	99.8768	6.79014	99.9627
	125	12.8475	99.9196	9.72266	99.9414	8.2203	99.982	8.44424	99.9825	7.55081	99.9385	7.87585	99.9812	8.17788	99.8763	8.45205	99.9127	2.42512	99.8957	2.68494	99.9136	9.75284	99.8725	6.78993	99.9596
	125.5	12.8475	99.9196	9.72287	99.9436	8.21988	99.9769	8.44403	99.98	7.55102	99.9413	7.87585	99.9812	8.1783	99.8814	8.45142	99.9052	2.42491	99.887	2.68515	99.9215	9.75284	99.8725	6.7895	99.9534
	126	12.847	99.9163	9.72266	99.9414	8.21883	99.9641	8.4434	99.9725	7.55123	99.9441	7.87585	99.9812	8.17809	99.8788	8.45163	99.9077	2.42512	99.8957	2.68558	99.9372	9.75263	99.8703	6.7895	99.9534
	126.5	12.8466	99.913	9.72266	99.9414	8.21735	99.9461	8.44382	99.9775	7.55166	99.9497	7.87564	99.9786	8.17767	99.8737	8.45142	99.9052	2.42512	99.8957	2.68537	99.9293	9.75221	99.866	6.78929	99.9503
	127	12.846	99.9081	9.72287	99.9436	8.21672	99.9384	8.4434	99.9725	7.55187	99.9525	7.87585	99.9812	8.17704	99.866	8.45142	99.9052	2.42491	99.887	2.68473	99.9058	9.75178	99.8617	6.78887	99.9441
	127.5	12.8456	99.9048	9.72266	99.9414	8.21798	99.9538	8.44234	99.96	7.55208	99.9553	7.87606	99.9839	8.17683	99.8634	8.45121	99.9027	2.42512	99.8957	2.68452	99.8979	9.75094	99.853	6.78887	99.9441
	128	12.8453	99.9031	9.72287	99.9436	8.21777	99.9512	8.44129	99.9475	7.5525	99.9609	7.87606	99.9839	8.17661	99.8608	8.45079	99.8977	2.42555	99.913	2.68473	99.9058	9.74904	99.8336	6.78887	99.9441
	128.5	12.8453	99.9031	9.72308	99.9458	8.21756	99.9487	8.44171	99.9525	7.55334	99.9721	7.87606	99.9839	8.17661	99.8608	8.45015	99.8902	2.42555	99.913	2.68452	99.8979	9.74798	99.8228	6.78887	99.9441
	129	12.8451	99.9015	9.72308	99.9458	8.21798	99.9538	8.44171	99.9525	7.55377	99.9776	7.87606	99.9839	8.17683	99.8634	8.45015	99.8902	2.42555	99.913	2.6841	99.8822	9.74756	99.8184	6.78887	99.9441
	129.5	12.8447	99.8982	9.72329	99.9479	8.21946	99.9718	8.44192	99.955	7.55419	99.9832	7.87648	99.9893	8.1764	99.8582	8.44994	99.8877	2.42534	99.9044	2.68262	99.8272	9.74756	99.8184	6.78887	99.9441
	130	12.8445	99.8966	9.72329	99.9479	8.22073	99.9872	8.44234	99.96	7.55503	99.9944	7.87627	99.9866	8.17661	99.8608	8.4491	99.8777	2.42534	99.9044	2.68178	99.7958	9.74735	99.8163	6.78887	99.9441
	130.5	12.8445	99.8966	9.72329	99.9479	8.22178	100	8.44234	99.96	7.55588	100.006	7.8769	99.9946	8.1764	99.8582	8.44889	99.8753	2.42534	99.9044	2.68199	99.8037	9.74777	99.8206	6.78908	99.9472
	131	12.8445	99.8966	9.72329	99.9479	8.2203	99.982	8.44277	99.965	7.55609	100.008	7.87733	100	8.17556	99.8479	8.44868	99.8728	2.42534	99.9044	2.68325	99.8508	9.74798	99.8228	6.78908	99.9472
	131.5	12.8443	99.8949	9.72287	99.9436	8.22009	99.9795	8.44298	99.9675	7.55651	100.014	7.87711	99.9973	8.17556	99.8479	8.44825	99.8678	2.42534	99.9044	2.68241	99.8194	9.74777	99.8206	6.78908	99.9472
	132	12.8443	99.8949	9.72266	99.9414	8.2203	99.982	8.4434	99.9725	7.55714	100.022	7.8769	99.9946	8.17535	99.8453	8.44783	99.8628	2.42512	99.8957	2.6822	99.8115	9.7482	99.8249	6.78908	99.9472
	132.5	12.8441	99.8933	9.72266	99.9414	8.2203	99.982	8.44382	99.9775	7.55756	100.028	7.87711	99.9973	8.17514	99.8428	8.44741	99.8578	2.42491	99.887	2.68178	99.7958	9.74798	99.8228	6.78929	99.9503
	133	12.8439	99.8917	9.72287	99.9436	8.22073	99.9872	8.44424	99.9825	7.55756	100.028	7.87711	99.9973	8.17408	99.8299	8.4472	99.8553	2.4247	99.8783	2.68157	99.788	9.74756	99.8184	6.78929	99.9503
	133.5	12.8443	99.8949	9.72266	99.9414	8.22094	99.9897	8.44424	99.9825	7.55714	100.022	7.87711	99.9973	8.17387	99.8273	8.44678	99.8503	2.42428	99.8609	2.68157	99.788	9.74735	99.8163	6.78929	99.9503
	134	12.8439	99.8917	9.72224	99.9371	8.22115	99.9923	8.44403	99.98	7.55735	100.025	7.8769	99.9946	8.17345	99.8221	8.44656	99.8478	2.42407	99.8522	2.68199	99.8037	9.74777	99.8206	6.78929	99.9503
	134.5	12.8439	99.8917	9.72181	99.9327	8.22073	99.9872	8.44424	99.9825	7.55756	100.028	7.87669	99.992	8.16522	99.7216	8.44656	99.8478	2.42365	99.8348	2.68136	99.7801	9.74714	99.8141	6.78908	99.9472
	135	12.8437	99.89	9.72076	99.9219	8.22199	100.003	8.44445	99.985	7.55672	100.017	7.87627	99.9866	8.16817	99.7577	8.44678	99.8503	2.42428	99.8609	2.68114	99.7722	9.7463	99.8055	6.78908	99.9472
	135.5	12.8432	99.8867	9.72034	99.9176	8.22199	100.003	8.44445	99.985	7.55503	99.9944	7.87627	99.9866	8.16691	99.7422	8.44678	99.8503	2.42407	99.8522	2.68157	99.788	9.74545	99.7968	6.78908	99.9472
	136	12.843	99.8851	9.72055	99.9197	8.22305	100.015	8.44424	99.9825	7.54997	99.9274	7.87585	99.9812	8.16712	99.7448	8.44656	99.8478	2.42386	99.8435	2.68051	99.7487	9.74503	99.7925	6.78908	99.9472
	136.5	12.8428	99.8834	9.72012	99.9154	8.22368	100.023	8.44403	99.98	7.54849	99.9078	7.87585	99.9812	8.17282	99.8144	8.44635	99.8453	2.42365	99.8348	2.68178	99.7958	9.74461	99.7882	6.78887	99.9441
	137	12.8426	99.8818	9.72012	99.9154	8.22326	100.018	8.44403	99.98	7.54997	99.9274	7.875	99.9705	8.16965	99.7757	8.44593	99.8403	2.42344	99.8261	2.68283	99.8351	9.7444	99.786	6.78866	99.941
	137.5	12.8415	99.8736	9.72055	99.9197	8.22284	100.013	8.44382	99.9775	7.55102	99.9413	7.87289	99.9437	8.17683	99.8634	8.44593	99.8403	2.4228	99.8	2.6841	99.8822	9.74419	99.7839	6.78718	99.9192
	138	12.8405	99.8654	9.72055	99.9197	8.22305	100.015	8.44382	99.9775	7.55123	99.9441	7.87163	99.9277	8.17429	99.8325	8.44572	99.8378	2.42238	99.7826	2.68325	99.8508	9.74398	99.7817	6.78739	99.9223
	138.5	12.8369	99.8375	9.72012	99.9154	8.22326	100.018	8.44382	99.9775	7.55313	99.9693	7.87226	99.9357	8.17282	99.8144	8.44551	99.8353	2.42238	99.7826	2.68325	99.8508	9.74334	99.7752	6.78845	99.9379
	139	12.838	99.8457	9.72034	99.9176	8.22326	100.018	8.44361	99.975	7.55355	99.9749	7.87268	99.9411	8.17345	99.8221	8.4453	99.8328	2.42238	99.7826	2.68283	99.8351	9.74292	99.7709	6.78803	99.9316
	139.5	12.8382	99.8473	9.72076	99.9219	8.22242	100.008	8.4434	99.9725	7.55334	99.9721	7.87268	99.9411	8.16775	99.7525	8.44403	99.8179	2.4228	99.8	2.68304	99.8429	9.7425	99.7666	6.78803	99.9316
	140	12.8386	99.8506	9.72076	99.9219	8.22094	99.9897	8.44319	99.97	7.55419	99.9832	7.8731	99.9464	8.17239	99.8092	8.44298	99.8054	2.42217	99.7739	2.68093	99.7644	9.74186	99.7601	6.78971	99.9565
	140.5	12.8386	99.8506	9.72034	99.9176	8.22052	99.9846	8.44319	99.97	7.55461	99.9888	7.87458	99.9652	8.17049	99.7861	8.44171	99.7904	2.42217	99.7739	2.68051	99.7487	9.74102	99.7514	6.78971	99.9565
	141	12.8388	99.8523	9.72055	99.9197	8.22073	99.9872	8.4434	99.9725	7.55524	99.9972	7.87458	99.9652	8.17049	99.7861	8.4415	99.7879	2.42196	99.7652	2.68093	99.7644	9.74081	99.7493	6.78908	99.9472
	141.5	12.839	99.8539	9.72055	99.9197	8.22073	99.9872	8.44361	99.975	7.55545	100	7.87522	99.9732	8.17049	99.7861	8.44213	99.7954	2.42196	99.7652	2.68157	99.788	9.7406	99.7471	6.78887	99.9441
	142	12.839	99.8539	9.72055	99.9197	8.22115	99.9923	8.44382	99.9775	7.55567	100.003	7.87648	99.9893	8.17007	99.7809	8.44213	99.7954	2.42196	99.7652	2.68136	99.7801	9.73996	99.7406	6.78866	99.941
	142.5	12.8396	99.8588	9.72012	99.9154	8.22094	99.9897	8.44382	99.9775	7.55545	100	7.87522	99.9732	8.16986	99.7783	8.44213	99.7954	2.42196	99.7652	2.68136	99.7801	9.73954	99.7363	6.78866	99.941
	143	12.8392	99.8555	9.72012	99.9154	8.22094	99.9897	8.44382	99.9775	7.55545	100	7.87522	99.9732	8.16986	99.7783	8.44213	99.7954	2.42217	99.7739	2.68136	99.7801	9.73912	99.732	6.78739	99.9223
	143.5	12.8392	99.8555	9.72012	99.9154	8.22052	99.9846	8.4434	99.9725	7.55567	100.003	7.87522	99.9732	8.16986	99.7783	8.44192	99.7929	2.42301	99.8087	2.68093	99.7644	9.73933	99.7342	6.78739	99.9223
	144	12.839	99.8539	9.72012	99.9154	8.22052	99.9846	8.44319	99.97	7.55545	100	7.87543	99.9759	8.16965	99.7757	8.44171	99.7904	2.4228	99.8	2.68072	99.7565	9.73975	99.7385	6.78739	99.9223
	144.5	12.8388	99.8523	9.72034	99.9176	8.22094	99.9897	8.44319	99.97	7.55567	100.003	7.87543	99.9759	8.16923	99.7706	8.44192	99.7929	2.42238	99.7826	2.68157	99.788	9.73954	99.7363	6.78739	99.9223
	145	12.8386	99.8506	9.72034	99.9176	8.22115	99.9923	8.4434	99.9725	7.55524	99.9972	7.875	99.9705	8.16902	99.768	8.44213	99.7954	2.42217	99.7739	2.68136	99.7801	9.73954	99.7363	6.7876	99.9254
	145.5	12.8386	99.8506	9.72034	99.9176	8.22115	99.9923	8.4434	99.9725	7.55503	99.9944	7.87458	99.9652	8.16881	99.7654	8.44192	99.7929	2.42217	99.7739	2.6803	99.7408	9.73954	99.7363	6.78739	99.9223
	146	12.8384	99.849	9.72076	99.9219	8.22136	99.9949	8.44277	99.965	7.55419	99.9832	7.87353	99.9518	8.16859	99.7628	8.44171	99.7904	2.42238	99.7826	2.6803	99.7408	9.73996	99.7406	6.78739	99.9223
	146.5	12.8384	99.849	9.72097	99.9241	8.22115	99.9923	8.44277	99.965	7.55398	99.9804	7.87332	99.9491	8.16838	99.7603	8.44171	99.7904	2.42238	99.7826	2.6803	99.7408	9.73996	99.7406	6.78739	99.9223
	147	12.8384	99.849	9.7216	99.9306	8.22115	99.9923	8.44256	99.9625	7.55419	99.9832	7.87353	99.9518	8.16817	99.7577	8.44171	99.7904	2.42238	99.7826	2.68009	99.733	9.73996	99.7406	6.78739	99.9223
	147.5	12.8384	99.849	9.7216	99.9306	8.22094	99.9897	8.44234	99.96	7.55419	99.9832	7.87395	99.9571	8.16796	99.7551	8.4415	99.7879	2.42238	99.7826	2.67988	99.7251	9.73996	99.7406	6.78739	99.9223
	148	12.8382	99.8473	9.7216	99.9306	8.22115	99.9923	8.44213	99.9575	7.55419	99.9832	7.87416	99.9598	8.16775	99.7525	8.44129	99.7854	2.42238	99.7826	2.67967	99.7173	9.73996	99.7406	6.78739	99.9223
	148.5	12.8382	99.8473	9.72181	99.9327	8.22115	99.9923	8.44213	99.9575	7.55419	99.9832	7.87416	99.9598	8.16733	99.7474	8.44129	99.7854	2.42217	99.7739	2.67967	99.7173	9.73996	99.7406	6.78739	99.9223
	149	12.838	99.8457	9.72202	99.9349	8.22115	99.9923	8.44213	99.9575	7.55398	99.9804	7.87395	99.9571	8.16733	99.7474	8.44087	99.7804	2.42196	99.7652	2.67967	99.7173	9.73954	99.7363	6.78739	99.9223
	149.5	12.838	99.8457	9.72224	99.9371	8.22115	99.9923	8.44213	99.9575	7.55419	99.9832	7.87395	99.9571	8.16733	99.7474	8.44066	99.778	2.42196	99.7652	2.67946	99.7094	9.73933	99.7342	6.78718	99.9192
	150	12.838	99.8457	9.72224	99.9371	8.22115	99.9923	8.44192	99.955	7.55503	99.9944	7.87395	99.9571	8.16712	99.7448	8.44087	99.7804	2.42175	99.7566	2.67946	99.7094	9.7387	99.7277	6.78718	99.9192
	150.5	12.838	99.8457	9.72224	99.9371	8.22115	99.9923	8.44192	99.955	7.55609	100.008	7.87416	99.9598	8.1667	99.7397	8.44066	99.778	2.42196	99.7652	2.67967	99.7173	9.73764	99.7169	6.78718	99.9192
	151	12.8382	99.8473	9.72245	99.9393	8.22094	99.9897	8.44171	99.9525	7.55588	100.006	7.87437	99.9625	8.16648	99.7371	8.44045	99.7755	2.42238	99.7826	2.67967	99.7173	9.73722	99.7125	6.78718	99.9192
	151.5	12.838	99.8457	9.72245	99.9393	8.22094	99.9897	8.44171	99.9525	7.55567	100.003	7.87458	99.9652	8.16648	99.7371	8.44002	99.7705	2.42217	99.7739	2.67967	99.7173	9.73617	99.7017	6.78718	99.9192
	152	12.838	99.8457	9.72224	99.9371	8.22073	99.9872	8.4415	99.95	7.55567	100.003	7.87479	99.9678	8.16627	99.7345	8.43981	99.768	2.42217	99.7739	2.67967	99.7173	9.73511	99.6909	6.78718	99.9192
	152.5	12.8377	99.8441	9.72181	99.9327	8.22073	99.9872	8.44171	99.9525	7.55567	100.003	7.875	99.9705	8.16585	99.7293	8.43981	99.768	2.42196	99.7652	2.67988	99.7251	9.73321	99.6715	6.78697	99.9161
	153	12.8375	99.8424	9.72224	99.9371	8.22052	99.9846	8.44192	99.955	7.55567	100.003	7.87648	99.9893	8.16564	99.7268	8.43981	99.768	2.42175	99.7566	2.68009	99.733	9.73321	99.6715	6.78718	99.9192
	153.5	12.8375	99.8424	9.72224	99.9371	8.2203	99.982	8.44213	99.9575	7.55545	100	7.87669	99.992	8.16564	99.7268	8.4396	99.7655	2.42175	99.7566	2.67988	99.7251	9.73279	99.6671	6.78718	99.9192
	154	12.8375	99.8424	9.72202	99.9349	8.2203	99.982	8.44213	99.9575	7.55567	100.003	7.87606	99.9839	8.16522	99.7216	8.4377	99.743	2.42154	99.7479	2.67988	99.7251	9.73321	99.6715	6.78739	99.9223
	154.5	12.8375	99.8424	9.72202	99.9349	8.22009	99.9795	8.44213	99.9575	7.55503	99.9944	7.87627	99.9866	8.16522	99.7216	8.43833	99.7505	2.42175	99.7566	2.67988	99.7251	9.73321	99.6715	6.78739	99.9223
	155	12.8375	99.8424	9.72181	99.9327	8.22009	99.9795	8.44256	99.9625	7.5544	99.986	7.87648	99.9893	8.16543	99.7242	8.43812	99.748	2.42154	99.7479	2.67988	99.7251	9.73321	99.6715	6.78739	99.9223
	155.5	12.8377	99.8441	9.7216	99.9306	8.22009	99.9795	8.44361	99.975	7.5544	99.986	7.8769	99.9946	8.16479	99.7165	8.43876	99.7555	2.42175	99.7566	2.68009	99.733	9.733	99.6693	6.7876	99.9254
	156	12.8375	99.8424	9.72139	99.9284	8.22009	99.9795	8.44403	99.98	7.55461	99.9888	7.87627	99.9866	8.16458	99.7139	8.43707	99.7355	2.42154	99.7479	2.67988	99.7251	9.73279	99.6671	6.7876	99.9254
	156.5	12.8377	99.8441	9.72118	99.9262	8.22009	99.9795	8.44445	99.985	7.55503	99.9944	7.87606	99.9839	8.16416	99.7087	8.43728	99.738	2.42175	99.7566	2.67988	99.7251	9.73279	99.6671	6.78781	99.9285
	157	12.8377	99.8441	9.72097	99.9241	8.2203	99.982	8.44424	99.9825	7.55524	99.9972	7.875	99.9705	8.16395	99.7061	8.43728	99.738	2.42175	99.7566	2.67967	99.7173	9.73258	99.665	6.78781	99.9285
	157.5	12.8375	99.8424	9.72097	99.9241	8.2203	99.982	8.44424	99.9825	7.55524	99.9972	7.87564	99.9786	8.16374	99.7036	8.43749	99.7405	2.42154	99.7479	2.67967	99.7173	9.73258	99.665	6.78803	99.9316
	158	12.8375	99.8424	9.72097	99.9241	8.2203	99.982	8.44403	99.98	7.55524	99.9972	7.87479	99.9678	8.16353	99.701	8.43707	99.7355	2.42175	99.7566	2.67967	99.7173	9.73237	99.6628	6.78803	99.9316
	158.5	12.8375	99.8424	9.7216	99.9306	8.22052	99.9846	8.44403	99.98	7.55545	100	7.875	99.9705	8.16353	99.701	8.4358	99.7206	2.42196	99.7652	2.67967	99.7173	9.73173	99.6563	6.78824	99.9348
	159	12.8375	99.8424	9.72181	99.9327	8.22052	99.9846	8.44382	99.9775	7.55545	100	7.87416	99.9598	8.16374	99.7036	8.43643	99.728	2.42238	99.7826	2.67946	99.7094	9.73026	99.6412	6.78824	99.9348
	159.5	12.8375	99.8424	9.7216	99.9306	8.22073	99.9872	8.4434	99.9725	7.55545	100	7.87374	99.9545	8.16163	99.6778	8.43665	99.7305	2.42238	99.7826	2.67967	99.7173	9.7292	99.6304	6.78803	99.9316
	160	12.8375	99.8424	9.72097	99.9241	8.22073	99.9872	8.44298	99.9675	7.55545	100	7.87374	99.9545	8.16057	99.6649	8.43622	99.7255	2.42238	99.7826	2.67967	99.7173	9.72899	99.6282	6.78803	99.9316
	160.5	12.8373	99.8408	9.72097	99.9241	8.22094	99.9897	8.44277	99.965	7.55567	100.003	7.87416	99.9598	8.161	99.6701	8.43601	99.7231	2.4228	99.8	2.67967	99.7173	9.72899	99.6282	6.78803	99.9316
	161	12.8373	99.8408	9.72076	99.9219	8.22115	99.9923	8.44192	99.955	7.55567	100.003	7.87374	99.9545	8.16142	99.6752	8.43538	99.7156	2.42301	99.8087	2.67946	99.7094	9.72878	99.6261	6.78803	99.9316
	161.5	12.8371	99.8391	9.72076	99.9219	8.22136	99.9949	8.44192	99.955	7.55567	100.003	7.87353	99.9518	8.16184	99.6804	8.43559	99.7181	2.42301	99.8087	2.67946	99.7094	9.72878	99.6261	6.78803	99.9316
	162	12.8369	99.8375	9.72097	99.9241	8.22136	99.9949	8.44213	99.9575	7.55588	100.006	7.87289	99.9437	8.16226	99.6855	8.43538	99.7156	2.42301	99.8087	2.67946	99.7094	9.72878	99.6261	6.78781	99.9285
	162.5	12.8367	99.8358	9.72118	99.9262	8.22157	99.9974	8.44234	99.96	7.5563	100.011	7.8731	99.9464	8.16268	99.6907	8.43538	99.7156	2.42301	99.8087	2.67946	99.7094	9.72857	99.6239	6.78803	99.9316
	163	12.8367	99.8358	9.72118	99.9262	8.22178	100	8.44213	99.9575	7.55609	100.008	7.87289	99.9437	8.16247	99.6881	8.43517	99.7131	2.4228	99.8	2.67946	99.7094	9.72857	99.6239	6.78781	99.9285
	163.5	12.8367	99.8358	9.72118	99.9262	8.22157	99.9974	8.44234	99.96	7.55588	100.006	7.87289	99.9437	8.16142	99.6752	8.43517	99.7131	2.4228	99.8	2.67946	99.7094	9.72836	99.6218	6.78781	99.9285
	164	12.8367	99.8358	9.72118	99.9262	8.22178	100	8.44256	99.9625	7.55567	100.003	7.87332	99.9491	8.16311	99.6958	8.43686	99.733	2.4228	99.8	2.67967	99.7173	9.72878	99.6261	6.7876	99.9254
	164.5	12.8365	99.8342	9.72055	99.9197	8.22178	100	8.44361	99.975	7.55567	100.003	7.87332	99.9491	8.16332	99.6984	8.43686	99.733	2.4228	99.8	2.67967	99.7173	9.72878	99.6261	6.7876	99.9254
	165	12.8365	99.8342	9.72012	99.9154	8.22199	100.003	8.44382	99.9775	7.55588	100.006	7.87374	99.9545	8.16332	99.6984	8.43686	99.733	2.42259	99.7913	2.67946	99.7094	9.72836	99.6218	6.78739	99.9223
	165.5	12.8367	99.8358	9.72097	99.9241	8.22199	100.003	8.44424	99.9825	7.55567	100.003	7.87289	99.9437	8.16311	99.6958	8.43622	99.7255	2.42259	99.7913	2.67903	99.6937	9.72836	99.6218	6.7876	99.9254
	166	12.8367	99.8358	9.72097	99.9241	8.22199	100.003	8.44488	99.99	7.55567	100.003	7.87332	99.9491	8.16226	99.6855	8.43622	99.7255	2.42196	99.7652	2.67882	99.6859	9.72814	99.6196	6.78739	99.9223
	166.5	12.8369	99.8375	9.72139	99.9284	8.22178	100	8.44509	99.9925	7.55588	100.006	7.87437	99.9625	8.16226	99.6855	8.4358	99.7206	2.42196	99.7652	2.67882	99.6859	9.72793	99.6174	6.78718	99.9192
	167	12.8369	99.8375	9.72139	99.9284	8.22178	100	8.44488	99.99	7.55545	100	7.87458	99.9652	8.16163	99.6778	8.43601	99.7231	2.42175	99.7566	2.67882	99.6859	9.72772	99.6153	6.78718	99.9192
	167.5	12.8371	99.8391	9.72139	99.9284	8.22157	99.9974	8.44488	99.99	7.55567	100.003	7.87522	99.9732	8.16353	99.701	8.4358	99.7206	2.42175	99.7566	2.67861	99.678	9.72751	99.6131	6.78718	99.9192
	168	12.8371	99.8391	9.72118	99.9262	8.22136	99.9949	8.44488	99.99	7.55609	100.008	7.87585	99.9812	8.161	99.6701	8.4358	99.7206	2.42175	99.7566	2.67861	99.678	9.72688	99.6066	6.78718	99.9192
	168.5	12.8371	99.8391	9.72118	99.9262	8.22115	99.9923	8.44488	99.99	7.55567	100.003	7.87585	99.9812	8.16036	99.6623	8.43559	99.7181	2.42196	99.7652	2.6784	99.6701	9.72793	99.6174	6.78718	99.9192
	169	12.8371	99.8391	9.72097	99.9241	8.22115	99.9923	8.44509	99.9925	7.55588	100.006	7.87564	99.9786	8.1572	99.6237	8.43559	99.7181	2.42196	99.7652	2.6784	99.6701	9.72814	99.6196	6.78718	99.9192
	169.5	12.8371	99.8391	9.72097	99.9241	8.22115	99.9923	8.4453	99.995	7.55588	100.006	7.87564	99.9786	8.15656	99.6159	8.43517	99.7131	2.42217	99.7739	2.6784	99.6701	9.72814	99.6196	6.78718	99.9192
	170	12.8371	99.8391	9.72097	99.9241	8.22136	99.9949	8.44488	99.99	7.55588	100.006	7.87543	99.9759	8.15952	99.652	8.43496	99.7106	2.42238	99.7826	2.67777	99.6466	9.7273	99.6109	6.78739	99.9223
	170.5	12.8371	99.8391	9.72118	99.9262	8.22157	99.9974	8.44445	99.985	7.55778	100.031	7.87543	99.9759	8.15888	99.6443	8.43475	99.7081	2.42259	99.7913	2.67756	99.6387	9.72793	99.6174	6.78739	99.9223
	171	12.8371	99.8391	9.72118	99.9262	8.22157	99.9974	8.44382	99.9775	7.55735	100.025	7.87522	99.9732	8.1591	99.6468	8.43475	99.7081	2.42301	99.8087	2.67756	99.6387	9.72793	99.6174	6.78739	99.9223
	171.5	12.8371	99.8391	9.72097	99.9241	8.22157	99.9974	8.44361	99.975	7.55841	100.039	7.87543	99.9759	8.15931	99.6494	8.43475	99.7081	2.42344	99.8261	2.67777	99.6466	9.72793	99.6174	6.78718	99.9192
	172	12.8367	99.8358	9.72139	99.9284	8.22157	99.9974	8.44361	99.975	7.5582	100.036	7.875	99.9705	8.15931	99.6494	8.43454	99.7056	2.42301	99.8087	2.67798	99.6544	9.72751	99.6131	6.78718	99.9192
	172.5	12.8367	99.8358	9.72118	99.9262	8.22178	100	8.4434	99.9725	7.55778	100.031	7.87479	99.9678	8.15973	99.6546	8.43454	99.7056	2.4228	99.8	2.67798	99.6544	9.72814	99.6196	6.78739	99.9223
	173	12.8365	99.8342	9.72118	99.9262	8.22178	100	8.4434	99.9725	7.55756	100.028	7.87437	99.9625	8.15973	99.6546	8.43454	99.7056	2.4228	99.8	2.67798	99.6544	9.72814	99.6196	6.7876	99.9254
	173.5	12.8365	99.8342	9.72139	99.9284	8.22221	100.005	8.44361	99.975	7.55735	100.025	7.87353	99.9518	8.15931	99.6494	8.43454	99.7056	2.42301	99.8087	2.67777	99.6466	9.7273	99.6109	6.7876	99.9254
	174	12.8365	99.8342	9.72097	99.9241	8.22263	100.01	8.44382	99.9775	7.55756	100.028	7.87353	99.9518	8.15825	99.6365	8.43432	99.7031	2.42301	99.8087	2.67777	99.6466	9.72688	99.6066	6.7876	99.9254
	174.5	12.8367	99.8358	9.72097	99.9241	8.22284	100.013	8.44382	99.9775	7.55672	100.017	7.87353	99.9518	8.15825	99.6365	8.4339	99.6981	2.4228	99.8	2.67777	99.6466	9.72667	99.6045	6.7876	99.9254
	175	12.8369	99.8375	9.72118	99.9262	8.22305	100.015	8.4434	99.9725	7.55567	100.003	7.87395	99.9571	8.15888	99.6443	8.43369	99.6956	2.4228	99.8	2.67756	99.6387	9.72603	99.598	6.78739	99.9223
	175.5	12.8369	99.8375	9.72118	99.9262	8.22305	100.015	8.44319	99.97	7.55524	99.9972	7.87437	99.9625	8.15825	99.6365	8.43348	99.6931	2.4228	99.8	2.67756	99.6387	9.72582	99.5958	6.78739	99.9223
	176	12.8369	99.8375	9.72139	99.9284	8.22305	100.015	8.44424	99.9825	7.55588	100.006	7.87458	99.9652	8.15741	99.6262	8.43348	99.6931	2.42238	99.7826	2.67756	99.6387	9.72561	99.5937	6.78718	99.9192
	176.5	12.8369	99.8375	9.72139	99.9284	8.22284	100.013	8.44424	99.9825	7.5563	100.011	7.87416	99.9598	8.15825	99.6365	8.43306	99.6881	2.42217	99.7739	2.67756	99.6387	9.7254	99.5915	6.78739	99.9223
	177	12.8369	99.8375	9.72139	99.9284	8.22263	100.01	8.44403	99.98	7.5563	100.011	7.87479	99.9678	8.15804	99.634	8.43285	99.6856	2.42217	99.7739	2.67777	99.6466	9.72498	99.5872	6.78739	99.9223
	177.5	12.8369	99.8375	9.72181	99.9327	8.22284	100.013	8.44403	99.98	7.5563	100.011	7.87627	99.9866	8.15804	99.634	8.43306	99.6881	2.42238	99.7826	2.67777	99.6466	9.72477	99.585	6.78739	99.9223
	178	12.8371	99.8391	9.7216	99.9306	8.22305	100.015	8.44382	99.9775	7.55672	100.017	7.87648	99.9893	8.15804	99.634	8.43327	99.6906	2.42259	99.7913	2.67798	99.6544	9.72456	99.5828	6.78739	99.9223
	178.5	12.8369	99.8375	9.72139	99.9284	8.22284	100.013	8.44382	99.9775	7.55756	100.028	7.87648	99.9893	8.15846	99.6391	8.43327	99.6906	2.42259	99.7913	2.67819	99.6623	9.72414	99.5785	6.78739	99.9223
	179	12.8369	99.8375	9.72139	99.9284	8.22263	100.01	8.44361	99.975	7.55778	100.031	7.87648	99.9893	8.15867	99.6417	8.43327	99.6906	2.42259	99.7913	2.6784	99.6701	9.72435	99.5807	6.7876	99.9254
	179.5	12.8367	99.8358	9.72202	99.9349	8.22284	100.013	8.44382	99.9775	7.55756	100.028	7.87669	99.992	8.1591	99.6468	8.43306	99.6881	2.4228	99.8	2.6784	99.6701	9.72477	99.585	6.7876	99.9254
	180	12.8365	99.8342	9.72224	99.9371	8.22284	100.013	8.44382	99.9775	7.55735	100.025	7.87754	100.003	8.1591	99.6468	8.43306	99.6881	2.4228	99.8	2.67903	99.6937	9.72519	99.5893	6.78781	99.9285
	180.5	12.8365	99.8342	9.72308	99.9458	8.22263	100.01	8.44403	99.98	7.55756	100.028	7.87711	99.9973	8.15994	99.6572	8.43306	99.6881	2.42301	99.8087	2.67924	99.7016	9.72498	99.5872	6.78803	99.9316
	181	12.8365	99.8342	9.72202	99.9349	8.22263	100.01	8.44424	99.9825	7.55756	100.028	7.87711	99.9973	8.15931	99.6494	8.43327	99.6906	2.42301	99.8087	2.68009	99.733	9.72498	99.5872	6.78803	99.9316
	181.5	12.8363	99.8326	9.72202	99.9349	8.22263	100.01	8.44424	99.9825	7.55778	100.031	7.87711	99.9973	8.15973	99.6546	8.4339	99.6981	2.42301	99.8087	2.67924	99.7016	9.72561	99.5937	6.78803	99.9316
	182	12.8361	99.8309	9.72202	99.9349	8.22284	100.013	8.44445	99.985	7.55799	100.034	7.87754	100.003	8.15973	99.6546	8.43411	99.7006	2.42322	99.8174	2.67903	99.6937	9.72603	99.598	6.78803	99.9316
	182.5	12.8356	99.8276	9.72202	99.9349	8.22347	100.021	8.44467	99.9875	7.55799	100.034	7.87754	100.003	8.15973	99.6546	8.43411	99.7006	2.42365	99.8348	2.67903	99.6937	9.72603	99.598	6.78824	99.9348
	183	12.8356	99.8276	9.72181	99.9327	8.22432	100.031	8.44551	99.9975	7.5582	100.036	7.87775	100.005	8.15973	99.6546	8.43411	99.7006	2.42365	99.8348	2.67882	99.6859	9.7254	99.5915	6.78824	99.9348
	183.5	12.8356	99.8276	9.72139	99.9284	8.22368	100.023	8.44593	100.002	7.5582	100.036	7.87796	100.008	8.15973	99.6546	8.43411	99.7006	2.42344	99.8261	2.67861	99.678	9.72519	99.5893	6.78845	99.9379
	184	12.8359	99.8293	9.72139	99.9284	8.22368	100.023	8.44656	100.01	7.55883	100.045	7.87838	100.013	8.15973	99.6546	8.43411	99.7006	2.42344	99.8261	2.67713	99.623	9.72561	99.5937	6.78866	99.941
	184.5	12.8361	99.8309	9.72118	99.9262	8.22389	100.026	8.44699	100.015	7.55904	100.047	7.87817	100.011	8.15952	99.652	8.43411	99.7006	2.42344	99.8261	2.6765	99.5994	9.72519	99.5893	6.78866	99.941
	185	12.8359	99.8293	9.72118	99.9262	8.2241	100.028	8.4472	100.017	7.55946	100.053	7.87817	100.011	8.15931	99.6494	8.4339	99.6981	2.42365	99.8348	2.6765	99.5994	9.72456	99.5828	6.78866	99.941
	185.5	12.8359	99.8293	9.72076	99.9219	8.2241	100.028	8.44699	100.015	7.55946	100.053	7.87775	100.005	8.15952	99.652	8.4339	99.6981	2.42365	99.8348	2.67629	99.5916	9.72371	99.5742	6.78887	99.9441
	186	12.8354	99.826	9.72118	99.9262	8.2241	100.028	8.44678	100.013	7.55946	100.053	7.87838	100.013	8.1591	99.6468	8.43411	99.7006	2.42344	99.8261	2.67671	99.6073	9.7235	99.572	6.78887	99.9441
	186.5	12.8352	99.8244	9.72139	99.9284	8.2241	100.028	8.44678	100.013	7.55946	100.053	7.87838	100.013	8.15888	99.6443	8.4339	99.6981	2.42365	99.8348	2.67692	99.6151	9.72308	99.5677	6.78908	99.9472
	187	12.8352	99.8244	9.7216	99.9306	8.2241	100.028	8.44678	100.013	7.55946	100.053	7.87838	100.013	8.15846	99.6391	8.43327	99.6906	2.42365	99.8348	2.67713	99.623	9.72266	99.5634	6.78929	99.9503
	187.5	12.8352	99.8244	9.72181	99.9327	8.22389	100.026	8.44656	100.01	7.55946	100.053	7.87838	100.013	8.15846	99.6391	8.43306	99.6881	2.42365	99.8348	2.67713	99.623	9.72245	99.5612	6.78929	99.9503
	188	12.8354	99.826	9.72202	99.9349	8.22347	100.021	8.44614	100.005	7.55968	100.056	7.87838	100.013	8.15825	99.6365	8.43306	99.6881	2.42386	99.8435	2.67713	99.623	9.72224	99.5591	6.78887	99.9441
	188.5	12.8354	99.826	9.72224	99.9371	8.22326	100.018	8.44572	100	7.55968	100.056	7.87838	100.013	8.15825	99.6365	8.43285	99.6856	2.42344	99.8261	2.67734	99.6309	9.72245	99.5612	6.78908	99.9472
	189	12.8356	99.8276	9.72245	99.9393	8.22347	100.021	8.4453	99.995	7.55989	100.059	7.87838	100.013	8.15846	99.6391	8.43285	99.6856	2.42344	99.8261	2.67756	99.6387	9.72287	99.5656	6.78908	99.9472
	189.5	12.8356	99.8276	9.72266	99.9414	8.22368	100.023	8.44488	99.99	7.55989	100.059	7.87859	100.016	8.15846	99.6391	8.43306	99.6881	2.42344	99.8261	2.67777	99.6466	9.72245	99.5612	6.78908	99.9472
	190	12.8354	99.826	9.72287	99.9436	8.22368	100.023	8.44509	99.9925	7.55989	100.059	7.87838	100.013	8.15825	99.6365	8.43306	99.6881	2.42386	99.8435	2.67798	99.6544	9.72287	99.5656	6.78908	99.9472
	190.5	12.835	99.8227	9.72287	99.9436	8.22389	100.026	8.4453	99.995	7.55989	100.059	7.87838	100.013	8.15825	99.6365	8.43285	99.6856	2.42386	99.8435	2.67819	99.6623	9.72329	99.5699	6.78908	99.9472
	191	12.8348	99.8211	9.72287	99.9436	8.22389	100.026	8.4453	99.995	7.55989	100.059	7.87859	100.016	8.15825	99.6365	8.43306	99.6881	2.42386	99.8435	2.6784	99.6701	9.72435	99.5807	6.78908	99.9472
	191.5	12.8348	99.8211	9.72287	99.9436	8.22389	100.026	8.44509	99.9925	7.5601	100.061	7.87859	100.016	8.15804	99.634	8.43327	99.6906	2.42386	99.8435	2.67777	99.6466	9.72456	99.5828	6.78908	99.9472
	192	12.8348	99.8211	9.72287	99.9436	8.2241	100.028	8.44509	99.9925	7.55989	100.059	7.8788	100.019	8.15804	99.634	8.43348	99.6931	2.42386	99.8435	2.67798	99.6544	9.72477	99.585	6.78908	99.9472
	192.5	12.835	99.8227	9.72287	99.9436	8.22474	100.036	8.4453	99.995	7.5601	100.061	7.8788	100.019	8.15846	99.6391	8.43348	99.6931	2.42365	99.8348	2.67819	99.6623	9.72477	99.585	6.78887	99.9441
	193	12.835	99.8227	9.72266	99.9414	8.22516	100.041	8.44572	100	7.56094	100.073	7.87901	100.021	8.15804	99.634	8.43432	99.7031	2.42386	99.8435	2.6784	99.6701	9.72456	99.5828	6.78908	99.9472
	193.5	12.8348	99.8211	9.72287	99.9436	8.226	100.051	8.44614	100.005	7.56115	100.075	7.87923	100.024	8.15804	99.634	8.43475	99.7081	2.42386	99.8435	2.67882	99.6859	9.72456	99.5828	6.78908	99.9472
	194	12.8346	99.8194	9.72266	99.9414	8.22685	100.062	8.44678	100.013	7.56052	100.067	7.87901	100.021	8.15846	99.6391	8.43496	99.7106	2.42407	99.8522	2.67882	99.6859	9.72498	99.5872	6.78971	99.9565
	194.5	12.8346	99.8194	9.72308	99.9458	8.22685	100.062	8.44741	100.02	7.56031	100.064	7.87901	100.021	8.15825	99.6365	8.43475	99.7081	2.42407	99.8522	2.67903	99.6937	9.72498	99.5872	6.7895	99.9534
	195	12.8344	99.8178	9.72308	99.9458	8.22706	100.064	8.44804	100.027	7.5601	100.061	7.8788	100.019	8.15825	99.6365	8.43496	99.7106	2.42407	99.8522	2.67924	99.7016	9.72477	99.585	6.7895	99.9534
	195.5	12.8342	99.8161	9.72329	99.9479	8.22727	100.067	8.44868	100.035	7.5601	100.061	7.87859	100.016	8.15804	99.634	8.43496	99.7106	2.42407	99.8522	2.67946	99.7094	9.72456	99.5828	6.78971	99.9565
	196	12.8342	99.8161	9.72308	99.9458	8.22748	100.069	8.44931	100.042	7.5601	100.061	7.87859	100.016	8.15783	99.6314	8.43496	99.7106	2.42428	99.8609	2.67946	99.7094	9.72435	99.5807	6.78971	99.9565
	196.5	12.8342	99.8161	9.72287	99.9436	8.22832	100.08	8.4491	100.04	7.5601	100.061	7.87838	100.013	8.15783	99.6314	8.43517	99.7131	2.42428	99.8609	2.67988	99.7251	9.72414	99.5785	6.78971	99.9565
	197	12.8344	99.8178	9.72287	99.9436	8.22832	100.08	8.44804	100.027	7.5601	100.061	7.87796	100.008	8.15804	99.634	8.43517	99.7131	2.42449	99.8696	2.67946	99.7094	9.72414	99.5785	6.78993	99.9596
	197.5	12.8344	99.8178	9.72308	99.9458	8.22727	100.067	8.44804	100.027	7.56031	100.064	7.87754	100.003	8.15825	99.6365	8.43475	99.7081	2.42449	99.8696	2.68009	99.733	9.72414	99.5785	6.78993	99.9596
	198	12.8344	99.8178	9.72329	99.9479	8.22706	100.064	8.44783	100.025	7.56073	100.07	7.8769	99.9946	8.15783	99.6314	8.43454	99.7056	2.42449	99.8696	2.68009	99.733	9.72392	99.5764	6.78971	99.9565
	198.5	12.8344	99.8178	9.7235	99.9501	8.22664	100.059	8.4472	100.017	7.56073	100.07	7.87627	99.9866	8.1572	99.6237	8.43432	99.7031	2.4247	99.8783	2.68009	99.733	9.72392	99.5764	6.78971	99.9565
	199	12.8344	99.8178	9.72329	99.9479	8.22664	100.059	8.44445	99.985	7.55989	100.059	7.87627	99.9866	8.15783	99.6314	8.43411	99.7006	2.4247	99.8783	2.68009	99.733	9.72414	99.5785	6.78971	99.9565
	199.5	12.8344	99.8178	9.72308	99.9458	8.22643	100.056	8.44403	99.98	7.56115	100.075	7.87627	99.9866	8.15804	99.634	8.43369	99.6956	2.42491	99.887	2.68009	99.733	9.72392	99.5764	6.78971	99.9565
	200	12.8344	99.8178	9.72329	99.9479	8.22389	100.026	8.44403	99.98	7.56179	100.084	7.87648	99.9893	8.15783	99.6314	8.43327	99.6906	2.42491	99.887	2.67988	99.7251	9.7235	99.572	6.78971	99.9565
	200.5	12.8346	99.8194	9.72329	99.9479	8.22221	100.005	8.44382	99.9775	7.56284	100.098	7.87648	99.9893	8.15783	99.6314	8.43263	99.6831	2.42491	99.887	2.67988	99.7251	9.72329	99.5699	6.7895	99.9534
	201	12.8346	99.8194	9.72266	99.9414	8.22284	100.013	8.44382	99.9775	7.56347	100.106	7.87648	99.9893	8.15762	99.6288	8.43263	99.6831	2.42512	99.8957	2.67967	99.7173	9.72308	99.5677	6.7895	99.9534
	201.5	12.8346	99.8194	9.72181	99.9327	8.22305	100.015	8.44424	99.9825	7.56347	100.106	7.87669	99.992	8.15762	99.6288	8.43285	99.6856	2.42534	99.9044	2.67946	99.7094	9.72308	99.5677	6.7895	99.9534
	202	12.8344	99.8178	9.72245	99.9393	8.22326	100.018	8.44467	99.9875	7.56305	100.101	7.87711	99.9973	8.15783	99.6314	8.43285	99.6856	2.42534	99.9044	2.67903	99.6937	9.72287	99.5656	6.7895	99.9534
	202.5	12.8346	99.8194	9.72266	99.9414	8.22305	100.015	8.44467	99.9875	7.56326	100.103	7.87754	100.003	8.1572	99.6237	8.43263	99.6831	2.42512	99.8957	2.67882	99.6859	9.72245	99.5612	6.78971	99.9565
	203	12.8346	99.8194	9.72245	99.9393	8.22347	100.021	8.44488	99.99	7.56263	100.095	7.87838	100.013	8.15762	99.6288	8.43242	99.6806	2.42555	99.913	2.67861	99.678	9.7216	99.5526	6.78971	99.9565
	203.5	12.8342	99.8161	9.72224	99.9371	8.22326	100.018	8.44551	99.9975	7.56179	100.084	7.87944	100.027	8.15741	99.6262	8.43242	99.6806	2.42576	99.9217	2.6784	99.6701	9.72118	99.5483	6.7895	99.9534
	204	12.8342	99.8161	9.72245	99.9393	8.22432	100.031	8.44762	100.022	7.56031	100.064	7.88007	100.035	8.15762	99.6288	8.43306	99.6881	2.42597	99.9304	2.67798	99.6544	9.72076	99.5439	6.7895	99.9534
	204.5	12.8339	99.8145	9.72266	99.9414	8.22769	100.072	8.44847	100.032	7.55883	100.045	7.87986	100.032	8.15741	99.6262	8.43327	99.6906	2.42597	99.9304	2.67861	99.678	9.72118	99.5483	6.7895	99.9534
	205	12.8339	99.8145	9.72287	99.9436	8.22832	100.08	8.44804	100.027	7.55714	100.022	7.87986	100.032	8.1572	99.6237	8.43327	99.6906	2.42576	99.9217	2.67756	99.6387	9.72118	99.5483	6.7895	99.9534
	205.5	12.8337	99.8129	9.72266	99.9414	8.22664	100.059	8.44762	100.022	7.5582	100.036	7.87986	100.032	8.1572	99.6237	8.43327	99.6906	2.42576	99.9217	2.67777	99.6466	9.72118	99.5483	6.7895	99.9534
	206	12.8335	99.8112	9.72266	99.9414	8.22706	100.064	8.44762	100.022	7.5582	100.036	7.88007	100.035	8.15741	99.6262	8.43327	99.6906	2.42597	99.9304	2.67798	99.6544	9.72118	99.5483	6.7895	99.9534
	206.5	12.8331	99.8079	9.72245	99.9393	8.22727	100.067	8.44783	100.025	7.55841	100.039	7.88049	100.04	8.15783	99.6314	8.43306	99.6881	2.42576	99.9217	2.67798	99.6544	9.7216	99.5526	6.78971	99.9565
	207	12.8331	99.8079	9.72308	99.9458	8.22706	100.064	8.44825	100.03	7.56094	100.073	7.88028	100.038	8.15804	99.634	8.43306	99.6881	2.42576	99.9217	2.67798	99.6544	9.72202	99.5569	6.78971	99.9565
	207.5	12.8329	99.8063	9.72287	99.9436	8.22706	100.064	8.44847	100.032	7.56221	100.089	7.88007	100.035	8.15804	99.634	8.43306	99.6881	2.42576	99.9217	2.67819	99.6623	9.72224	99.5591	6.78971	99.9565
	208	12.8327	99.8047	9.7235	99.9501	8.22685	100.062	8.44825	100.03	7.56369	100.109	7.87986	100.032	8.15825	99.6365	8.43327	99.6906	2.42576	99.9217	2.67882	99.6859	9.72202	99.5569	6.78971	99.9565
	208.5	12.8325	99.803	9.7235	99.9501	8.226	100.051	8.44804	100.027	7.56453	100.12	7.87986	100.032	8.15846	99.6391	8.43348	99.6931	2.42597	99.9304	2.67967	99.7173	9.72224	99.5591	6.78971	99.9565
	209	12.8323	99.8014	9.72308	99.9458	8.22537	100.044	8.44825	100.03	7.56453	100.12	7.87986	100.032	8.15825	99.6365	8.43369	99.6956	2.42576	99.9217	2.68009	99.733	9.72224	99.5591	6.78971	99.9565
	209.5	12.8321	99.7997	9.72287	99.9436	8.22516	100.041	8.4491	100.04	7.56474	100.123	7.87986	100.032	8.15825	99.6365	8.4339	99.6981	2.42555	99.913	2.68009	99.733	9.72202	99.5569	6.78971	99.9565
	210	12.8325	99.803	9.72224	99.9371	8.22558	100.046	8.4491	100.04	7.56537	100.131	7.87986	100.032	8.15825	99.6365	8.43369	99.6956	2.42555	99.913	2.68009	99.733	9.72202	99.5569	6.79014	99.9627
	210.5	12.8325	99.803	9.72224	99.9371	8.22516	100.041	8.44931	100.042	7.5658	100.137	7.88007	100.035	8.15825	99.6365	8.43369	99.6956	2.42555	99.913	2.67967	99.7173	9.72181	99.5547	6.79014	99.9627
	211	12.8325	99.803	9.72202	99.9349	8.22453	100.033	8.4491	100.04	7.5658	100.137	7.88007	100.035	8.15804	99.634	8.43411	99.7006	2.42555	99.913	2.67967	99.7173	9.72181	99.5547	6.79035	99.9658
	211.5	12.8329	99.8063	9.72202	99.9349	8.22537	100.044	8.44889	100.037	7.56558	100.134	7.88007	100.035	8.15783	99.6314	8.43454	99.7056	2.42576	99.9217	2.67967	99.7173	9.72181	99.5547	6.79014	99.9627
	212	12.8329	99.8063	9.72181	99.9327	8.22558	100.046	8.4491	100.04	7.56537	100.131	7.88007	100.035	8.15762	99.6288	8.43454	99.7056	2.42597	99.9304	2.67988	99.7251	9.72139	99.5504	6.79035	99.9658
	212.5	12.8331	99.8079	9.72202	99.9349	8.22537	100.044	8.44931	100.042	7.5658	100.137	7.88007	100.035	8.15741	99.6262	8.43432	99.7031	2.42597	99.9304	2.68009	99.733	9.72139	99.5504	6.79035	99.9658
	213	12.8329	99.8063	9.72224	99.9371	8.22579	100.049	8.44889	100.037	7.56601	100.14	7.88028	100.038	8.15656	99.6159	8.43454	99.7056	2.42618	99.9391	2.67967	99.7173	9.72139	99.5504	6.79056	99.9689
	213.5	12.8323	99.8014	9.72097	99.9241	8.22748	100.069	8.44868	100.035	7.5658	100.137	7.8807	100.043	8.15635	99.6133	8.43475	99.7081	2.42618	99.9391	2.67967	99.7173	9.72118	99.5483	6.79098	99.9751
	214	12.8321	99.7997	9.72266	99.9414	8.23065	100.108	8.44868	100.035	7.56537	100.131	7.8807	100.043	8.15635	99.6133	8.43496	99.7106	2.42724	99.9826	2.67967	99.7173	9.72139	99.5504	6.79077	99.972
	214.5	12.8323	99.8014	9.72414	99.9566	8.23339	100.141	8.44847	100.032	7.56495	100.126	7.88091	100.046	8.15635	99.6133	8.43475	99.7081	2.42724	99.9826	2.67946	99.7094	9.72139	99.5504	6.79077	99.972
	215	12.8323	99.8014	9.72456	99.9609	8.23466	100.157	8.44783	100.025	7.56453	100.12	7.88112	100.048	8.15656	99.6159	8.43454	99.7056	2.4266	99.9565	2.67946	99.7094	9.72118	99.5483	6.79077	99.972
	215.5	12.8318	99.7981	9.72287	99.9436	8.23487	100.159	8.44762	100.022	7.56474	100.123	7.88112	100.048	8.15656	99.6159	8.43432	99.7031	2.42639	99.9478	2.68009	99.733	9.72118	99.5483	6.79119	99.9782
	216	12.831	99.7915	9.72308	99.9458	8.23381	100.146	8.44804	100.027	7.56474	100.123	7.88112	100.048	8.15656	99.6159	8.43432	99.7031	2.42639	99.9478	2.6803	99.7408	9.72118	99.5483	6.7914	99.9814
	216.5	12.831	99.7915	9.72329	99.9479	8.23339	100.141	8.44825	100.03	7.56453	100.12	7.88112	100.048	8.15656	99.6159	8.43432	99.7031	2.4266	99.9565	2.6803	99.7408	9.72139	99.5504	6.7914	99.9814
	217	12.8308	99.7899	9.72245	99.9393	8.23234	100.128	8.44825	100.03	7.56432	100.117	7.88112	100.048	8.15551	99.603	8.43432	99.7031	2.42681	99.9652	2.68009	99.733	9.72139	99.5504	6.79161	99.9845
	217.5	12.8306	99.7882	9.72245	99.9393	8.23001	100.1	8.44825	100.03	7.56432	100.117	7.88112	100.048	8.15614	99.6108	8.43411	99.7006	2.4266	99.9565	2.67988	99.7251	9.72139	99.5504	6.79183	99.9876
	218	12.8304	99.7866	9.72224	99.9371	8.22938	100.092	8.44847	100.032	7.56432	100.117	7.88112	100.048	8.15614	99.6108	8.43411	99.7006	2.4266	99.9565	2.67924	99.7016	9.72139	99.5504	6.79183	99.9876
	218.5	12.8302	99.785	9.72202	99.9349	8.23001	100.1	8.4491	100.04	7.56369	100.109	7.88134	100.051	8.15614	99.6108	8.4339	99.6981	2.4266	99.9565	2.67903	99.6937	9.72118	99.5483	6.79183	99.9876
	219	12.8304	99.7866	9.72202	99.9349	8.23107	100.113	8.44931	100.042	7.56326	100.103	7.88134	100.051	8.15635	99.6133	8.43348	99.6931	2.42681	99.9652	2.67924	99.7016	9.72118	99.5483	6.79183	99.9876
	219.5	12.8304	99.7866	9.72181	99.9327	8.23023	100.103	8.44931	100.042	7.56347	100.106	7.88112	100.048	8.15656	99.6159	8.43327	99.6906	2.42618	99.9391	2.67629	99.5916	9.72118	99.5483	6.79204	99.9907
	220	12.8302	99.785	9.72181	99.9327	8.2298	100.098	8.44952	100.045	7.56411	100.115	7.88112	100.048	8.15635	99.6133	8.43306	99.6881	2.42639	99.9478	2.67819	99.6623	9.72118	99.5483	6.79183	99.9876
	220.5	12.8299	99.7833	9.72266	99.9414	8.2298	100.098	8.44994	100.05	7.56411	100.115	7.88134	100.051	8.15614	99.6108	8.43285	99.6856	2.42702	99.9739	2.67777	99.6466	9.72118	99.5483	6.79204	99.9907
	221	12.8297	99.7817	9.72266	99.9414	8.23001	100.1	8.44994	100.05	7.56411	100.115	7.88112	100.048	8.15593	99.6082	8.43306	99.6881	2.42745	99.9913	2.67861	99.678	9.72097	99.5461	6.79204	99.9907
	221.5	12.8297	99.7817	9.72266	99.9414	8.23065	100.108	8.44994	100.05	7.56326	100.103	7.88134	100.051	8.15593	99.6082	8.43263	99.6831	2.42745	99.9913	2.6784	99.6701	9.72118	99.5483	6.79225	99.9938
	222	12.8295	99.78	9.72266	99.9414	8.23044	100.105	8.44994	100.05	7.56305	100.101	7.88155	100.054	8.15593	99.6082	8.43242	99.6806	2.42724	99.9826	2.67861	99.678	9.72097	99.5461	6.79225	99.9938
	222.5	12.8293	99.7784	9.72308	99.9458	8.22875	100.085	8.44994	100.05	7.56326	100.103	7.88176	100.056	8.15614	99.6108	8.43242	99.6806	2.42724	99.9826	2.6784	99.6701	9.72097	99.5461	6.79204	99.9907
	223	12.8299	99.7833	9.72329	99.9479	8.2279	100.074	8.45015	100.052	7.56326	100.103	7.88239	100.064	8.15614	99.6108	8.432	99.6757	2.42745	99.9913	2.67946	99.7094	9.72076	99.5439	6.79204	99.9907
	223.5	12.8299	99.7833	9.7235	99.9501	8.22811	100.077	8.45058	100.057	7.56347	100.106	7.88218	100.062	8.15572	99.6056	8.43179	99.6732	2.42745	99.9913	2.67988	99.7251	9.72076	99.5439	6.79204	99.9907
	224	12.8299	99.7833	9.72371	99.9523	8.22875	100.085	8.45058	100.057	7.5639	100.112	7.88239	100.064	8.15635	99.6133	8.43158	99.6707	2.42745	99.9913	2.6803	99.7408	9.72076	99.5439	6.79183	99.9876
	224.5	12.8295	99.78	9.72435	99.9588	8.22917	100.09	8.45079	100.06	7.56474	100.123	7.88239	100.064	8.15593	99.6082	8.43137	99.6682	2.42745	99.9913	2.67967	99.7173	9.72055	99.5418	6.79183	99.9876
	225	12.8295	99.78	9.72456	99.9609	8.22938	100.092	8.451	100.062	7.56474	100.123	7.88218	100.062	8.15593	99.6082	8.43137	99.6682	2.42724	99.9826	2.6803	99.7408	9.72055	99.5418	6.79183	99.9876
	225.5	12.8297	99.7817	9.72371	99.9523	8.22917	100.09	8.451	100.062	7.56453	100.12	7.88197	100.059	8.15551	99.603	8.43137	99.6682	2.42724	99.9826	2.68009	99.733	9.72034	99.5396	6.79183	99.9876
	226	12.8295	99.78	9.72371	99.9523	8.23107	100.113	8.45121	100.065	7.56558	100.134	7.88218	100.062	8.15551	99.603	8.43095	99.6632	2.42724	99.9826	2.6803	99.7408	9.72012	99.5375	6.79183	99.9876
	226.5	12.8295	99.78	9.7235	99.9501	8.23402	100.149	8.45142	100.067	7.56727	100.156	7.88197	100.059	8.15551	99.603	8.43095	99.6632	2.42724	99.9826	2.68072	99.7565	9.71949	99.531	6.79204	99.9907
	227	12.8297	99.7817	9.72371	99.9523	8.23466	100.157	8.45163	100.07	7.56664	100.148	7.88155	100.054	8.15551	99.603	8.43116	99.6657	2.42724	99.9826	2.68114	99.7722	9.71907	99.5267	6.79204	99.9907
	227.5	12.8293	99.7784	9.7235	99.9501	8.23276	100.133	8.45184	100.072	7.56601	100.14	7.88112	100.048	8.15551	99.603	8.43095	99.6632	2.42724	99.9826	2.68114	99.7722	9.71886	99.5245	6.79204	99.9907
	228	12.827	99.7603	9.72202	99.9349	8.23276	100.133	8.45205	100.075	7.56622	100.142	7.88028	100.038	8.15551	99.603	8.43074	99.6607	2.42724	99.9826	2.68093	99.7644	9.71928	99.5288	6.79204	99.9907
	228.5	12.8264	99.7554	9.72224	99.9371	8.23276	100.133	8.45226	100.077	7.56601	100.14	7.87986	100.032	8.1553	99.6005	8.43052	99.6582	2.42745	99.9913	2.68114	99.7722	9.71949	99.531	6.79204	99.9907
	229	12.8268	99.7587	9.72224	99.9371	8.23234	100.128	8.45247	100.08	7.56622	100.142	7.87965	100.029	8.1553	99.6005	8.43031	99.6557	2.42766	100	2.68114	99.7722	9.71949	99.531	6.79204	99.9907
	229.5	12.8276	99.7653	9.72224	99.9371	8.2317	100.121	8.45269	100.082	7.56537	100.131	7.87986	100.032	8.15572	99.6056	8.4301	99.6532	2.42766	100	2.68093	99.7644	9.71928	99.5288	6.79204	99.9907
	230	12.8276	99.7653	9.72202	99.9349	8.23107	100.113	8.45269	100.082	7.56474	100.123	7.88049	100.04	8.15593	99.6082	8.43031	99.6557	2.42787	100.009	2.68072	99.7565	9.71949	99.531	6.79204	99.9907
	230.5	12.8268	99.7587	9.72181	99.9327	8.23128	100.116	8.45311	100.087	7.56453	100.12	7.8807	100.043	8.15656	99.6159	8.42989	99.6507	2.42829	100.026	2.68072	99.7565	9.71991	99.5353	6.79204	99.9907
	231	12.8272	99.762	9.72181	99.9327	8.23128	100.116	8.45332	100.09	7.5658	100.137	7.88091	100.046	8.15677	99.6185	8.42947	99.6457	2.42829	100.026	2.6803	99.7408	9.72034	99.5396	6.79225	99.9938
	231.5	12.828	99.7685	9.72202	99.9349	8.2317	100.121	8.45395	100.097	7.5658	100.137	7.88197	100.059	8.15741	99.6262	8.42947	99.6457	2.4285	100.035	2.68009	99.733	9.72055	99.5418	6.79246	99.9969
	232	12.8278	99.7669	9.72181	99.9327	8.23191	100.123	8.45395	100.097	7.56601	100.14	7.88197	100.059	8.15783	99.6314	8.42947	99.6457	2.4285	100.035	2.68009	99.733	9.72076	99.5439	6.79225	99.9938
	232.5	12.8274	99.7636	9.72181	99.9327	8.2317	100.121	8.45311	100.087	7.56622	100.142	7.88176	100.056	8.15762	99.6288	8.42905	99.6407	2.42871	100.043	2.68009	99.733	9.72118	99.5483	6.79225	99.9938
	233	12.8274	99.7636	9.7216	99.9306	8.2317	100.121	8.45332	100.09	7.56622	100.142	7.88197	100.059	8.15635	99.6133	8.42884	99.6382	2.42892	100.052	2.68009	99.733	9.72118	99.5483	6.79225	99.9938
	233.5	12.827	99.7603	9.7216	99.9306	8.23191	100.123	8.45311	100.087	7.56812	100.168	7.88197	100.059	8.15677	99.6185	8.42884	99.6382	2.42892	100.052	2.6803	99.7408	9.72097	99.5461	6.79246	99.9969
	234	12.8266	99.7571	9.7216	99.9306	8.23191	100.123	8.45269	100.082	7.56875	100.176	7.88197	100.059	8.15677	99.6185	8.42884	99.6382	2.42913	100.061	2.6803	99.7408	9.72097	99.5461	6.79267	100
	234.5	12.8249	99.7439	9.72139	99.9284	8.23191	100.123	8.45142	100.067	7.56769	100.162	7.88239	100.064	8.15656	99.6159	8.42884	99.6382	2.42935	100.07	2.6803	99.7408	9.72055	99.5418	6.79288	100.003
	235	12.8249	99.7439	9.72118	99.9262	8.23234	100.128	8.45163	100.07	7.56748	100.159	7.8826	100.067	8.15551	99.603	8.42926	99.6432	2.42956	100.078	2.68051	99.7487	9.72034	99.5396	6.79267	100
	235.5	12.8251	99.7456	9.72118	99.9262	8.23255	100.131	8.45247	100.08	7.56791	100.165	7.88218	100.062	8.15466	99.5927	8.42926	99.6432	2.42956	100.078	2.68072	99.7565	9.72055	99.5418	6.79288	100.003
	236	12.8255	99.7488	9.72118	99.9262	8.23234	100.128	8.45205	100.075	7.56706	100.154	7.88218	100.062	8.15403	99.585	8.42905	99.6407	2.42977	100.087	2.68114	99.7722	9.72034	99.5396	6.79309	100.006
	236.5	12.8255	99.7488	9.72118	99.9262	8.23212	100.126	8.45353	100.092	7.56727	100.156	7.88281	100.07	8.15488	99.5953	8.42905	99.6407	2.43019	100.104	2.68114	99.7722	9.71949	99.531	6.7933	100.009
	237	12.8255	99.7488	9.72139	99.9284	8.23234	100.128	8.45691	100.132	7.56727	100.156	7.88302	100.072	8.15424	99.5876	8.42905	99.6407	2.42977	100.087	2.68114	99.7722	9.71886	99.5245	6.7933	100.009
	237.5	12.8255	99.7488	9.72139	99.9284	8.23234	100.128	8.45775	100.142	7.56748	100.159	7.88281	100.07	8.15445	99.5901	8.42926	99.6432	2.42998	100.096	2.68136	99.7801	9.71865	99.5223	6.7933	100.009
	238	12.8257	99.7505	9.72139	99.9284	8.23276	100.133	8.45585	100.12	7.56727	100.156	7.88324	100.075	8.15509	99.5979	8.42926	99.6432	2.42998	100.096	2.68157	99.788	9.71844	99.5202	6.79351	100.012
	238.5	12.8259	99.7521	9.7216	99.9306	8.23297	100.136	8.45627	100.125	7.56706	100.154	7.88366	100.08	8.15488	99.5953	8.42926	99.6432	2.42998	100.096	2.68178	99.7958	9.71823	99.518	6.79372	100.016
	239	12.8259	99.7521	9.7216	99.9306	8.23318	100.139	8.45501	100.11	7.56769	100.162	7.88366	100.08	8.15593	99.6082	8.42968	99.6482	2.43019	100.104	2.6822	99.8115	9.71865	99.5223	6.79372	100.016
	239.5	12.8261	99.7538	9.7216	99.9306	8.23339	100.141	8.45247	100.08	7.56769	100.162	7.88324	100.075	8.1553	99.6005	8.42968	99.6482	2.43019	100.104	2.6822	99.8115	9.71865	99.5223	6.79372	100.016
	240	12.8261	99.7538	9.7216	99.9306	8.23339	100.141	8.45374	100.095	7.56769	100.162	7.88324	100.075	8.15488	99.5953	8.42947	99.6457	2.43019	100.104	2.6822	99.8115	9.71886	99.5245	6.79394	100.019
	240.5	12.8264	99.7554	9.7216	99.9306	8.2336	100.144	8.44994	100.05	7.56791	100.165	7.88324	100.075	8.1553	99.6005	8.42926	99.6432	2.4304	100.113	2.68199	99.8037	9.71907	99.5267	6.79415	100.022
	241	12.8264	99.7554	9.7216	99.9306	8.23381	100.146	8.44889	100.037	7.56791	100.165	7.88302	100.072	8.15551	99.603	8.42884	99.6382	2.43019	100.104	2.68199	99.8037	9.71907	99.5267	6.79415	100.022
	241.5	12.8261	99.7538	9.72139	99.9284	8.23445	100.154	8.44952	100.045	7.56791	100.165	7.88302	100.072	8.1553	99.6005	8.42841	99.6332	2.43019	100.104	2.68178	99.7958	9.71907	99.5267	6.79415	100.022
	242	12.8257	99.7505	9.72139	99.9284	8.23487	100.159	8.44931	100.042	7.56791	100.165	7.88281	100.07	8.1553	99.6005	8.42841	99.6332	2.43103	100.139	2.68178	99.7958	9.71907	99.5267	6.79457	100.028
	242.5	12.8257	99.7505	9.72139	99.9284	8.23487	100.159	8.45036	100.055	7.56812	100.168	7.88155	100.054	8.15551	99.603	8.42841	99.6332	2.43209	100.183	2.68178	99.7958	9.71907	99.5267	6.79457	100.028
	243	12.8257	99.7505	9.72139	99.9284	8.23466	100.157	8.45247	100.08	7.56833	100.17	7.88112	100.048	8.15572	99.6056	8.4282	99.6307	2.4323	100.191	2.68157	99.788	9.71907	99.5267	6.79478	100.031
	243.5	12.8255	99.7488	9.72118	99.9262	8.23423	100.151	8.45416	100.1	7.56854	100.173	7.8807	100.043	8.15551	99.603	8.42863	99.6357	2.43167	100.165	2.68114	99.7722	9.71928	99.5288	6.79499	100.034
	244	12.8257	99.7505	9.72139	99.9284	8.23466	100.157	8.45543	100.115	7.56854	100.173	7.8807	100.043	8.15551	99.603	8.42841	99.6332	2.43167	100.165	2.68072	99.7565	9.71928	99.5288	6.79499	100.034
	244.5	12.8253	99.7472	9.72118	99.9262	8.23529	100.164	8.45649	100.127	7.56812	100.168	7.88091	100.046	8.15551	99.603	8.42863	99.6357	2.43209	100.183	2.68051	99.7487	9.71907	99.5267	6.7952	100.037
	245	12.8251	99.7456	9.72097	99.9241	8.23529	100.164	8.4567	100.13	7.56833	100.17	7.88112	100.048	8.15551	99.603	8.42841	99.6332	2.43146	100.156	2.68051	99.7487	9.71886	99.5245	6.79541	100.04
	245.5	12.8249	99.7439	9.72097	99.9241	8.23487	100.159	8.45712	100.135	7.56833	100.17	7.88112	100.048	8.1553	99.6005	8.4282	99.6307	2.43125	100.148	2.68051	99.7487	9.71886	99.5245	6.79541	100.04
	246	12.8247	99.7423	9.72076	99.9219	8.23423	100.151	8.45733	100.137	7.56875	100.176	7.88112	100.048	8.15509	99.5979	8.42863	99.6357	2.43125	100.148	2.6803	99.7408	9.71886	99.5245	6.79584	100.047
	246.5	12.8245	99.7406	9.72097	99.9241	8.23402	100.149	8.45733	100.137	7.56875	100.176	7.88155	100.054	8.15488	99.5953	8.42905	99.6407	2.43188	100.174	2.6803	99.7408	9.71907	99.5267	6.79605	100.05
	247	12.8242	99.739	9.72097	99.9241	8.23402	100.149	8.45691	100.132	7.56896	100.179	7.88218	100.062	8.15466	99.5927	8.42884	99.6382	2.43103	100.139	2.6803	99.7408	9.71928	99.5288	6.79626	100.053
	247.5	12.824	99.7374	9.72097	99.9241	8.23402	100.149	8.4567	100.13	7.56917	100.182	7.88239	100.064	8.15466	99.5927	8.42884	99.6382	2.43167	100.165	2.68009	99.733	9.71907	99.5267	6.79626	100.053
	248	12.8242	99.739	9.72097	99.9241	8.23381	100.146	8.45649	100.127	7.56938	100.184	7.88239	100.064	8.15445	99.5901	8.42884	99.6382	2.43167	100.165	2.6803	99.7408	9.71949	99.531	6.79647	100.056
	248.5	12.824	99.7374	9.72097	99.9241	8.23423	100.151	8.4567	100.13	7.56938	100.184	7.8826	100.067	8.15424	99.5876	8.42884	99.6382	2.43103	100.139	2.6803	99.7408	9.71991	99.5353	6.79647	100.056
	249	12.824	99.7374	9.72097	99.9241	8.23423	100.151	8.45627	100.125	7.56938	100.184	7.88281	100.07	8.15424	99.5876	8.42905	99.6407	2.43103	100.139	2.6803	99.7408	9.72012	99.5375	6.79647	100.056
	249.5	12.8238	99.7357	9.72118	99.9262	8.23402	100.149	8.45649	100.127	7.56981	100.19	7.88302	100.072	8.15403	99.585	8.42884	99.6382	2.43125	100.148	2.6803	99.7408	9.72034	99.5396	6.79689	100.062
	250	12.8236	99.7341	9.72097	99.9241	8.23402	100.149	8.45627	100.125	7.57002	100.193	7.88302	100.072	8.15403	99.585	8.4282	99.6307	2.43188	100.174	2.68051	99.7487	9.72034	99.5396	6.79689	100.062
	250.5	12.8236	99.7341	9.72097	99.9241	8.23318	100.139	8.45627	100.125	7.57023	100.196	7.88302	100.072	8.15424	99.5876	8.4282	99.6307	2.43188	100.174	2.68072	99.7565	9.72034	99.5396	6.79689	100.062
	251	12.8234	99.7324	9.72076	99.9219	8.23381	100.146	8.45606	100.122	7.57044	100.198	7.88324	100.075	8.15403	99.585	8.4282	99.6307	2.43188	100.174	2.68072	99.7565	9.72055	99.5418	6.79689	100.062
	251.5	12.823	99.7291	9.72076	99.9219	8.23381	100.146	8.45606	100.122	7.57023	100.196	7.88345	100.078	8.15424	99.5876	8.42778	99.6258	2.43188	100.174	2.68072	99.7565	9.72076	99.5439	6.79689	100.062
	252	12.8228	99.7275	9.72055	99.9197	8.23402	100.149	8.45606	100.122	7.57023	100.196	7.88345	100.078	8.15424	99.5876	8.42778	99.6258	2.43188	100.174	2.68093	99.7644	9.72076	99.5439	6.79689	100.062
	252.5	12.8226	99.7259	9.72055	99.9197	8.23423	100.151	8.45606	100.122	7.57023	100.196	7.88366	100.08	8.15424	99.5876	8.42799	99.6282	2.43146	100.156	2.68114	99.7722	9.72055	99.5418	6.79689	100.062
	253	12.8223	99.7242	9.72034	99.9176	8.23445	100.154	8.45627	100.125	7.56981	100.19	7.88366	100.08	8.15424	99.5876	8.4282	99.6307	2.43125	100.148	2.68157	99.788	9.72055	99.5418	6.79668	100.059
	253.5	12.8223	99.7242	9.72055	99.9197	8.23445	100.154	8.45627	100.125	7.56981	100.19	7.88387	100.083	8.15361	99.5798	8.4282	99.6307	2.43125	100.148	2.68157	99.788	9.72055	99.5418	6.79668	100.059
	254	12.8226	99.7259	9.72034	99.9176	8.23466	100.157	8.45649	100.127	7.56959	100.187	7.88408	100.086	8.15361	99.5798	8.4282	99.6307	2.43167	100.165	2.68178	99.7958	9.72055	99.5418	6.79689	100.062
	254.5	12.8223	99.7242	9.72012	99.9154	8.23487	100.159	8.45649	100.127	7.57044	100.198	7.8845	100.091	8.1534	99.5773	8.42841	99.6332	2.43188	100.174	2.68157	99.788	9.72034	99.5396	6.79689	100.062
	255	12.8223	99.7242	9.72012	99.9154	8.23508	100.162	8.45627	100.125	7.56875	100.176	7.88535	100.102	8.15298	99.5721	8.42841	99.6332	2.43167	100.165	2.68157	99.788	9.72034	99.5396	6.79689	100.062
	255.5	12.8223	99.7242	9.72012	99.9154	8.23508	100.162	8.45627	100.125	7.56833	100.17	7.88577	100.107	8.15277	99.5695	8.42863	99.6357	2.43167	100.165	2.68178	99.7958	9.72034	99.5396	6.79668	100.059
	256	12.8228	99.7275	9.72012	99.9154	8.2355	100.167	8.45627	100.125	7.56833	100.17	7.8864	100.115	8.15234	99.5644	8.42884	99.6382	2.43167	100.165	2.68178	99.7958	9.72012	99.5375	6.79668	100.059
	256.5	12.8228	99.7275	9.72012	99.9154	8.23592	100.172	8.45627	100.125	7.56833	100.17	7.8864	100.115	8.15255	99.5669	8.42905	99.6407	2.43167	100.165	2.68178	99.7958	9.71991	99.5353	6.79668	100.059
	257	12.823	99.7291	9.72034	99.9176	8.23614	100.175	8.45627	100.125	7.56854	100.173	7.88661	100.118	8.15319	99.5747	8.42926	99.6432	2.43146	100.156	2.68178	99.7958	9.7197	99.5331	6.79689	100.062
	257.5	12.8232	99.7308	9.72034	99.9176	8.23656	100.18	8.45627	100.125	7.56875	100.176	7.88682	100.121	8.15319	99.5747	8.42926	99.6432	2.43146	100.156	2.68178	99.7958	9.71949	99.531	6.79647	100.056
	258	12.8232	99.7308	9.72055	99.9197	8.23677	100.182	8.45649	100.127	7.56854	100.173	7.88682	100.121	8.15277	99.5695	8.42926	99.6432	2.43125	100.148	2.68157	99.788	9.71949	99.531	6.79668	100.059
	258.5	12.8232	99.7308	9.72055	99.9197	8.23698	100.185	8.45649	100.127	7.56875	100.176	7.88725	100.126	8.15255	99.5669	8.42926	99.6432	2.43103	100.139	2.68136	99.7801	9.71907	99.5267	6.79668	100.059
	259	12.8232	99.7308	9.72076	99.9219	8.2374	100.19	8.45691	100.132	7.56959	100.187	7.88725	100.126	8.15213	99.5618	8.42905	99.6407	2.43103	100.139	2.68114	99.7722	9.71886	99.5245	6.79668	100.059
	259.5	12.823	99.7291	9.72097	99.9241	8.23719	100.187	8.45712	100.135	7.56959	100.187	7.88682	100.121	8.15255	99.5669	8.42884	99.6382	2.43082	100.13	2.68072	99.7565	9.71823	99.518	6.79668	100.059
	260	12.823	99.7291	9.72097	99.9241	8.23719	100.187	8.45712	100.135	7.56959	100.187	7.88661	100.118	8.1534	99.5773	8.42884	99.6382	2.43082	100.13	2.68072	99.7565	9.71759	99.5115	6.79647	100.056
	260.5	12.8228	99.7275	9.72118	99.9262	8.23719	100.187	8.45754	100.14	7.56981	100.19	7.88661	100.118	8.1534	99.5773	8.42884	99.6382	2.43082	100.13	2.68051	99.7487	9.71738	99.5094	6.79647	100.056
	261	12.8226	99.7259	9.72118	99.9262	8.23698	100.185	8.45796	100.145	7.57023	100.196	7.8864	100.115	8.1534	99.5773	8.42863	99.6357	2.43082	100.13	2.68051	99.7487	9.71759	99.5115	6.79647	100.056
	261.5	12.8223	99.7242	9.72139	99.9284	8.23698	100.185	8.45944	100.162	7.57023	100.196	7.88577	100.107	8.1534	99.5773	8.42799	99.6282	2.43061	100.122	2.68114	99.7722	9.71823	99.518	6.79668	100.059
	262	12.8221	99.7226	9.72139	99.9284	8.23698	100.185	8.46007	100.17	7.57086	100.204	7.88471	100.094	8.15319	99.5747	8.42757	99.6233	2.4304	100.113	2.68157	99.788	9.71823	99.518	6.79668	100.059
	262.5	12.8217	99.7193	9.72139	99.9284	8.23698	100.185	8.46007	100.17	7.57107	100.207	7.88345	100.078	8.15277	99.5695	8.42757	99.6233	2.42998	100.096	2.68136	99.7801	9.71801	99.5158	6.79668	100.059
	263	12.8215	99.7177	9.72139	99.9284	8.2374	100.19	8.45923	100.16	7.57149	100.212	7.88324	100.075	8.15319	99.5747	8.42757	99.6233	2.42998	100.096	2.68136	99.7801	9.71844	99.5202	6.79647	100.056
	263.5	12.8223	99.7242	9.72139	99.9284	8.23761	100.193	8.45923	100.16	7.57192	100.218	7.88345	100.078	8.15298	99.5721	8.42799	99.6282	2.42977	100.087	2.68178	99.7958	9.71865	99.5223	6.7971	100.065
	264	12.8219	99.7209	9.72118	99.9262	8.2374	100.19	8.45902	100.157	7.57213	100.221	7.88366	100.08	8.15255	99.5669	8.42799	99.6282	2.43061	100.122	2.68304	99.8429	9.71865	99.5223	6.7971	100.065
	264.5	12.8211	99.7144	9.72097	99.9241	8.23719	100.187	8.45838	100.15	7.57213	100.221	7.88387	100.083	8.15277	99.5695	8.42778	99.6258	2.43061	100.122	2.68347	99.8586	9.71823	99.518	6.79689	100.062
	265	12.8209	99.7127	9.72097	99.9241	8.23782	100.195	8.45796	100.145	7.57213	100.221	7.88429	100.088	8.15298	99.5721	8.42757	99.6233	2.43061	100.122	2.68368	99.8665	9.71865	99.5223	6.79689	100.062
	265.5	12.8209	99.7127	9.72076	99.9219	8.23698	100.185	8.45817	100.147	7.57234	100.223	7.88471	100.094	8.15213	99.5618	8.42736	99.6208	2.43082	100.13	2.68368	99.8665	9.71865	99.5223	6.7971	100.065
	266	12.8207	99.7111	9.72076	99.9219	8.23719	100.187	8.4586	100.152	7.57276	100.229	7.88556	100.105	8.15213	99.5618	8.42736	99.6208	2.43462	100.287	2.68368	99.8665	9.71759	99.5115	6.79731	100.068
	266.5	12.8207	99.7111	9.72055	99.9197	8.23761	100.193	8.4586	100.152	7.57297	100.232	7.88598	100.11	8.15192	99.5592	8.42736	99.6208	2.43673	100.374	2.68368	99.8665	9.7178	99.5137	6.79731	100.068
	267	12.8207	99.7111	9.72055	99.9197	8.23824	100.2	8.45838	100.15	7.57297	100.232	7.88725	100.126	8.1515	99.5541	8.42736	99.6208	2.43779	100.417	2.68389	99.8743	9.71738	99.5094	6.7971	100.065
	267.5	12.8196	99.7029	9.72055	99.9197	8.23867	100.205	8.45881	100.155	7.57318	100.235	7.88788	100.134	8.15044	99.5412	8.42715	99.6183	2.43737	100.4	2.68368	99.8665	9.71612	99.4964	6.7971	100.065
	268	12.8196	99.7029	9.72055	99.9197	8.23909	100.211	8.45902	100.157	7.57318	100.235	7.88788	100.134	8.15108	99.5489	8.42588	99.6033	2.438	100.426	2.68347	99.8586	9.71548	99.4899	6.7971	100.065
	268.5	12.819	99.698	9.72055	99.9197	8.23888	100.208	8.45881	100.155	7.57339	100.237	7.88746	100.129	8.15108	99.5489	8.42567	99.6008	2.43737	100.4	2.68347	99.8586	9.71506	99.4856	6.7971	100.065
	269	12.8185	99.6947	9.72055	99.9197	8.23909	100.211	8.45881	100.155	7.5736	100.24	7.88746	100.129	8.15129	99.5515	8.42567	99.6008	2.43737	100.4	2.68368	99.8665	9.71548	99.4899	6.7971	100.065
	269.5	12.8188	99.6963	9.72034	99.9176	8.23972	100.218	8.45881	100.155	7.5736	100.24	7.88725	100.126	8.15129	99.5515	8.4263	99.6083	2.43737	100.4	2.68368	99.8665	9.71569	99.4921	6.7971	100.065
	270	12.8188	99.6963	9.72055	99.9197	8.2412	100.236	8.45902	100.157	7.57403	100.246	7.88682	100.121	8.15129	99.5515	8.42609	99.6058	2.43652	100.365	2.68389	99.8743	9.71548	99.4899	6.79626	100.053
	270.5	12.8196	99.7029	9.72055	99.9197	8.24162	100.241	8.4586	100.152	7.57318	100.235	7.88598	100.11	8.15129	99.5515	8.42651	99.6108	2.4361	100.348	2.68389	99.8743	9.71527	99.4877	6.79626	100.053
	271	12.82	99.7062	9.72097	99.9241	8.24162	100.241	8.45838	100.15	7.57318	100.235	7.88429	100.088	8.15129	99.5515	8.42757	99.6233	2.4361	100.348	2.68389	99.8743	9.71569	99.4921	6.79626	100.053
	271.5	12.8198	99.7045	9.72118	99.9262	8.2412	100.236	8.4586	100.152	7.57318	100.235	7.88366	100.08	8.15129	99.5515	8.42841	99.6332	2.43589	100.339	2.68368	99.8665	9.71548	99.4899	6.79647	100.056
	272	12.8194	99.7012	9.72139	99.9284	8.24099	100.234	8.45817	100.147	7.57255	100.226	7.88366	100.08	8.15213	99.5618	8.42757	99.6233	2.43568	100.33	2.68347	99.8586	9.71569	99.4921	6.79689	100.062
	272.5	12.8188	99.6963	9.72139	99.9284	8.2412	100.236	8.45817	100.147	7.57234	100.223	7.88387	100.083	8.15277	99.5695	8.42757	99.6233	2.43568	100.33	2.68325	99.8508	9.7159	99.4942	6.79752	100.071
	273	12.8188	99.6963	9.72118	99.9262	8.24099	100.234	8.45817	100.147	7.57023	100.196	7.88408	100.086	8.15255	99.5669	8.42778	99.6258	2.43547	100.322	2.68325	99.8508	9.7159	99.4942	6.79773	100.075
	273.5	12.819	99.698	9.72055	99.9197	8.24078	100.231	8.45838	100.15	7.57107	100.207	7.8845	100.091	8.15255	99.5669	8.42799	99.6282	2.43462	100.287	2.68304	99.8429	9.71612	99.4964	6.79795	100.078
	274	12.819	99.698	9.72097	99.9241	8.24099	100.234	8.4586	100.152	7.57065	100.201	7.88514	100.099	8.15255	99.5669	8.42841	99.6332	2.43589	100.339	2.6822	99.8115	9.71612	99.4964	6.79795	100.078
	274.5	12.819	99.698	9.72097	99.9241	8.2412	100.236	8.45881	100.155	7.57107	100.207	7.88619	100.113	8.15255	99.5669	8.42863	99.6357	2.43504	100.304	2.68093	99.7644	9.7159	99.4942	6.80048	100.115
	275	12.8179	99.6898	9.72097	99.9241	8.2412	100.236	8.45902	100.157	7.57128	100.21	7.88704	100.123	8.15277	99.5695	8.42841	99.6332	2.43357	100.243	2.68178	99.7958	9.7159	99.4942	6.80111	100.124
	275.5	12.8177	99.6881	9.72118	99.9262	8.24099	100.234	8.45923	100.16	7.57255	100.226	7.88682	100.121	8.15192	99.5592	8.42778	99.6258	2.43336	100.235	2.68093	99.7644	9.7159	99.4942	6.80006	100.109
	276	12.8173	99.6848	9.72012	99.9154	8.24057	100.228	8.45923	100.16	7.57276	100.229	7.88682	100.121	8.15171	99.5566	8.42757	99.6233	2.43336	100.235	2.68114	99.7722	9.7159	99.4942	6.79942	100.099
	276.5	12.8175	99.6865	9.72012	99.9154	8.24078	100.231	8.45902	100.157	7.57424	100.249	7.88725	100.126	8.15192	99.5592	8.42778	99.6258	2.43082	100.13	2.68178	99.7958	9.71569	99.4921	6.79963	100.103
	277	12.8173	99.6848	9.72012	99.9154	8.24078	100.231	8.45965	100.165	7.57445	100.251	7.88767	100.131	8.15192	99.5592	8.42778	99.6258	2.42913	100.061	2.68157	99.788	9.7159	99.4942	6.79816	100.081
	277.5	12.8171	99.6832	9.71991	99.9132	8.24078	100.231	8.46007	100.17	7.5755	100.265	7.88767	100.131	8.1515	99.5541	8.42778	99.6258	2.43082	100.13	2.68241	99.8194	9.71633	99.4986	6.79816	100.081
	278	12.8171	99.6832	9.71991	99.9132	8.24099	100.234	8.46071	100.177	7.57572	100.268	7.88809	100.137	8.15234	99.5644	8.42757	99.6233	2.43209	100.183	2.6822	99.8115	9.71654	99.5007	6.79795	100.078
	278.5	12.8175	99.6865	9.71991	99.9132	8.2412	100.236	8.46092	100.18	7.57529	100.263	7.88872	100.145	8.15065	99.5437	8.42672	99.6133	2.43272	100.209	2.68389	99.8743	9.71633	99.4986	6.79795	100.078
	279	12.8175	99.6865	9.71991	99.9132	8.24078	100.231	8.46113	100.182	7.57508	100.26	7.88936	100.153	8.15065	99.5437	8.42609	99.6058	2.43314	100.226	2.68558	99.9372	9.71633	99.4986	6.79816	100.081
	279.5	12.8171	99.6832	9.72055	99.9197	8.24099	100.234	8.46113	100.182	7.5755	100.265	7.88915	100.15	8.15086	99.5463	8.42567	99.6008	2.43589	100.339	2.68684	99.9843	9.71633	99.4986	6.79816	100.081
	280	12.8169	99.6815	9.72034	99.9176	8.2412	100.236	8.46134	100.185	7.57572	100.268	7.88915	100.15	8.15108	99.5489	8.42588	99.6033	2.43737	100.4	2.68558	99.9372	9.71633	99.4986	6.79816	100.081
	280.5	12.8169	99.6815	9.72012	99.9154	8.24057	100.228	8.46155	100.187	7.57635	100.277	7.88936	100.153	8.15065	99.5437	8.42546	99.5983	2.43504	100.304	2.68579	99.945	9.71654	99.5007	6.79837	100.084
	281	12.8169	99.6815	9.72012	99.9154	8.2412	100.236	8.46197	100.192	7.57635	100.277	7.88936	100.153	8.15086	99.5463	8.42567	99.6008	2.43504	100.304	2.68558	99.9372	9.71675	99.5029	6.79837	100.084
	281.5	12.8169	99.6815	9.72012	99.9154	8.24141	100.239	8.4624	100.197	7.57614	100.274	7.88915	100.15	8.1515	99.5541	8.42567	99.6008	2.43779	100.417	2.68537	99.9293	9.71654	99.5007	6.79837	100.084
	282	12.8169	99.6815	9.71991	99.9132	8.24162	100.241	8.46303	100.205	7.57698	100.285	7.88915	100.15	8.1515	99.5541	8.42588	99.6033	2.43779	100.417	2.68537	99.9293	9.71675	99.5029	6.79858	100.087
	282.5	12.8166	99.6799	9.71991	99.9132	8.24226	100.249	8.46218	100.195	7.57825	100.302	7.88936	100.153	8.15129	99.5515	8.42588	99.6033	2.43758	100.409	2.68537	99.9293	9.71654	99.5007	6.79858	100.087
	283	12.8164	99.6783	9.71991	99.9132	8.2431	100.259	8.46218	100.195	7.57846	100.304	7.88915	100.15	8.15065	99.5437	8.42609	99.6058	2.43758	100.409	2.68473	99.9058	9.71654	99.5007	6.79879	100.09
	283.5	12.8162	99.6766	9.7197	99.9111	8.24331	100.262	8.46218	100.195	7.57761	100.293	7.88894	100.147	8.15108	99.5489	8.42651	99.6108	2.438	100.426	2.68431	99.89	9.71633	99.4986	6.79879	100.09
	284	12.8162	99.6766	9.7197	99.9111	8.24373	100.267	8.46197	100.192	7.57761	100.293	7.88894	100.147	8.15044	99.5412	8.4263	99.6083	2.43863	100.452	2.68452	99.8979	9.7159	99.4942	6.79879	100.09
	284.5	12.816	99.675	9.7197	99.9111	8.24373	100.267	8.46197	100.192	7.57783	100.296	7.88915	100.15	8.15044	99.5412	8.42651	99.6108	2.43884	100.461	2.6841	99.8822	9.7159	99.4942	6.79879	100.09
	285	12.8158	99.6733	9.7197	99.9111	8.24289	100.257	8.46197	100.192	7.5774	100.291	7.88894	100.147	8.15044	99.5412	8.42651	99.6108	2.43863	100.452	2.68368	99.8665	9.71612	99.4964	6.79879	100.09
	285.5	12.8156	99.6717	9.71949	99.9089	8.24289	100.257	8.46197	100.192	7.57572	100.268	7.88915	100.15	8.1496	99.5309	8.42651	99.6108	2.43863	100.452	2.68283	99.8351	9.71612	99.4964	6.79879	100.09
	286	12.815	99.6668	9.71928	99.9067	8.24268	100.254	8.46197	100.192	7.57614	100.274	7.88894	100.147	8.14939	99.5283	8.42672	99.6133	2.43842	100.443	2.68241	99.8194	9.71633	99.4986	6.79879	100.09
	286.5	12.815	99.6668	9.71907	99.9045	8.24226	100.249	8.46218	100.195	7.57508	100.26	7.88872	100.145	8.14918	99.5257	8.42672	99.6133	2.43821	100.435	2.68262	99.8272	9.71654	99.5007	6.79879	100.09
	287	12.8147	99.6651	9.71886	99.9024	8.24226	100.249	8.46197	100.192	7.5736	100.24	7.88872	100.145	8.14918	99.5257	8.42672	99.6133	2.43842	100.443	2.6822	99.8115	9.71654	99.5007	6.79879	100.09
	287.5	12.815	99.6668	9.71907	99.9045	8.24162	100.241	8.46176	100.19	7.57339	100.237	7.88894	100.147	8.14897	99.5231	8.42672	99.6133	2.43842	100.443	2.68262	99.8272	9.71675	99.5029	6.79879	100.09
	288	12.8147	99.6651	9.71907	99.9045	8.24162	100.241	8.4624	100.197	7.57382	100.243	7.88872	100.145	8.14918	99.5257	8.42651	99.6108	2.43842	100.443	2.68283	99.8351	9.71696	99.505	6.79858	100.087
	288.5	12.815	99.6668	9.71886	99.9024	8.24204	100.246	8.46261	100.2	7.57213	100.221	7.8883	100.139	8.14918	99.5257	8.42651	99.6108	2.43779	100.417	2.68262	99.8272	9.7178	99.5137	6.79858	100.087
	289	12.815	99.6668	9.71886	99.9024	8.24204	100.246	8.46261	100.2	7.57297	100.232	7.8883	100.139	8.14897	99.5231	8.4263	99.6083	2.43758	100.409	2.68325	99.8508	9.71865	99.5223	6.79837	100.084
	289.5	12.815	99.6668	9.71886	99.9024	8.24183	100.244	8.46303	100.205	7.57339	100.237	7.88788	100.134	8.14918	99.5257	8.42609	99.6058	2.43779	100.417	2.68325	99.8508	9.7197	99.5331	6.79837	100.084
	290	12.815	99.6668	9.71886	99.9024	8.24268	100.254	8.46324	100.207	7.57339	100.237	7.88788	100.134	8.14854	99.518	8.42588	99.6033	2.438	100.426	2.68389	99.8743	9.71991	99.5353	6.79837	100.084
	290.5	12.815	99.6668	9.71886	99.9024	8.24289	100.257	8.46366	100.212	7.57297	100.232	7.88809	100.137	8.14897	99.5231	8.42609	99.6058	2.43779	100.417	2.68452	99.8979	9.71949	99.531	6.79837	100.084
	291	12.8152	99.6684	9.71865	99.9002	8.24373	100.267	8.46366	100.212	7.57804	100.299	7.88809	100.137	8.14875	99.5205	8.42588	99.6033	2.43779	100.417	2.68537	99.9293	9.71886	99.5245	6.79837	100.084
	291.5	12.8152	99.6684	9.71865	99.9002	8.24458	100.277	8.46429	100.22	7.58458	100.386	7.8883	100.139	8.14875	99.5205	8.42567	99.6008	2.43779	100.417	2.68558	99.9372	9.71865	99.5223	6.79858	100.087
	292	12.815	99.6668	9.71886	99.9024	8.24521	100.285	8.46514	100.23	7.5812	100.341	7.88809	100.137	8.14897	99.5231	8.42567	99.6008	2.43821	100.435	2.68579	99.945	9.71801	99.5158	6.79879	100.09
	292.5	12.815	99.6668	9.71886	99.9024	8.24415	100.272	8.46514	100.23	7.58057	100.332	7.8883	100.139	8.14897	99.5231	8.42546	99.5983	2.43905	100.469	2.68579	99.945	9.71696	99.505	6.79879	100.09
	293	12.8147	99.6651	9.71886	99.9024	8.24458	100.277	8.46556	100.235	7.58015	100.327	7.88872	100.145	8.14875	99.5205	8.42525	99.5958	2.43863	100.452	2.686	99.9529	9.71633	99.4986	6.79879	100.09
	293.5	12.8145	99.6635	9.71886	99.9024	8.24479	100.28	8.46535	100.232	7.58015	100.327	7.88915	100.15	8.14854	99.518	8.42504	99.5933	2.43863	100.452	2.686	99.9529	9.71569	99.4921	6.79879	100.09
	294	12.8141	99.6602	9.71844	99.898	8.245	100.282	8.46514	100.23	7.57994	100.324	7.88915	100.15	8.14833	99.5154	8.42483	99.5908	2.43842	100.443	2.686	99.9529	9.71464	99.4813	6.799	100.093
	294.5	12.8135	99.6553	9.71844	99.898	8.24521	100.285	8.46514	100.23	7.5793	100.316	7.88957	100.155	8.14812	99.5128	8.4244	99.5858	2.43842	100.443	2.68579	99.945	9.71485	99.4834	6.79921	100.096
	295	12.8131	99.652	9.71823	99.8959	8.24542	100.288	8.46535	100.232	7.57973	100.321	7.88936	100.153	8.14812	99.5128	8.42377	99.5784	2.43842	100.443	2.686	99.9529	9.71464	99.4813	6.79942	100.099
	295.5	12.8126	99.6487	9.71801	99.8937	8.24542	100.288	8.46493	100.227	7.57909	100.313	7.88936	100.153	8.14812	99.5128	8.42377	99.5784	2.43842	100.443	2.68621	99.9607	9.71485	99.4834	6.79963	100.103
	296	12.8124	99.6471	9.71801	99.8937	8.24542	100.288	8.46472	100.225	7.57614	100.274	7.88936	100.153	8.14812	99.5128	8.42356	99.5758	2.43716	100.391	2.68621	99.9607	9.71506	99.4856	6.79963	100.103
	296.5	12.8122	99.6454	9.71801	99.8937	8.245	100.282	8.46451	100.222	7.57635	100.277	7.88936	100.153	8.14812	99.5128	8.42314	99.5709	2.43673	100.374	2.68642	99.9686	9.71569	99.4921	6.79963	100.103
	297	12.8118	99.6421	9.71801	99.8937	8.24563	100.29	8.46387	100.215	7.57698	100.285	7.88957	100.155	8.14791	99.5102	8.42293	99.5684	2.43716	100.391	2.68642	99.9686	9.71569	99.4921	6.79963	100.103
	297.5	12.8114	99.6389	9.71801	99.8937	8.24606	100.295	8.46345	100.21	7.57677	100.282	7.88978	100.158	8.1477	99.5077	8.42293	99.5684	2.43716	100.391	2.68642	99.9686	9.7159	99.4942	6.79963	100.103
	298	12.8109	99.6356	9.71801	99.8937	8.24627	100.298	8.46345	100.21	7.57698	100.285	7.88999	100.161	8.14749	99.5051	8.4225	99.5634	2.43737	100.4	2.68663	99.9764	9.71612	99.4964	6.79963	100.103
	298.5	12.8105	99.6323	9.71801	99.8937	8.24627	100.298	8.46345	100.21	7.5774	100.291	7.8902	100.163	8.14728	99.5025	8.4225	99.5634	2.43737	100.4	2.68727	100	9.71696	99.505	6.79963	100.103
	299	12.8107	99.6339	9.71823	99.8959	8.24648	100.3	8.46345	100.21	7.57698	100.285	7.88999	100.161	8.14749	99.5051	8.42272	99.5659	2.43737	100.4	2.68832	100.039	9.71801	99.5158	6.79985	100.106
	299.5	12.8107	99.6339	9.71844	99.898	8.24669	100.303	8.46366	100.212	7.57783	100.296	7.89041	100.166	8.14749	99.5051	8.42293	99.5684	2.43737	100.4	2.68874	100.055	9.7178	99.5137	6.79985	100.106
	300	12.8107	99.6339	9.71844	99.898	8.24669	100.303	8.46366	100.212	7.57783	100.296	7.89126	100.177	8.14749	99.5051	8.42293	99.5684	2.43737	100.4	2.68853	100.047	9.7178	99.5137	6.79985	100.106
	300.5	12.8107	99.6339	9.71823	99.8959	8.24711	100.308	8.46366	100.212	7.57804	100.299	7.89126	100.177	8.14686	99.4974	8.42229	99.5609	2.43758	100.409	2.68832	100.039	9.7178	99.5137	6.79985	100.106
	301	12.8105	99.6323	9.71823	99.8959	8.24732	100.311	8.46366	100.212	7.57825	100.302	7.89147	100.18	8.14664	99.4948	8.42229	99.5609	2.43779	100.417	2.68811	100.031	9.71759	99.5115	6.79985	100.106
	301.5	12.8105	99.6323	9.71823	99.8959	8.24753	100.313	8.46387	100.215	7.57825	100.302	7.89168	100.182	8.14664	99.4948	8.42229	99.5609	2.43842	100.443	2.68832	100.039	9.71759	99.5115	6.79985	100.106
	302	12.8105	99.6323	9.71823	99.8959	8.24753	100.313	8.46387	100.215	7.57846	100.304	7.89168	100.182	8.14643	99.4922	8.42208	99.5584	2.43842	100.443	2.68811	100.031	9.71738	99.5094	6.79985	100.106
	302.5	12.8107	99.6339	9.71823	99.8959	8.24774	100.316	8.46429	100.22	7.57867	100.307	7.89189	100.185	8.14453	99.469	8.42208	99.5584	2.43863	100.452	2.68811	100.031	9.71696	99.505	6.80006	100.109
	303	12.8107	99.6339	9.71801	99.8937	8.24795	100.318	8.46493	100.227	7.57867	100.307	7.89189	100.185	8.14327	99.4535	8.42229	99.5609	2.43884	100.461	2.68769	100.016	9.71675	99.5029	6.79985	100.106
	303.5	12.8109	99.6356	9.71759	99.8894	8.24817	100.321	8.46556	100.235	7.57867	100.307	7.89168	100.182	8.14263	99.4458	8.42208	99.5584	2.43948	100.487	2.68748	100.008	9.71612	99.4964	6.79985	100.106
	304	12.8107	99.6339	9.71738	99.8872	8.24838	100.323	8.46535	100.232	7.57909	100.313	7.89147	100.18	8.14348	99.4561	8.42124	99.5484	2.44095	100.548	2.68727	100	9.71485	99.4834	6.79985	100.106
	304.5	12.8105	99.6323	9.71717	99.885	8.24838	100.323	8.46598	100.24	7.57951	100.318	7.89147	100.18	8.14242	99.4432	8.42082	99.5434	2.44201	100.591	2.68684	99.9843	9.714	99.4748	6.79985	100.106
	305	12.8103	99.6307	9.71717	99.885	8.24838	100.323	8.46725	100.255	7.57951	100.318	7.89126	100.177	8.14137	99.4303	8.42082	99.5434	2.44285	100.626	2.68684	99.9843	9.71379	99.4726	6.79985	100.106
	305.5	12.8101	99.629	9.71696	99.8828	8.24838	100.323	8.46788	100.262	7.58015	100.327	7.89126	100.177	8.14158	99.4329	8.42039	99.5384	2.44539	100.73	2.68663	99.9764	9.714	99.4748	6.79985	100.106
	306	12.8097	99.6257	9.71696	99.8828	8.24817	100.321	8.46831	100.267	7.58078	100.335	7.89105	100.174	8.14179	99.4355	8.42018	99.5359	2.44517	100.722	2.68663	99.9764	9.71421	99.4769	6.79985	100.106
	306.5	12.8095	99.6241	9.71675	99.8807	8.24817	100.321	8.46894	100.275	7.58036	100.33	7.89083	100.171	8.142	99.4381	8.41976	99.5309	2.44433	100.687	2.68663	99.9764	9.71421	99.4769	6.79985	100.106
	307	12.8093	99.6224	9.71654	99.8785	8.24817	100.321	8.46852	100.27	7.58015	100.327	7.89041	100.166	8.14179	99.4355	8.41955	99.5284	2.44391	100.669	2.68663	99.9764	9.714	99.4748	6.79985	100.106
	307.5	12.8095	99.6241	9.71654	99.8785	8.24838	100.323	8.46873	100.272	7.58057	100.332	7.88999	100.161	8.14179	99.4355	8.4187	99.5185	2.44391	100.669	2.68663	99.9764	9.71379	99.4726	6.79963	100.103
	308	12.809	99.6208	9.71633	99.8763	8.24817	100.321	8.46894	100.275	7.58036	100.33	7.88957	100.155	8.14158	99.4329	8.4187	99.5185	2.44285	100.626	2.68663	99.9764	9.714	99.4748	6.79985	100.106
	308.5	12.8088	99.6192	9.71633	99.8763	8.24795	100.318	8.46915	100.277	7.58015	100.327	7.88872	100.145	8.14179	99.4355	8.41892	99.521	2.44306	100.635	2.68663	99.9764	9.714	99.4748	6.79985	100.106
	309	12.8084	99.6159	9.71612	99.8742	8.24774	100.316	8.46957	100.282	7.58078	100.335	7.88894	100.147	8.142	99.4381	8.41849	99.516	2.44285	100.626	2.68684	99.9843	9.71379	99.4726	6.79985	100.106
	309.5	12.8082	99.6142	9.7159	99.872	8.24753	100.313	8.46915	100.277	7.58057	100.332	7.88936	100.153	8.14179	99.4355	8.41849	99.516	2.44243	100.609	2.68727	100	9.71379	99.4726	6.79985	100.106
	310	12.808	99.6126	9.71569	99.8698	8.24753	100.313	8.46915	100.277	7.58015	100.327	7.88978	100.158	8.14179	99.4355	8.4187	99.5185	2.4418	100.582	2.68748	100.008	9.71337	99.4683	6.80006	100.109
	310.5	12.8076	99.6093	9.71548	99.8677	8.24753	100.313	8.46936	100.28	7.57994	100.324	7.88957	100.155	8.14137	99.4303	8.4187	99.5185	2.44138	100.565	2.68853	100.047	9.71337	99.4683	6.80006	100.109
	311	12.8074	99.6077	9.71527	99.8655	8.24753	100.313	8.46957	100.282	7.58036	100.33	7.88957	100.155	8.14137	99.4303	8.41849	99.516	2.44116	100.556	2.68832	100.039	9.71295	99.464	6.80006	100.109
	311.5	12.8069	99.6044	9.71527	99.8655	8.24753	100.313	8.46978	100.285	7.58036	100.33	7.89062	100.169	8.14137	99.4303	8.41828	99.5135	2.44053	100.53	2.6879	100.024	9.71274	99.4618	6.80006	100.109
	312	12.8067	99.6027	9.71485	99.8611	8.24774	100.316	8.46978	100.285	7.58015	100.327	7.89168	100.182	8.14116	99.4277	8.41849	99.516	2.4399	100.504	2.68769	100.016	9.71253	99.4597	6.80006	100.109
	312.5	12.8065	99.6011	9.71485	99.8611	8.24774	100.316	8.46957	100.282	7.58036	100.33	7.89231	100.19	8.14095	99.4252	8.41849	99.516	2.44011	100.513	2.68769	100.016	9.71253	99.4597	6.80006	100.109
	313	12.8061	99.5978	9.71485	99.8611	8.24795	100.318	8.46957	100.282	7.58078	100.335	7.89295	100.198	8.14073	99.4226	8.41849	99.516	2.43926	100.478	2.68769	100.016	9.71253	99.4597	6.79985	100.106
	313.5	12.8059	99.5962	9.71485	99.8611	8.24838	100.323	8.46957	100.282	7.58099	100.338	7.89316	100.201	8.14095	99.4252	8.41849	99.516	2.43863	100.452	2.68642	99.9686	9.71253	99.4597	6.80006	100.109
	314	12.8059	99.5962	9.71485	99.8611	8.24859	100.326	8.46873	100.272	7.58099	100.338	7.89252	100.193	8.14116	99.4277	8.41807	99.511	2.43821	100.435	2.68642	99.9686	9.71253	99.4597	6.80006	100.109
	314.5	12.8057	99.5945	9.71464	99.859	8.24901	100.331	8.46852	100.27	7.58099	100.338	7.8921	100.188	8.14073	99.4226	8.41786	99.5085	2.43842	100.443	2.68684	99.9843	9.71253	99.4597	6.80006	100.109
	315	12.8059	99.5962	9.71464	99.859	8.24901	100.331	8.46915	100.277	7.58099	100.338	7.8921	100.188	8.14052	99.42	8.41786	99.5085	2.43905	100.469	2.68748	100.008	9.71274	99.4618	6.80006	100.109
	315.5	12.8059	99.5962	9.71464	99.859	8.24901	100.331	8.46915	100.277	7.5812	100.341	7.89147	100.18	8.14031	99.4174	8.41723	99.501	2.43884	100.461	2.68705	99.9921	9.71295	99.464	6.80027	100.112
	316	12.8057	99.5945	9.71485	99.8611	8.24901	100.331	8.46915	100.277	7.58141	100.344	7.89083	100.171	8.14031	99.4174	8.41723	99.501	2.43905	100.469	2.68769	100.016	9.71316	99.4661	6.80027	100.112
	316.5	12.8057	99.5945	9.71485	99.8611	8.24901	100.331	8.46936	100.28	7.58205	100.352	7.89041	100.166	8.13989	99.4123	8.41702	99.4985	2.43969	100.496	2.68917	100.071	9.71295	99.464	6.80048	100.115
	317	12.8055	99.5929	9.71485	99.8611	8.24922	100.334	8.46915	100.277	7.58268	100.36	7.89041	100.166	8.13968	99.4097	8.41617	99.4885	2.44095	100.548	2.68938	100.079	9.71316	99.4661	6.80048	100.115
	317.5	12.8055	99.5929	9.71506	99.8633	8.24943	100.336	8.46915	100.277	7.58268	100.36	7.88999	100.161	8.13989	99.4123	8.41554	99.481	2.4437	100.661	2.69001	100.102	9.71316	99.4661	6.80069	100.118
	318	12.8052	99.5913	9.71506	99.8633	8.24943	100.336	8.46915	100.277	7.58226	100.355	7.88999	100.161	8.13904	99.402	8.41512	99.4761	2.44539	100.73	2.69022	100.11	9.71316	99.4661	6.80069	100.118
	318.5	12.805	99.5896	9.71506	99.8633	8.24943	100.336	8.46936	100.28	7.58247	100.358	7.8902	100.163	8.13799	99.3891	8.4147	99.4711	2.44665	100.782	2.69064	100.126	9.71337	99.4683	6.80069	100.118
	319	12.8048	99.588	9.71485	99.8611	8.24964	100.339	8.46936	100.28	7.58247	100.358	7.88999	100.161	8.13778	99.3865	8.41385	99.4611	2.44665	100.782	2.69022	100.11	9.71337	99.4683	6.8009	100.121
	319.5	12.8046	99.5863	9.71485	99.8611	8.24964	100.339	8.46957	100.282	7.58268	100.36	7.8902	100.163	8.13778	99.3865	8.41322	99.4536	2.44707	100.8	2.69001	100.102	9.71316	99.4661	6.80069	100.118
	320	12.8044	99.5847	9.71506	99.8633	8.24985	100.341	8.46957	100.282	7.5831	100.366	7.8902	100.163	8.13778	99.3865	8.41301	99.4511	2.44686	100.791	2.69001	100.102	9.71316	99.4661	6.80048	100.115
	320.5	12.8042	99.583	9.71506	99.8633	8.25028	100.347	8.46999	100.287	7.58331	100.369	7.89041	100.166	8.13736	99.3814	8.41237	99.4436	2.44602	100.756	2.69001	100.102	9.71295	99.464	6.80069	100.118
	321	12.8036	99.5781	9.71485	99.8611	8.25091	100.354	8.47042	100.292	7.5831	100.366	7.89041	100.166	8.13693	99.3762	8.41216	99.4411	2.44539	100.73	2.6898	100.094	9.71274	99.4618	6.80048	100.115
	321.5	12.8033	99.5765	9.71464	99.859	8.25112	100.357	8.47063	100.295	7.5831	100.366	7.89041	100.166	8.13672	99.3736	8.41237	99.4436	2.44517	100.722	2.6898	100.094	9.71274	99.4618	6.80027	100.112
	322	12.8025	99.5699	9.71443	99.8568	8.25112	100.357	8.47063	100.295	7.58352	100.372	7.89083	100.171	8.13672	99.3736	8.41216	99.4411	2.44433	100.687	2.6898	100.094	9.7121	99.4553	6.80027	100.112
	322.5	12.8017	99.5634	9.71421	99.8546	8.25133	100.359	8.47063	100.295	7.58352	100.372	7.89126	100.177	8.13651	99.371	8.41195	99.4386	2.44349	100.652	2.68959	100.086	9.71147	99.4488	6.80006	100.109
	323	12.8006	99.5551	9.714	99.8525	8.25154	100.362	8.47084	100.297	7.58352	100.372	7.89147	100.18	8.1363	99.3685	8.41195	99.4386	2.4437	100.661	2.68938	100.079	9.71126	99.4467	6.79985	100.106
	323.5	12.8004	99.5535	9.71379	99.8503	8.25175	100.365	8.47084	100.297	7.58352	100.372	7.89168	100.182	8.13567	99.3607	8.41195	99.4386	2.4437	100.661	2.68917	100.071	9.71063	99.4402	6.79985	100.106
	324	12.7998	99.5486	9.71358	99.8481	8.25218	100.37	8.47105	100.3	7.58352	100.372	7.89168	100.182	8.13546	99.3581	8.41195	99.4386	2.44264	100.617	2.68895	100.063	9.71042	99.438	6.79985	100.106
	324.5	12.7993	99.5453	9.71337	99.846	8.25239	100.372	8.47126	100.302	7.58374	100.374	7.8921	100.188	8.13504	99.353	8.41174	99.4361	2.44159	100.574	2.68895	100.063	9.71021	99.4359	6.79985	100.106
	325	12.7995	99.5469	9.71295	99.8416	8.25239	100.372	8.47168	100.307	7.58395	100.377	7.89231	100.19	8.13525	99.3556	8.41153	99.4336	2.44222	100.6	2.68895	100.063	9.71021	99.4359	6.79963	100.103
	325.5	12.7991	99.5437	9.71253	99.8373	8.25281	100.377	8.47168	100.307	7.58395	100.377	7.89231	100.19	8.1344	99.3453	8.41153	99.4336	2.44159	100.574	2.68874	100.055	9.70999	99.4337	6.79963	100.103
	326	12.7985	99.5387	9.7121	99.8329	8.25239	100.372	8.47189	100.31	7.58352	100.372	7.89295	100.198	8.13398	99.3401	8.41132	99.4311	2.4418	100.582	2.68832	100.039	9.71084	99.4424	6.79985	100.106
	326.5	12.7974	99.5305	9.71253	99.8373	8.2526	100.375	8.47189	100.31	7.58331	100.369	7.89316	100.201	8.13356	99.335	8.4109	99.4262	2.44201	100.591	2.6879	100.024	9.71042	99.438	6.79963	100.103
	327	12.7966	99.524	9.71274	99.8395	8.25239	100.372	8.47189	100.31	7.5831	100.366	7.89316	100.201	8.13314	99.3298	8.41047	99.4212	2.4418	100.582	2.68748	100.008	9.71042	99.438	6.79963	100.103
	327.5	12.7955	99.5157	9.71189	99.8308	8.25239	100.372	8.47232	100.315	7.58289	100.363	7.89358	100.206	8.13271	99.3246	8.40963	99.4112	2.44306	100.635	2.68727	100	9.71042	99.438	6.79963	100.103
	328	12.7949	99.5108	9.71147	99.8264	8.25239	100.372	8.47253	100.317	7.58268	100.36	7.89379	100.209	8.13271	99.3246	8.40794	99.3912	2.44285	100.626	2.68684	99.9843	9.71021	99.4359	6.799	100.093
	328.5	12.7949	99.5108	9.71168	99.8286	8.25218	100.37	8.47295	100.322	7.58247	100.358	7.89548	100.23	8.1325	99.3221	8.40731	99.3837	2.44327	100.643	2.68705	99.9921	9.71021	99.4359	6.799	100.093
	329	12.7945	99.5075	9.71126	99.8243	8.25133	100.359	8.47358	100.33	7.58268	100.36	7.89548	100.23	8.13229	99.3195	8.40731	99.3837	2.4437	100.661	2.68684	99.9843	9.71021	99.4359	6.79858	100.087
	329.5	12.7943	99.5059	9.71105	99.8221	8.25091	100.354	8.47379	100.332	7.58331	100.369	7.894	100.212	8.13166	99.3117	8.40689	99.3787	2.44412	100.678	2.68705	99.9921	9.71021	99.4359	6.79795	100.078
	330	12.7943	99.5059	9.71105	99.8221	8.25028	100.347	8.47316	100.325	7.58374	100.374	7.894	100.212	8.13124	99.3066	8.40731	99.3837	2.44496	100.713	2.68705	99.9921	9.71042	99.438	6.79795	100.078
	330.5	12.7943	99.5059	9.71105	99.8221	8.24964	100.339	8.4721	100.312	7.58352	100.372	7.89442	100.217	8.13124	99.3066	8.40646	99.3738	2.44602	100.756	2.68727	100	9.71063	99.4402	6.79942	100.099
	331	12.7941	99.5043	9.71042	99.8156	8.24964	100.339	8.4721	100.312	7.58352	100.372	7.894	100.212	8.12997	99.2911	8.40604	99.3688	2.44686	100.791	2.68727	100	9.70915	99.4251	6.79942	100.099
	331.5	12.7941	99.5043	9.70873	99.7982	8.24964	100.339	8.4721	100.312	7.58458	100.386	7.89147	100.18	8.12913	99.2808	8.40541	99.3613	2.44707	100.8	2.6879	100.024	9.70873	99.4207	6.79921	100.096
	332	12.7941	99.5043	9.70978	99.8091	8.24964	100.339	8.47168	100.307	7.58606	100.405	7.89168	100.182	8.12807	99.2679	8.40478	99.3538	2.44707	100.8	2.68811	100.031	9.7083	99.4164	6.80048	100.115
	332.5	12.7938	99.5026	9.70957	99.8069	8.24922	100.334	8.46873	100.272	7.58711	100.419	7.8921	100.188	8.12659	99.2499	8.40414	99.3463	2.44686	100.791	2.68959	100.086	9.70809	99.4143	6.80153	100.131
	333	12.7938	99.5026	9.70936	99.8047	8.24901	100.331	8.46852	100.27	7.58753	100.425	7.8921	100.188	8.12554	99.237	8.40414	99.3463	2.44644	100.774	2.69022	100.11	9.70809	99.4143	6.8009	100.121
	333.5	12.7938	99.5026	9.70915	99.8026	8.24922	100.334	8.46936	100.28	7.58775	100.427	7.89147	100.18	8.1249	99.2293	8.4033	99.3363	2.44644	100.774	2.69001	100.102	9.70704	99.4035	6.80048	100.115
	334	12.7936	99.501	9.70936	99.8047	8.24943	100.336	8.46957	100.282	7.58838	100.436	7.89105	100.174	8.12469	99.2267	8.40287	99.3313	2.44729	100.809	2.6898	100.094	9.70704	99.4035	6.80027	100.112
	334.5	12.7936	99.501	9.70936	99.8047	8.24964	100.339	8.46999	100.287	7.58796	100.43	7.89147	100.18	8.12448	99.2241	8.40245	99.3264	2.44729	100.809	2.68959	100.086	9.70683	99.4013	6.80027	100.112
	335	12.7934	99.4993	9.70936	99.8047	8.25006	100.344	8.46999	100.287	7.58732	100.422	7.89168	100.182	8.12406	99.219	8.4014	99.3139	2.44707	100.8	2.6898	100.094	9.70662	99.3991	6.79879	100.09
	335.5	12.7932	99.4977	9.70852	99.7961	8.25049	100.349	8.47084	100.297	7.58711	100.419	7.89231	100.19	8.12385	99.2164	8.40034	99.3014	2.44686	100.791	2.68938	100.079	9.70641	99.397	6.799	100.093
	336	12.793	99.496	9.70852	99.7961	8.2507	100.352	8.47084	100.297	7.58521	100.394	7.89252	100.193	8.12406	99.219	8.3995	99.2914	2.44665	100.782	2.68874	100.055	9.70598	99.3927	6.79879	100.09
	336.5	12.7928	99.4944	9.70852	99.7961	8.25112	100.357	8.47105	100.3	7.58648	100.411	7.89273	100.196	8.12364	99.2138	8.39887	99.2839	2.44665	100.782	2.68853	100.047	9.70556	99.3883	6.799	100.093
	337	12.7924	99.4911	9.70852	99.7961	8.25112	100.357	8.47126	100.302	7.58331	100.369	7.89252	100.193	8.12343	99.2112	8.39865	99.2814	2.44623	100.765	2.68853	100.047	9.70556	99.3883	6.79879	100.09
	337.5	12.7919	99.4878	9.7083	99.7939	8.25133	100.359	8.47105	100.3	7.58331	100.369	7.89252	100.193	8.12343	99.2112	8.39823	99.2765	2.44644	100.774	2.68895	100.063	9.70535	99.3862	6.79879	100.09
	338	12.7915	99.4846	9.7083	99.7939	8.25112	100.357	8.47126	100.302	7.58437	100.383	7.894	100.212	8.12322	99.2086	8.39781	99.2715	2.44623	100.765	2.68895	100.063	9.70493	99.3818	6.79858	100.087
	338.5	12.7913	99.4829	9.7083	99.7939	8.25154	100.362	8.47147	100.305	7.58395	100.377	7.89527	100.228	8.12279	99.2035	8.39739	99.2665	2.44623	100.765	2.68895	100.063	9.7043	99.3754	6.79816	100.081
	339	12.7909	99.4796	9.70809	99.7917	8.25197	100.367	8.4721	100.312	7.58542	100.397	7.89548	100.23	8.12279	99.2035	8.39633	99.254	2.44602	100.756	2.68895	100.063	9.70387	99.371	6.79816	100.081
	339.5	12.7905	99.4763	9.70788	99.7896	8.25218	100.37	8.47147	100.305	7.58753	100.425	7.89548	100.23	8.12258	99.2009	8.3957	99.2465	2.4456	100.739	2.68917	100.071	9.70345	99.3667	6.79773	100.075
	340	12.7903	99.4747	9.70725	99.783	8.25218	100.37	8.47126	100.302	7.58901	100.444	7.89548	100.23	8.12216	99.1958	8.39443	99.2315	2.4456	100.739	2.6898	100.094	9.70282	99.3602	6.79731	100.068
	340.5	12.7896	99.4698	9.70683	99.7787	8.25218	100.37	8.47105	100.3	7.5888	100.441	7.89569	100.233	8.12174	99.1906	8.3938	99.2241	2.4456	100.739	2.69001	100.102	9.70282	99.3602	6.79773	100.075
	341	12.7886	99.4616	9.70641	99.7744	8.25239	100.372	8.47126	100.302	7.58817	100.433	7.89569	100.233	8.12132	99.1854	8.39359	99.2216	2.44496	100.713	2.68959	100.086	9.7024	99.3559	6.79752	100.071
	341.5	12.7875	99.4534	9.70704	99.7809	8.25239	100.372	8.47126	100.302	7.58922	100.447	7.89569	100.233	8.12111	99.1829	8.39296	99.2141	2.44475	100.704	2.6898	100.094	9.7024	99.3559	6.79731	100.068
	342	12.7869	99.4484	9.70683	99.7787	8.25239	100.372	8.47084	100.297	7.58838	100.436	7.89569	100.233	8.12047	99.1751	8.39296	99.2141	2.44496	100.713	2.69001	100.102	9.70218	99.3537	6.7971	100.065
	342.5	12.7865	99.4452	9.70641	99.7744	8.2526	100.375	8.47063	100.295	7.58753	100.425	7.89548	100.23	8.11942	99.1622	8.39253	99.2091	2.44517	100.722	2.69001	100.102	9.70218	99.3537	6.7971	100.065
	343	12.786	99.4419	9.70598	99.77	8.25239	100.372	8.47168	100.307	7.58711	100.419	7.89548	100.23	8.11752	99.139	8.39169	99.1991	2.44581	100.748	2.6898	100.094	9.70197	99.3516	6.79689	100.062
	343.5	12.7852	99.4353	9.70598	99.77	8.2526	100.375	8.47147	100.305	7.58711	100.419	7.89569	100.233	8.11667	99.1287	8.39148	99.1966	2.44602	100.756	2.6898	100.094	9.70176	99.3494	6.79689	100.062
	344	12.7843	99.4287	9.70556	99.7657	8.2526	100.375	8.47105	100.3	7.5869	100.416	7.89569	100.233	8.11752	99.139	8.39042	99.1841	2.44602	100.756	2.6898	100.094	9.70155	99.3473	6.79668	100.059
	344.5	12.7841	99.4271	9.70514	99.7613	8.2526	100.375	8.47168	100.307	7.58796	100.43	7.89611	100.238	8.11752	99.139	8.38958	99.1742	2.44581	100.748	2.69001	100.102	9.70155	99.3473	6.79668	100.059
	345	12.7833	99.4205	9.70472	99.757	8.2526	100.375	8.4721	100.312	7.58796	100.43	7.89611	100.238	8.11752	99.139	8.38894	99.1667	2.44581	100.748	2.68959	100.086	9.70134	99.3451	6.79668	100.059
	345.5	12.7831	99.4189	9.70451	99.7548	8.25281	100.377	8.47295	100.322	7.58753	100.425	7.8959	100.236	8.1171	99.1339	8.38831	99.1592	2.44707	100.8	2.68959	100.086	9.70113	99.3429	6.79689	100.062
	346	12.7831	99.4189	9.7043	99.7527	8.25281	100.377	8.47274	100.32	7.5869	100.416	7.8959	100.236	8.11646	99.1262	8.38705	99.1442	2.44813	100.843	2.68959	100.086	9.70092	99.3408	6.79647	100.056
	346.5	12.7827	99.4156	9.70366	99.7462	8.25281	100.377	8.47168	100.307	7.58753	100.425	7.89548	100.23	8.11667	99.1287	8.38683	99.1417	2.44813	100.843	2.68959	100.086	9.70071	99.3386	6.79605	100.05
	347	12.782	99.4107	9.70282	99.7375	8.25281	100.377	8.47147	100.305	7.58859	100.439	7.89548	100.23	8.11688	99.1313	8.38599	99.1317	2.44834	100.852	2.68959	100.086	9.70007	99.3321	6.79605	100.05
	347.5	12.7818	99.4091	9.7024	99.7332	8.25281	100.377	8.47063	100.295	7.58775	100.427	7.89548	100.23	8.11604	99.121	8.38599	99.1317	2.44813	100.843	2.68959	100.086	9.69902	99.3213	6.79584	100.047
	348	12.7808	99.4008	9.70197	99.7288	8.25281	100.377	8.47042	100.292	7.58901	100.444	7.89611	100.238	8.11519	99.1107	8.38494	99.1193	2.44813	100.843	2.68938	100.079	9.69839	99.3148	6.79562	100.044
	348.5	12.7799	99.3943	9.70134	99.7223	8.25281	100.377	8.47105	100.3	7.58901	100.444	7.89653	100.244	8.11393	99.0952	8.38303	99.0968	2.44834	100.852	2.68917	100.071	9.69775	99.3084	6.79478	100.031
	349	12.7795	99.391	9.70134	99.7223	8.25302	100.38	8.46957	100.282	7.58838	100.436	7.8959	100.236	8.11245	99.0772	8.38156	99.0793	2.44834	100.852	2.68917	100.071	9.69796	99.3105	6.79499	100.034
	349.5	12.7795	99.391	9.70092	99.718	8.25344	100.385	8.47232	100.315	7.58817	100.433	7.8959	100.236	8.1114	99.0643	8.38008	99.0619	2.44813	100.843	2.68874	100.055	9.69796	99.3105	6.79478	100.031
	350	12.7789	99.3861	9.70071	99.7158	8.25365	100.388	8.47232	100.315	7.58838	100.436	7.89569	100.233	8.11055	99.054	8.38008	99.0619	2.44792	100.835	2.68811	100.031	9.69817	99.3127	6.79457	100.028
	350.5	12.7789	99.3861	9.7005	99.7136	8.25386	100.39	8.47337	100.327	7.58859	100.439	7.89548	100.23	8.10928	99.0385	8.37987	99.0594	2.44792	100.835	2.68811	100.031	9.69754	99.3062	6.79415	100.022
	351	12.7787	99.3844	9.70028	99.7115	8.25429	100.395	8.474	100.335	7.58859	100.439	7.89611	100.238	8.10823	99.0256	8.38008	99.0619	2.44771	100.826	2.68832	100.039	9.69712	99.3019	6.79394	100.019
	351.5	12.778	99.3795	9.70007	99.7093	8.2545	100.398	8.47358	100.33	7.58817	100.433	7.89653	100.244	8.1076	99.0179	8.38029	99.0644	2.4475	100.817	2.68853	100.047	9.6967	99.2976	6.79372	100.016
	352	12.777	99.3713	9.70028	99.7115	8.2545	100.398	8.47358	100.33	7.58753	100.425	7.89674	100.247	8.10696	99.0102	8.37628	99.017	2.4475	100.817	2.68832	100.039	9.69712	99.3019	6.79372	100.016
	352.5	12.7759	99.3631	9.69986	99.7071	8.25386	100.39	8.47358	100.33	7.58796	100.43	7.89548	100.23	8.1057	98.9947	8.37417	98.992	2.4475	100.817	2.68853	100.047	9.69691	99.2997	6.79351	100.012
	353	12.7744	99.3516	9.69965	99.7049	8.25365	100.388	8.47126	100.302	7.5888	100.441	7.89548	100.23	8.10401	98.9741	8.37354	98.9845	2.44792	100.835	2.68917	100.071	9.69627	99.2932	6.7933	100.009
	353.5	12.7761	99.3647	9.69923	99.7006	8.25365	100.388	8.4702	100.29	7.5888	100.441	7.894	100.212	8.10359	98.9689	8.37375	98.987	2.4475	100.817	2.6898	100.094	9.69522	99.2824	6.7933	100.009
	354	12.7757	99.3614	9.69902	99.6984	8.25365	100.388	8.47063	100.295	7.5888	100.441	7.89442	100.217	8.10232	98.9534	8.37438	98.9945	2.44707	100.8	2.69043	100.118	9.69438	99.2738	6.79288	100.003
	354.5	12.7746	99.3532	9.69881	99.6963	8.25175	100.365	8.47105	100.3	7.5888	100.441	7.89316	100.201	8.10084	98.9354	8.37396	98.9895	2.44686	100.791	2.69064	100.126	9.69395	99.2695	6.79267	100
	355	12.7702	99.3188	9.69881	99.6963	8.25154	100.362	8.47105	100.3	7.5888	100.441	7.89337	100.204	8.09979	98.9225	8.37333	98.982	2.44665	100.782	2.69064	100.126	9.69311	99.2608	6.79246	99.9969
	355.5	12.7704	99.3204	9.6986	99.6941	8.25239	100.372	8.47126	100.302	7.5888	100.441	7.89379	100.209	8.09937	98.9174	8.37227	98.9696	2.44665	100.782	2.69085	100.134	9.69248	99.2543	6.79225	99.9938
	356	12.7694	99.3122	9.69585	99.6659	8.25218	100.37	8.47147	100.305	7.58901	100.444	7.894	100.212	8.09894	98.9122	8.37101	98.9546	2.44686	100.791	2.69043	100.118	9.69226	99.2522	6.79246	99.9969
	356.5	12.7662	99.2876	9.69606	99.6681	8.25175	100.365	8.47105	100.3	7.5888	100.441	7.89337	100.204	8.09831	98.9045	8.36953	98.9371	2.44665	100.782	2.69043	100.118	9.69226	99.2522	6.79225	99.9938
	357	12.767	99.2941	9.69606	99.6681	8.25175	100.365	8.47105	100.3	7.5888	100.441	7.89358	100.206	8.09789	98.8993	8.36826	98.9222	2.44686	100.791	2.69085	100.134	9.69248	99.2543	6.79225	99.9938
	357.5	12.7677	99.2991	9.69543	99.6615	8.25154	100.362	8.47147	100.305	7.5888	100.441	7.89442	100.217	8.09768	98.8967	8.36657	98.9022	2.44707	100.8	2.69085	100.134	9.69248	99.2543	6.79225	99.9938
	358	12.7673	99.2958	9.69501	99.6572	8.25112	100.357	8.47147	100.305	7.58901	100.444	7.89463	100.22	8.09789	98.8993	8.36573	98.8922	2.44707	100.8	2.69064	100.126	9.69226	99.2522	6.79225	99.9938
	358.5	12.7677	99.2991	9.69501	99.6572	8.25154	100.362	8.47126	100.302	7.58859	100.439	7.89548	100.23	8.09726	98.8916	8.36446	98.8773	2.44644	100.774	2.69064	100.126	9.69205	99.25	6.79204	99.9907
	359	12.7675	99.2974	9.69543	99.6615	8.25091	100.354	8.47126	100.302	7.58901	100.444	7.89548	100.23	8.09789	98.8993	8.36277	98.8573	2.44771	100.826	2.69064	100.126	9.69184	99.2478	6.79183	99.9876
	359.5	12.7664	99.2892	9.6948	99.655	8.25112	100.357	8.47105	100.3	7.58901	100.444	7.89548	100.23	8.09683	98.8864	8.36256	98.8548	2.44792	100.835	2.69064	100.126	9.69163	99.2457	6.7914	99.9814
	360	12.7651	99.2794	9.69459	99.6529	8.25154	100.362	8.47105	100.3	7.58943	100.45	7.89569	100.233	8.09388	98.8503	8.36151	98.8423	2.44855	100.861	2.69022	100.11	9.69163	99.2457	6.79119	99.9782
	360.5	12.7643	99.2728	9.6948	99.655	8.25133	100.359	8.47105	100.3	7.58922	100.447	7.89674	100.247	8.09303	98.84	8.35961	98.8199	2.44876	100.869	2.69001	100.102	9.69142	99.2435	6.79119	99.9782
	361	12.7641	99.2712	9.69374	99.6442	8.25112	100.357	8.47084	100.297	7.58943	100.45	7.89738	100.255	8.0924	98.8323	8.35834	98.8049	2.44855	100.861	2.68959	100.086	9.691	99.2392	6.79098	99.9751
	361.5	12.7635	99.2662	9.68994	99.6051	8.25091	100.354	8.47063	100.295	7.59049	100.464	7.89928	100.279	8.09008	98.8039	8.35771	98.7974	2.44855	100.861	2.6898	100.094	9.68973	99.2262	6.79056	99.9689
	362	12.7632	99.2646	9.69015	99.6073	8.25091	100.354	8.47084	100.297	7.59091	100.469	7.89991	100.287	8.08818	98.7807	8.35686	98.7874	2.44855	100.861	2.69001	100.102	9.68783	99.2068	6.79014	99.9627
	362.5	12.7628	99.2613	9.69015	99.6073	8.25112	100.357	8.47084	100.297	7.59028	100.461	7.89886	100.273	8.08607	98.755	8.35581	98.775	2.44855	100.861	2.6898	100.094	9.68636	99.1916	6.78908	99.9472
	363	12.7613	99.2498	9.68994	99.6051	8.25112	100.357	8.47105	100.3	7.59049	100.464	7.89928	100.279	8.08438	98.7343	8.35454	98.76	2.44855	100.861	2.6898	100.094	9.68614	99.1895	6.78803	99.9316
	363.5	12.7607	99.2449	9.69015	99.6073	8.25112	100.357	8.47084	100.297	7.59091	100.469	7.90033	100.292	8.08375	98.7266	8.35306	98.7425	2.44918	100.887	2.68938	100.079	9.68551	99.183	6.7876	99.9254
	364	12.7597	99.2367	9.68973	99.603	8.25154	100.362	8.47042	100.292	7.59091	100.469	7.89949	100.281	8.08417	98.7318	8.35095	98.7176	2.44876	100.869	2.68938	100.079	9.68488	99.1765	6.78781	99.9285
	364.5	12.7586	99.2285	9.68973	99.603	8.25197	100.367	8.47042	100.292	7.5907	100.467	7.8978	100.26	8.08375	98.7266	8.35032	98.7101	2.44834	100.852	2.68917	100.071	9.68382	99.1657	6.78824	99.9348
	365	12.758	99.2236	9.6891	99.5965	8.25197	100.367	8.4702	100.29	7.59007	100.458	7.89717	100.252	8.08354	98.724	8.34969	98.7026	2.44834	100.852	2.68895	100.063	9.68382	99.1657	6.78845	99.9379
	365.5	12.7575	99.2203	9.68868	99.5921	8.25154	100.362	8.46978	100.285	7.59007	100.458	7.8978	100.26	8.0829	98.7163	8.34821	98.6851	2.44834	100.852	2.68874	100.055	9.68382	99.1657	6.78824	99.9348
	366	12.758	99.2236	9.68741	99.5791	8.25218	100.37	8.46978	100.285	7.5888	100.441	7.89759	100.257	8.08227	98.7086	8.34715	98.6727	2.44813	100.843	2.68895	100.063	9.68319	99.1592	6.78866	99.941
	366.5	12.7567	99.2137	9.68741	99.5791	8.25323	100.383	8.46957	100.282	7.58965	100.453	7.89738	100.255	8.08206	98.706	8.34589	98.6577	2.44792	100.835	2.68874	100.055	9.68256	99.1527	6.78845	99.9379
	367	12.7556	99.2055	9.68657	99.5704	8.25365	100.388	8.46978	100.285	7.58922	100.447	7.89696	100.249	8.08079	98.6905	8.34504	98.6477	2.44792	100.835	2.68938	100.079	9.6815	99.1419	6.78803	99.9316
	367.5	12.7548	99.1989	9.68657	99.5704	8.25492	100.403	8.46957	100.282	7.58901	100.444	7.89738	100.255	8.0791	98.6699	8.34483	98.6452	2.44813	100.843	2.68938	100.079	9.68108	99.1376	6.78824	99.9348
	368	12.754	99.1924	9.68678	99.5726	8.25513	100.406	8.46957	100.282	7.5888	100.441	7.89696	100.249	8.07763	98.6519	8.34336	98.6277	2.44729	100.809	2.68895	100.063	9.68087	99.1354	6.78824	99.9348
	368.5	12.7521	99.1776	9.68657	99.5704	8.25513	100.406	8.46957	100.282	7.5888	100.441	7.89653	100.244	8.07699	98.6441	8.34061	98.5953	2.44602	100.756	2.68895	100.063	9.68087	99.1354	6.78803	99.9316
	369	12.7504	99.1645	9.68551	99.5596	8.25492	100.403	8.46957	100.282	7.5888	100.441	7.89674	100.247	8.07657	98.639	8.33977	98.5853	2.44644	100.774	2.68832	100.039	9.68066	99.1333	6.78718	99.9192
	369.5	12.7493	99.1563	9.68593	99.5639	8.2545	100.398	8.46999	100.287	7.58838	100.436	7.89738	100.255	8.0772	98.6467	8.33745	98.5579	2.44644	100.774	2.68811	100.031	9.68002	99.1268	6.78676	99.913
	370	12.7487	99.1513	9.68361	99.5401	8.25471	100.4	8.4702	100.29	7.58838	100.436	7.89696	100.249	8.07509	98.6209	8.33576	98.5379	2.44665	100.782	2.68769	100.016	9.67939	99.1203	6.78592	99.9006
	370.5	12.7478	99.1448	9.68319	99.5357	8.25429	100.395	8.4702	100.29	7.58859	100.439	7.89674	100.247	8.07256	98.59	8.33639	98.5454	2.44665	100.782	2.6879	100.024	9.67939	99.1203	6.78592	99.9006
	371	12.7478	99.1448	9.68467	99.5509	8.25386	100.39	8.4702	100.29	7.5888	100.441	7.89674	100.247	8.07151	98.5771	8.33322	98.508	2.44686	100.791	2.68748	100.008	9.67939	99.1203	6.78549	99.8944
	371.5	12.7466	99.1349	9.68361	99.5401	8.25365	100.388	8.4702	100.29	7.58901	100.444	7.89696	100.249	8.07129	98.5745	8.32668	98.4306	2.44665	100.782	2.68579	99.945	9.67897	99.116	6.78486	99.885
	372	12.7451	99.1234	9.68256	99.5292	8.25344	100.385	8.47042	100.292	7.58922	100.447	7.89674	100.247	8.06982	98.5565	8.32731	98.4381	2.44665	100.782	2.68537	99.9293	9.67812	99.1073	6.78465	99.8819
	372.5	12.7436	99.1119	9.68234	99.527	8.25302	100.38	8.4702	100.29	7.58965	100.453	7.89696	100.249	8.06897	98.5462	8.32964	98.4656	2.44644	100.774	2.68537	99.9293	9.67749	99.1009	6.78465	99.8819
	373	12.743	99.107	9.68087	99.5118	8.25323	100.383	8.4702	100.29	7.59007	100.458	7.89717	100.252	8.06792	98.5333	8.33006	98.4706	2.44665	100.782	2.68579	99.945	9.67665	99.0922	6.78465	99.8819
	373.5	12.7423	99.1021	9.68129	99.5162	8.25302	100.38	8.46999	100.287	7.59028	100.461	7.89653	100.244	8.06771	98.5307	8.33132	98.4855	2.44707	100.8	2.68621	99.9607	9.6758	99.0836	6.78444	99.8788
	374	12.7417	99.0972	9.68087	99.5118	8.25281	100.377	8.46978	100.285	7.59049	100.464	7.89674	100.247	8.06602	98.5101	8.33154	98.488	2.44729	100.809	2.686	99.9529	9.6758	99.0836	6.78423	99.8757
	374.5	12.7409	99.0906	9.67728	99.475	8.2526	100.375	8.46936	100.28	7.5907	100.467	7.89759	100.257	8.06285	98.4714	8.32478	98.4082	2.4475	100.817	2.68663	99.9764	9.67496	99.0749	6.78423	99.8757
	375	12.7398	99.0824	9.67686	99.4706	8.2526	100.375	8.46999	100.287	7.59112	100.472	7.89759	100.257	8.06158	98.4559	8.32204	98.3758	2.44771	100.826	2.68684	99.9843	9.67475	99.0728	6.7838	99.8695
	375.5	12.739	99.0758	9.67686	99.4706	8.25239	100.372	8.46957	100.282	7.59155	100.478	7.89759	100.257	8.06116	98.4508	8.3195	98.3458	2.4475	100.817	2.68727	100	9.67411	99.0663	6.7838	99.8695
	376	12.7381	99.0692	9.67686	99.4706	8.25197	100.367	8.46915	100.277	7.59218	100.486	7.8978	100.26	8.05947	98.4302	8.31824	98.3308	2.44771	100.826	2.68621	99.9607	9.67348	99.0598	6.78359	99.8664
	376.5	12.7375	99.0643	9.67601	99.462	8.25197	100.367	8.46894	100.275	7.59239	100.489	7.8978	100.26	8.05757	98.407	8.31739	98.3209	2.44707	100.8	2.68621	99.9607	9.67285	99.0533	6.78338	99.8633
	377	12.7366	99.0578	9.67559	99.4576	8.25239	100.372	8.46809	100.265	7.59239	100.489	7.89801	100.263	8.05673	98.3967	8.31676	98.3134	2.44686	100.791	2.68621	99.9607	9.67179	99.0425	6.78317	99.8602
	377.5	12.7352	99.0463	9.67517	99.4533	8.25302	100.38	8.46767	100.26	7.5926	100.492	7.89759	100.257	8.05525	98.3786	8.31465	98.2884	2.44686	100.791	2.68705	99.9921	9.67137	99.0382	6.78296	99.8571
	378	12.7348	99.043	9.67454	99.4468	8.2526	100.375	8.46767	100.26	7.59239	100.489	7.89759	100.257	8.05441	98.3683	8.31845	98.3333	2.44707	100.8	2.68705	99.9921	9.67052	99.0295	6.78317	99.8602
	378.5	12.7337	99.0348	9.67454	99.4468	8.25197	100.367	8.46514	100.23	7.59239	100.489	7.8978	100.26	8.05441	98.3683	8.30663	98.1936	2.44686	100.791	2.68663	99.9764	9.6701	99.0252	6.78212	99.8446
	379	12.732	99.0217	9.6739	99.4403	8.25154	100.362	8.46493	100.227	7.59218	100.486	7.8978	100.26	8.05357	98.358	8.30895	98.2211	2.4456	100.739	2.68642	99.9686	9.66947	99.0187	6.78169	99.8384
	379.5	12.731	99.0134	9.67285	99.4294	8.25133	100.359	8.46535	100.232	7.59218	100.486	7.89738	100.255	8.05082	98.3245	8.30726	98.2011	2.44623	100.765	2.68642	99.9686	9.66884	99.0122	6.78148	99.8353
	380	12.7295	99.002	9.67264	99.4272	8.25112	100.357	8.46556	100.235	7.59197	100.483	7.89738	100.255	8.04934	98.3064	8.30009	98.1163	2.44644	100.774	2.686	99.9529	9.66863	99.0101	6.78085	99.826
	380.5	12.728	98.9905	9.67158	99.4164	8.25112	100.357	8.46577	100.237	7.59155	100.478	7.89738	100.255	8.04744	98.2832	8.3022	98.1412	2.44644	100.774	2.68558	99.9372	9.66863	99.0101	6.78043	99.8198
	381	12.7263	98.9773	9.67116	99.412	8.25112	100.357	8.46577	100.237	7.59112	100.472	7.89738	100.255	8.04618	98.2678	8.30768	98.2061	2.44623	100.765	2.68537	99.9293	9.6682	99.0058	6.77937	99.8042
	381.5	12.7257	98.9724	9.66926	99.3925	8.24985	100.341	8.4664	100.245	7.59091	100.469	7.89696	100.249	8.04386	98.2394	8.30346	98.1562	2.44665	100.782	2.68621	99.9607	9.66778	99.0014	6.77916	99.8011
	382	12.7238	98.9576	9.66863	99.386	8.24859	100.326	8.46704	100.252	7.59091	100.469	7.89674	100.247	8.04196	98.2162	8.30157	98.1337	2.44771	100.826	2.68642	99.9686	9.66757	98.9993	6.77874	99.7949
	382.5	12.7225	98.9478	9.66778	99.3773	8.2488	100.329	8.46746	100.257	7.5907	100.467	7.89653	100.244	8.04048	98.1982	8.29988	98.1138	2.4475	100.817	2.68558	99.9372	9.66757	98.9993	6.77832	99.7887
	383	12.7221	98.9445	9.66715	99.3708	8.24922	100.334	8.46767	100.26	7.5907	100.467	7.89674	100.247	8.04027	98.1956	8.2984	98.0963	2.4475	100.817	2.68537	99.9293	9.66694	98.9928	6.77768	99.7794
	383.5	12.7193	98.9232	9.66652	99.3643	8.24943	100.336	8.46704	100.252	7.59091	100.469	7.89674	100.247	8.03963	98.1879	8.29755	98.0863	2.44729	100.809	2.68642	99.9686	9.66609	98.9842	6.77747	99.7763
	384	12.7177	98.91	9.66546	99.3535	8.2488	100.329	8.46683	100.25	7.59345	100.503	7.89674	100.247	8.03773	98.1647	8.29629	98.0714	2.44729	100.809	2.68684	99.9843	9.66546	98.9777	6.77684	99.767
	384.5	12.7172	98.9067	9.66461	99.3448	8.24753	100.313	8.46662	100.247	7.5926	100.492	7.89674	100.247	8.03647	98.1492	8.29903	98.1038	2.44707	100.8	2.68663	99.9764	9.66525	98.9755	6.77557	99.7483
	385	12.7162	98.8985	9.66377	99.3361	8.24648	100.3	8.46662	100.247	7.59197	100.483	7.89653	100.244	8.0352	98.1337	8.29629	98.0714	2.44707	100.8	2.68642	99.9686	9.66461	98.969	6.77494	99.739
	385.5	12.7155	98.8936	9.66293	99.3274	8.24732	100.311	8.4664	100.245	7.59218	100.486	7.89653	100.244	8.03394	98.1183	8.29228	98.024	2.44665	100.782	2.68621	99.9607	9.66124	98.9344	6.77346	99.7172
	386	12.7145	98.8854	9.66208	99.3188	8.24795	100.318	8.46493	100.227	7.59239	100.489	7.89653	100.244	8.0333	98.1105	8.28848	97.9791	2.44686	100.791	2.68515	99.9215	9.65976	98.9193	6.77262	99.7048
	386.5	12.7139	98.8805	9.66124	99.3101	8.24753	100.313	8.46493	100.227	7.58943	100.45	7.89632	100.241	8.03267	98.1028	8.28679	97.9591	2.44665	100.782	2.68515	99.9215	9.65976	98.9193	6.77177	99.6924
	387	12.7126	98.8706	9.66061	99.3036	8.24774	100.316	8.46514	100.23	7.58796	100.43	7.89653	100.244	8.03161	98.0899	8.28151	97.8967	2.44686	100.791	2.68473	99.9058	9.65828	98.9042	6.77198	99.6955
	387.5	12.7113	98.8608	9.66272	99.3253	8.25028	100.347	8.46535	100.232	7.58922	100.447	7.89653	100.244	8.02993	98.0693	8.28172	97.8992	2.44644	100.774	2.6822	99.8115	9.65638	98.8847	6.77114	99.6831
	388	12.7098	98.8493	9.66356	99.3339	8.25218	100.37	8.46514	100.23	7.58965	100.453	7.89674	100.247	8.02866	98.0538	8.2794	97.8718	2.44623	100.765	2.68157	99.788	9.65575	98.8782	6.77008	99.6675
	388.5	12.7086	98.8394	9.66187	99.3166	8.2526	100.375	8.46493	100.227	7.58922	100.447	7.89653	100.244	8.02782	98.0435	8.27877	97.8643	2.44581	100.748	2.6822	99.8115	9.65448	98.8653	6.76924	99.6551
	389	12.7077	98.8329	9.6547	99.2428	8.25281	100.377	8.46493	100.227	7.59028	100.461	7.89653	100.244	8.02528	98.0126	8.28426	97.9291	2.4456	100.739	2.68241	99.8194	9.65216	98.8415	6.76882	99.6489
	389.5	12.7067	98.8247	9.65153	99.2103	8.2526	100.375	8.46493	100.227	7.59049	100.464	7.89653	100.244	8.02338	97.9894	8.28383	97.9242	2.44539	100.73	2.68304	99.8429	9.65132	98.8329	6.76861	99.6458
	390	12.7058	98.8181	9.6528	99.2233	8.25239	100.372	8.46514	100.23	7.59028	100.461	7.89674	100.247	8.02296	97.9842	8.27349	97.8019	2.4456	100.739	2.68283	99.8351	9.65111	98.8307	6.76861	99.6458
	390.5	12.705	98.8115	9.65533	99.2493	8.25218	100.37	8.46514	100.23	7.59112	100.472	7.89674	100.247	8.02212	97.9739	8.26969	97.757	2.44517	100.722	2.68262	99.8272	9.64921	98.8112	6.76882	99.6489
	391	12.7025	98.7918	9.65491	99.245	8.25197	100.367	8.46493	100.227	7.59091	100.469	7.89696	100.249	8.02022	97.9507	8.26948	97.7545	2.44496	100.713	2.6822	99.8115	9.64815	98.8004	6.76861	99.6458
	391.5	12.6999	98.7721	9.65322	99.2276	8.25175	100.365	8.46472	100.225	7.59133	100.475	7.89696	100.249	8.01979	97.9456	8.26843	97.742	2.44539	100.73	2.68241	99.8194	9.64752	98.794	6.76861	99.6458
	392	12.6991	98.7656	9.65216	99.2168	8.25154	100.362	8.46429	100.22	7.59239	100.489	7.89717	100.252	8.01832	97.9275	8.26674	97.7221	2.44539	100.73	2.68283	99.8351	9.64668	98.7853	6.76861	99.6458
	392.5	12.6953	98.736	9.6509	99.2038	8.25112	100.357	8.46387	100.215	7.59302	100.497	7.89717	100.252	8.01684	97.9095	8.2659	97.7121	2.44496	100.713	2.68283	99.8351	9.64668	98.7853	6.76861	99.6458
	393	12.6934	98.7213	9.64942	99.1886	8.25091	100.354	8.46387	100.215	7.59345	100.503	7.89696	100.249	8.01557	97.894	8.26357	97.6846	2.44644	100.774	2.68199	99.8037	9.64668	98.7853	6.7684	99.6427
	393.5	12.6923	98.713	9.64773	99.1712	8.25049	100.349	8.46366	100.212	7.59345	100.503	7.89696	100.249	8.01325	97.8656	8.26125	97.6572	2.44665	100.782	2.68157	99.788	9.64646	98.7831	6.76818	99.6396
	394	12.6915	98.7065	9.6471	99.1647	8.24964	100.339	8.46303	100.205	7.59345	100.503	7.89717	100.252	8.01135	97.8425	8.26104	97.6547	2.44686	100.791	2.68136	99.7801	9.64625	98.781	6.76818	99.6396
	394.5	12.69	98.695	9.64583	99.1517	8.24922	100.334	8.46261	100.2	7.59302	100.497	7.89738	100.255	8.01093	97.8373	8.2583	97.6223	2.44686	100.791	2.68136	99.7801	9.64583	98.7767	6.76818	99.6396
	395	12.6883	98.6819	9.64499	99.143	8.2488	100.329	8.4624	100.197	7.59323	100.5	7.89759	100.257	8.00882	97.8115	8.25619	97.5973	2.44686	100.791	2.68178	99.7958	9.64625	98.781	6.76776	99.6333
	395.5	12.6881	98.6802	9.64414	99.1343	8.24817	100.321	8.46176	100.19	7.59345	100.503	7.89759	100.257	8.0103	97.8296	8.2545	97.5773	2.44644	100.774	2.68157	99.788	9.64541	98.7723	6.76734	99.6271
	396	12.6864	98.6671	9.64351	99.1278	8.24817	100.321	8.46134	100.185	7.59345	100.503	7.89759	100.257	8.01051	97.8321	8.25365	97.5674	2.44644	100.774	2.68136	99.7801	9.64414	98.7594	6.7665	99.6147
	396.5	12.6849	98.6556	9.64245	99.117	8.24795	100.318	8.46113	100.182	7.59302	100.497	7.89759	100.257	8.0065	97.7832	8.25239	97.5524	2.44644	100.774	2.68136	99.7801	9.64266	98.7442	6.76586	99.6054
	397	12.6839	98.6474	9.64119	99.104	8.24753	100.313	8.46113	100.182	7.59302	100.497	7.89738	100.255	7.9989	97.6904	8.26231	97.6697	2.44602	100.756	2.68157	99.788	9.64119	98.7291	6.7646	99.5867
	397.5	12.6814	98.6277	9.63992	99.091	8.24753	100.313	8.46092	100.18	7.5926	100.492	7.89717	100.252	7.99236	97.6105	8.25154	97.5424	2.44539	100.73	2.68114	99.7722	9.64055	98.7226	6.76375	99.5743
	398	12.6792	98.6113	9.63844	99.0758	8.24753	100.313	8.46071	100.177	7.59239	100.489	7.89717	100.252	7.99594	97.6543	8.24627	97.48	2.44454	100.696	2.68136	99.7801	9.64077	98.7248	6.76291	99.5619
	398.5	12.6771	98.5949	9.63802	99.0714	8.24606	100.295	8.46071	100.177	7.59218	100.486	7.89738	100.255	7.99489	97.6414	8.24606	97.4776	2.4437	100.661	2.68136	99.7801	9.64077	98.7248	6.7627	99.5588
	399	12.675	98.5784	9.63612	99.0519	8.24521	100.285	8.46071	100.177	7.59197	100.483	7.89717	100.252	7.99531	97.6465	8.24542	97.4701	2.44306	100.635	2.68157	99.788	9.63992	98.7161	6.76206	99.5495
	399.5	12.6731	98.5637	9.63549	99.0454	8.24373	100.267	8.4605	100.175	7.59197	100.483	7.89717	100.252	7.99489	97.6414	8.24183	97.4276	2.44327	100.643	2.68136	99.7801	9.63823	98.6989	6.76185	99.5463
	400	12.671	98.5472	9.63443	99.0345	8.24204	100.246	8.4605	100.175	7.59176	100.48	7.89674	100.247	7.9932	97.6208	8.23635	97.3628	2.4437	100.661	2.68114	99.7722	9.63528	98.6686	6.76101	99.5339
	400.5	12.6704	98.5423	9.63422	99.0324	8.24078	100.231	8.46029	100.172	7.59155	100.478	7.89674	100.247	7.99109	97.595	8.23846	97.3877	2.44327	100.643	2.68093	99.7644	9.63422	98.6578	6.75995	99.5184
	401	12.6691	98.5325	9.63253	99.015	8.24078	100.231	8.46007	100.17	7.59218	100.486	7.89674	100.247	7.98961	97.5769	8.23677	97.3678	2.44327	100.643	2.68051	99.7487	9.63401	98.6556	6.75932	99.5091
	401.5	12.6672	98.5177	9.6319	99.0085	8.24099	100.234	8.45986	100.167	7.59197	100.483	7.89653	100.244	7.98708	97.546	8.2317	97.3079	2.44264	100.617	2.68051	99.7487	9.63253	98.6405	6.75848	99.4966
	402	12.6659	98.5079	9.63042	98.9933	8.2412	100.236	8.45986	100.167	7.59218	100.486	7.89632	100.241	7.98391	97.5073	8.2317	97.3079	2.44285	100.626	2.6803	99.7408	9.6319	98.634	6.75784	99.4873
	402.5	12.6628	98.4832	9.62979	98.9868	8.24141	100.239	8.45944	100.162	7.59281	100.494	7.89632	100.241	7.98159	97.479	8.22959	97.2829	2.44306	100.635	2.6803	99.7408	9.63042	98.6189	6.757	99.4749
	403	12.6602	98.4635	9.62789	98.9673	8.24141	100.239	8.45902	100.157	7.59387	100.508	7.89653	100.244	7.9818	97.4816	8.22685	97.2505	2.44327	100.643	2.67756	99.6387	9.62894	98.6037	6.75679	99.4718
	403.5	12.6588	98.452	9.62726	98.9608	8.24183	100.244	8.45881	100.155	7.59387	100.508	7.89674	100.247	7.98054	97.4661	8.22621	97.243	2.44327	100.643	2.67587	99.5759	9.62726	98.5865	6.75637	99.4656
	404	12.6569	98.4373	9.62578	98.9456	8.24183	100.244	8.45838	100.15	7.59492	100.522	7.89674	100.247	7.97779	97.4326	8.22326	97.2081	2.44349	100.652	2.67545	99.5602	9.6262	98.5756	6.75658	99.4687
	404.5	12.655	98.4225	9.62409	98.9282	8.24204	100.246	8.45775	100.142	7.59513	100.525	7.89696	100.249	7.9761	97.412	8.21925	97.1607	2.44306	100.635	2.67671	99.6073	9.62494	98.5627	6.75615	99.4624
	405	12.6535	98.411	9.62641	98.9521	8.24183	100.244	8.45754	100.14	7.59471	100.52	7.89717	100.252	7.9761	97.412	8.21967	97.1657	2.44285	100.626	2.67671	99.6073	9.6243	98.5562	6.75594	99.4593
	405.5	12.6518	98.3979	9.62852	98.9738	8.24204	100.246	8.45754	100.14	7.59492	100.522	7.89738	100.255	7.97442	97.3914	8.21777	97.1432	2.44285	100.626	2.67523	99.5523	9.62304	98.5432	6.7551	99.4469
	406	12.6501	98.3847	9.62198	98.9065	8.24226	100.249	8.45712	100.135	7.59513	100.525	7.89759	100.257	7.97294	97.3733	8.21545	97.1158	2.44285	100.626	2.67502	99.5445	9.62198	98.5324	6.75362	99.4252
	406.5	12.648	98.3683	9.6167	98.8523	8.24247	100.252	8.4567	100.13	7.59535	100.528	7.89801	100.263	7.97209	97.363	8.2125	97.0808	2.44285	100.626	2.67545	99.5602	9.62156	98.5281	6.75214	99.4034
	407	12.6505	98.388	9.61501	98.8349	8.24226	100.249	8.45627	100.125	7.59556	100.531	7.89843	100.268	7.97083	97.3475	8.2125	97.0808	2.44285	100.626	2.67545	99.5602	9.62029	98.5151	6.75088	99.3848
	407.5	12.652	98.3995	9.61396	98.8241	8.24204	100.246	8.45564	100.117	7.59535	100.528	7.89864	100.271	7.9683	97.3166	8.21039	97.0559	2.44349	100.652	2.67523	99.5523	9.61924	98.5043	6.75046	99.3786
	408	12.6379	98.2895	9.61607	98.8458	8.24226	100.249	8.45564	100.117	7.59492	100.522	7.89822	100.265	7.96703	97.3011	8.20532	96.996	2.44285	100.626	2.67502	99.5445	9.61881	98.5	6.74982	99.3692
	408.5	12.6326	98.2485	9.61354	98.8198	8.24226	100.249	8.45522	100.112	7.5945	100.517	7.8978	100.26	7.96576	97.2857	8.20637	97.0085	2.44264	100.617	2.67502	99.5445	9.61839	98.4957	6.74856	99.3506
	409	12.6379	98.2895	9.61206	98.8046	8.24204	100.246	8.4548	100.107	7.59408	100.511	7.8978	100.26	7.96344	97.2573	8.20933	97.0434	2.44243	100.609	2.6746	99.5288	9.61881	98.5	6.74729	99.3319
	409.5	12.641	98.3142	9.61037	98.7872	8.24204	100.246	8.45438	100.102	7.59429	100.514	7.8978	100.26	7.96175	97.2367	8.20363	96.9761	2.44222	100.6	2.67418	99.513	9.61881	98.5	6.74645	99.3195
	410	12.6398	98.3043	9.60995	98.7829	8.24183	100.244	8.45395	100.097	7.59408	100.511	7.89738	100.255	7.96027	97.2186	8.19857	96.9162	2.44201	100.591	2.67545	99.5602	9.6186	98.4978	6.74602	99.3133
	410.5	12.6231	98.1746	9.60889	98.772	8.24204	100.246	8.45353	100.092	7.59345	100.503	7.89611	100.238	7.95859	97.198	8.19857	96.9162	2.4418	100.582	2.67481	99.5366	9.61734	98.4849	6.74602	99.3133
	411	12.6237	98.1795	9.60953	98.7785	8.24204	100.246	8.45332	100.09	7.59133	100.475	7.89463	100.22	7.95648	97.1722	8.19519	96.8762	2.44159	100.574	2.6746	99.5288	9.61459	98.4568	6.74602	99.3133
	411.5	12.6271	98.2058	9.60678	98.7503	8.24204	100.246	8.45311	100.087	7.59028	100.461	7.89379	100.209	7.95542	97.1594	8.19455	96.8688	2.44138	100.565	2.67418	99.513	9.61227	98.433	6.74581	99.3102
	412	12.6252	98.191	9.60404	98.7221	8.24183	100.244	8.4529	100.085	7.5907	100.467	7.89442	100.217	7.95268	97.1258	8.19329	96.8538	2.44095	100.548	2.67397	99.5052	9.61037	98.4136	6.74581	99.3102
	412.5	12.6229	98.173	9.60425	98.7243	8.24162	100.241	8.45269	100.082	7.59091	100.469	7.89358	100.206	7.95141	97.1104	8.1897	96.8114	2.44074	100.539	2.67397	99.5052	9.61037	98.4136	6.74581	99.3102
	413	12.6218	98.1648	9.60087	98.6896	8.24141	100.239	8.45247	100.08	7.59155	100.478	7.894	100.212	7.94972	97.0898	8.18548	96.7615	2.44032	100.522	2.67397	99.5052	9.6091	98.4006	6.74497	99.2978
	413.5	12.6185	98.1385	9.59813	98.6614	8.2412	100.236	8.45205	100.075	7.59155	100.478	7.894	100.212	7.94719	97.0588	8.18464	96.7515	2.4399	100.504	2.67355	99.4895	9.60742	98.3833	6.74412	99.2853
	414	12.6204	98.1533	9.59729	98.6527	8.24099	100.234	8.45184	100.072	7.59218	100.486	7.89421	100.214	7.94571	97.0408	8.18337	96.7365	2.43948	100.487	2.67291	99.4659	9.60594	98.3682	6.74265	99.2636
	414.5	12.6191	98.1434	9.59708	98.6505	8.24099	100.234	8.45163	100.07	7.5926	100.492	7.89442	100.217	7.94297	97.0073	8.18189	96.7191	2.43926	100.478	2.67186	99.4267	9.60467	98.3552	6.74138	99.2449
	415	12.6123	98.0909	9.5956	98.6353	8.24036	100.226	8.45121	100.065	7.5926	100.492	7.89463	100.22	7.94128	96.9867	8.17999	96.6966	2.43863	100.452	2.67249	99.4502	9.60425	98.3509	6.74011	99.2263
	415.5	12.6079	98.0564	9.59349	98.6137	8.23993	100.221	8.45121	100.065	7.59302	100.497	7.89421	100.214	7.93832	96.9506	8.17873	96.6816	2.43842	100.443	2.67207	99.4345	9.60383	98.3466	6.74054	99.2325
	416	12.6033	98.0203	9.59264	98.605	8.23888	100.208	8.45079	100.06	7.59366	100.506	7.89548	100.23	7.93516	96.9119	8.17493	96.6367	2.43821	100.435	2.67165	99.4188	9.60277	98.3357	6.74117	99.2418
	416.5	12.5984	97.9826	9.5918	98.5963	8.23719	100.187	8.45015	100.052	7.59345	100.503	7.89611	100.238	7.93474	96.9067	8.17303	96.6143	2.438	100.426	2.67101	99.3952	9.60172	98.3249	6.74096	99.2387
	417	12.6016	98.0072	9.59602	98.6397	8.23571	100.169	8.44952	100.045	7.59302	100.497	7.89738	100.255	7.93326	96.8887	8.16944	96.5719	2.43779	100.417	2.67059	99.3795	9.60108	98.3185	6.74096	99.2387
	417.5	12.6018	98.0088	9.59117	98.5898	8.23529	100.164	8.44952	100.045	7.59302	100.497	7.89717	100.252	7.9322	96.8758	8.16775	96.5519	2.43758	100.409	2.67017	99.3638	9.6013	98.3206	6.73864	99.2046
	418	12.5976	97.976	9.58631	98.5399	8.23529	100.164	8.44889	100.037	7.59302	100.497	7.89674	100.247	7.92861	96.832	8.16733	96.5469	2.43737	100.4	2.66975	99.3481	9.60087	98.3163	6.7361	99.1673
	418.5	12.5959	97.9629	9.58357	98.5117	8.23529	100.164	8.44868	100.035	7.59281	100.494	7.89717	100.252	7.92798	96.8243	8.16606	96.5319	2.43737	100.4	2.66933	99.3324	9.59897	98.2968	6.73399	99.1362
	419	12.5923	97.935	9.57491	98.4227	8.2355	100.167	8.44825	100.03	7.59281	100.494	7.8959	100.236	7.92671	96.8088	8.16205	96.4845	2.43716	100.391	2.66933	99.3324	9.5975	98.2817	6.73273	99.1175
	419.5	12.59	97.9169	9.58124	98.4878	8.23529	100.164	8.44762	100.022	7.5926	100.492	7.89484	100.222	7.92503	96.7882	8.16163	96.4795	2.43716	100.391	2.6689	99.3167	9.5937	98.2428	6.73209	99.1082
	420	12.5885	97.9054	9.57956	98.4705	8.23529	100.164	8.44699	100.015	7.59302	100.497	7.89421	100.214	7.92334	96.7675	8.16015	96.4621	2.43694	100.383	2.66869	99.3089	9.59053	98.2104	6.73231	99.1113
	420.5	12.5853	97.8808	9.57723	98.4466	8.23445	100.154	8.44635	100.007	7.59323	100.5	7.89273	100.196	7.92144	96.7444	8.15973	96.4571	2.43673	100.374	2.66827	99.2931	9.58842	98.1888	6.73231	99.1113
	421	12.5813	97.8496	9.57428	98.4162	8.23191	100.123	8.44593	100.002	7.5926	100.492	7.89147	100.18	7.92017	96.7289	8.15445	96.3947	2.43652	100.365	2.66785	99.2774	9.58694	98.1736	6.73231	99.1113
	421.5	12.58	97.8398	9.5728	98.401	8.23001	100.1	8.44551	99.9975	7.59302	100.497	7.89062	100.169	7.91701	96.6902	8.15002	96.3423	2.4361	100.348	2.66721	99.2539	9.58905	98.1953	6.73209	99.1082
	422	12.58	97.8398	9.57238	98.3967	8.22875	100.085	8.44509	99.9925	7.59366	100.506	7.89041	100.166	7.91553	96.6722	8.14833	96.3224	2.4361	100.348	2.66721	99.2539	9.58589	98.1628	6.73167	99.102
	422.5	12.5746	97.7971	9.57006	98.3728	8.22706	100.064	8.44488	99.99	7.59345	100.503	7.89105	100.174	7.91215	96.6309	8.14474	96.2799	2.43589	100.339	2.66658	99.2303	9.58124	98.1153	6.73167	99.102
	423	12.5729	97.7839	9.56858	98.3576	8.22706	100.064	8.44424	99.9825	7.59345	100.503	7.88999	100.161	7.90878	96.5897	8.14221	96.25	2.43547	100.322	2.66658	99.2303	9.57808	98.0829	6.73146	99.0989
	423.5	12.571	97.7692	9.5671	98.3425	8.2279	100.074	8.4434	99.9725	7.59366	100.506	7.88999	100.161	7.9073	96.5716	8.14116	96.2375	2.43504	100.304	2.66637	99.2224	9.5804	98.1066	6.73104	99.0927
	424	12.5674	97.7413	9.56499	98.3208	8.22748	100.069	8.44298	99.9675	7.59387	100.508	7.88999	100.161	7.9092	96.5948	8.13947	96.2176	2.43462	100.287	2.66595	99.2067	9.58167	98.1196	6.73041	99.0834
	424.5	12.5638	97.7134	9.56288	98.2991	8.22832	100.08	8.44234	99.96	7.59408	100.511	7.89083	100.171	7.90835	96.5845	8.13693	96.1876	2.4342	100.27	2.66595	99.2067	9.58251	98.1282	6.72998	99.0772
	425	12.5608	97.6904	9.56119	98.2817	8.22875	100.085	8.44129	99.9475	7.59408	100.511	7.89126	100.177	7.90265	96.5149	8.1382	96.2026	2.43378	100.252	2.66616	99.2146	9.58251	98.1282	6.72914	99.0647
	425.5	12.5587	97.674	9.5595	98.2643	8.2298	100.098	8.44087	99.9425	7.59429	100.514	7.89126	100.177	7.89632	96.4376	8.13693	96.1876	2.43378	100.252	2.66595	99.2067	9.57871	98.0893	6.72872	99.0585
	426	12.5562	97.6543	9.55676	98.2361	8.22917	100.09	8.44045	99.9375	7.59429	100.514	7.89105	100.174	7.8978	96.4556	8.1268	96.0679	2.43336	100.235	2.66553	99.191	9.57512	98.0526	6.72829	99.0523
	426.5	12.5522	97.6231	9.55486	98.2166	8.23086	100.11	8.44002	99.9325	7.59408	100.511	7.89273	100.196	7.89822	96.4608	8.12765	96.0778	2.43293	100.217	2.66489	99.1675	9.5747	98.0483	6.72724	99.0368
	427	12.5482	97.5919	9.55444	98.2123	8.23255	100.131	8.43939	99.925	7.59387	100.508	7.89421	100.214	7.89632	96.4376	8.12702	96.0704	2.43272	100.209	2.66468	99.1596	9.57259	98.0267	6.72724	99.0368
	427.5	12.5465	97.5787	9.55233	98.1906	8.2336	100.144	8.43918	99.9225	7.59387	100.508	7.89696	100.249	7.89442	96.4144	8.12448	96.0404	2.43209	100.183	2.66447	99.1517	9.57048	98.0051	6.72703	99.0336
	428	12.5442	97.5607	9.55022	98.1689	8.23212	100.126	8.43876	99.9175	7.59408	100.511	7.89759	100.257	7.89231	96.3886	8.12195	96.0105	2.43188	100.174	2.66468	99.1596	9.56816	97.9813	6.7264	99.0243
	428.5	12.5401	97.5295	9.54895	98.1559	8.23381	100.146	8.43854	99.915	7.59387	100.508	7.89738	100.255	7.89126	96.3757	8.11773	95.9606	2.43146	100.156	2.66342	99.1125	9.56774	97.977	6.72428	98.9933
	429	12.537	97.5049	9.54642	98.1298	8.23128	100.116	8.43833	99.9125	7.59366	100.506	7.89653	100.244	7.88851	96.3422	8.11625	95.9431	2.43103	100.139	2.65983	98.979	9.56647	97.964	6.72217	98.9622
	429.5	12.5334	97.477	9.54199	98.0843	8.23191	100.123	8.43791	99.9075	7.59323	100.5	7.8959	100.236	7.88619	96.3139	8.11372	95.9132	2.43061	100.122	2.65603	98.8376	9.5671	97.9705	6.71859	98.9094
	430	12.5313	97.4606	9.53988	98.0626	8.2317	100.121	8.43791	99.9075	7.59302	100.497	7.89506	100.225	7.88471	96.2958	8.1114	95.8857	2.4304	100.113	2.65582	98.8297	9.56753	97.9748	6.71669	98.8814
	430.5	12.5252	97.413	9.53966	98.0604	8.23107	100.113	8.43749	99.9025	7.5926	100.492	7.8978	100.26	7.88408	96.2881	8.10907	95.8583	2.43019	100.104	2.65645	98.8533	9.56753	97.9748	6.71605	98.8721
	431	12.525	97.4113	9.53692	98.0322	8.23149	100.118	8.43728	99.9	7.5926	100.492	7.89759	100.257	7.88218	96.2649	8.10717	95.8358	2.42998	100.096	2.65687	98.869	9.56689	97.9683	6.71521	98.8596
	431.5	12.5235	97.3998	9.53544	98.017	8.22938	100.092	8.43643	99.89	7.59218	100.486	7.88999	100.161	7.88007	96.2391	8.10485	95.8084	2.42998	100.096	2.65687	98.869	9.56753	97.9748	6.71331	98.8317
	432	12.5186	97.3621	9.53354	97.9975	8.22938	100.092	8.4358	99.8825	7.59239	100.489	7.88661	100.118	7.87817	96.2159	8.1019	95.7735	2.42977	100.087	2.65603	98.8376	9.56753	97.9748	6.71394	98.841
	432.5	12.5157	97.3391	9.53038	97.9649	8.22875	100.085	8.43475	99.8701	7.59239	100.489	7.8883	100.139	7.87669	96.1979	8.09873	95.736	2.42977	100.087	2.65582	98.8297	9.56689	97.9683	6.71373	98.8379
	433	12.5112	97.3046	9.52996	97.9606	8.22706	100.064	8.4339	99.8601	7.59239	100.489	7.88915	100.15	7.87437	96.1695	8.09704	95.7161	2.42935	100.07	2.65518	98.8062	9.56499	97.9489	6.71373	98.8379
	433.5	12.5076	97.2767	9.52869	97.9476	8.22347	100.021	8.43306	99.8501	7.59218	100.486	7.89062	100.169	7.87226	96.1437	8.0981	95.7285	2.42935	100.07	2.65476	98.7904	9.5595	97.8927	6.71373	98.8379
	434	12.5043	97.2504	9.52658	97.9259	8.22094	99.9897	8.43221	99.8401	7.5926	100.492	7.89168	100.182	7.87078	96.1257	8.08944	95.6262	2.42913	100.061	2.65476	98.7904	9.5536	97.8321	6.71331	98.8317
	434.5	12.5017	97.2307	9.52362	97.8955	8.22115	99.9923	8.43221	99.8401	7.5926	100.492	7.8921	100.188	7.86719	96.0819	8.08966	95.6287	2.42892	100.052	2.65434	98.7747	9.54959	97.7911	6.71331	98.8317
	435	12.4988	97.2078	9.52827	97.9432	8.22115	99.9923	8.432	99.8376	7.59281	100.494	7.89484	100.222	7.86361	96.038	8.0848	95.5714	2.42871	100.043	2.65455	98.7826	9.55085	97.804	6.71289	98.8255
	435.5	12.4939	97.17	9.52067	97.8651	8.2203	99.982	8.43158	99.8326	7.59302	100.497	7.89653	100.244	7.86192	96.0174	8.08248	95.5439	2.4285	100.035	2.65434	98.7747	9.55022	97.7976	6.71225	98.8162
	436	12.4922	97.1569	9.51814	97.8391	8.22115	99.9923	8.43052	99.8201	7.59302	100.497	7.89738	100.255	7.86213	96.02	8.08079	95.524	2.4285	100.035	2.65392	98.759	9.5498	97.7932	6.71162	98.8068
	436.5	12.488	97.124	9.50315	97.6851	8.22052	99.9846	8.4301	99.8151	7.59302	100.497	7.89717	100.252	7.85833	95.9736	8.08818	95.6113	2.42787	100.009	2.65392	98.759	9.54853	97.7803	6.71099	98.7975
	437	12.4855	97.1043	9.51138	97.7697	8.22052	99.9846	8.43074	99.8226	7.59345	100.503	7.89738	100.255	7.85685	95.9556	8.0753	95.4591	2.42724	99.9826	2.65371	98.7512	9.54663	97.7608	6.71035	98.7882
	437.5	12.4798	97.06	9.51012	97.7567	8.22052	99.9846	8.43052	99.8201	7.59345	100.503	7.89632	100.241	7.85327	95.9117	8.07467	95.4516	2.4266	99.9565	2.65349	98.7433	9.54515	97.7457	6.70972	98.7789
	438	12.4777	97.0436	9.50695	97.7241	8.2203	99.982	8.42989	99.8126	7.59387	100.508	7.89548	100.23	7.84672	95.8318	8.07151	95.4142	2.42639	99.9478	2.65413	98.7669	9.5441	97.7349	6.70888	98.7664
	438.5	12.4741	97.0157	9.50568	97.7111	8.22052	99.9846	8.42926	99.8051	7.59366	100.506	7.89316	100.201	7.84398	95.7983	8.06728	95.3643	2.42618	99.9391	2.65244	98.7041	9.54325	97.7262	6.70782	98.7509
	439	12.4697	96.9812	9.50273	97.6807	8.21946	99.9718	8.42841	99.7951	7.59345	100.503	7.89189	100.185	7.84503	95.8112	8.06496	95.3368	2.42534	99.9044	2.64927	98.5863	9.54178	97.7111	6.70613	98.726
	439.5	12.464	96.9369	9.49999	97.6525	8.21841	99.9589	8.42841	99.7951	7.59345	100.503	7.89295	100.198	7.84609	95.8241	8.06243	95.3069	2.4247	99.8783	2.64906	98.5784	9.54178	97.7111	6.70423	98.6981
	440	12.4627	96.9271	9.49788	97.6308	8.21883	99.9641	8.4282	99.7926	7.59323	100.5	7.8921	100.188	7.84229	95.7777	8.05399	95.2071	2.42365	99.8348	2.64906	98.5784	9.54135	97.7068	6.70191	98.6639
	440.5	12.4587	96.8959	9.4945	97.5961	8.21545	99.923	8.42757	99.7851	7.59302	100.497	7.89421	100.214	7.83976	95.7468	8.05757	95.2495	2.42301	99.8087	2.64906	98.5784	9.54093	97.7025	6.70086	98.6484
	441	12.4536	96.8565	9.49049	97.5549	8.21672	99.9384	8.42504	99.7551	7.59239	100.489	7.89738	100.255	7.83722	95.7158	8.05736	95.247	2.42301	99.8087	2.64864	98.5627	9.5384	97.6765	6.69917	98.6235
	441.5	12.4502	96.8302	9.4907	97.5571	8.21735	99.9461	8.42419	99.7451	7.59218	100.486	7.89653	100.244	7.83469	95.6849	8.0542	95.2096	2.4228	99.8	2.64864	98.5627	9.53629	97.6549	6.69832	98.6111
	442	12.4471	96.8056	9.48627	97.5115	8.21566	99.9256	8.42398	99.7426	7.59176	100.48	7.89506	100.225	7.83131	95.6437	8.06011	95.2794	2.42259	99.7913	2.64801	98.5391	9.53333	97.6246	6.69769	98.6017
	442.5	12.4418	96.7646	9.48648	97.5137	8.21186	99.8793	8.42483	99.7526	7.59176	100.48	7.89527	100.228	7.82857	95.6101	8.04808	95.1372	2.42238	99.7826	2.64737	98.5156	9.53186	97.6095	6.69579	98.5738
	443	12.438	96.735	9.48437	97.492	8.21102	99.8691	8.42356	99.7376	7.59176	100.48	7.89463	100.22	7.82583	95.5766	8.04343	95.0823	2.42217	99.7739	2.64653	98.4841	9.52911	97.5814	6.69473	98.5582
	443.5	12.4348	96.7104	9.47846	97.4312	8.21123	99.8716	8.42166	99.7151	7.59091	100.469	7.89083	100.171	7.8235	95.5483	8.04153	95.0599	2.42175	99.7566	2.64611	98.4684	9.52405	97.5296	6.69452	98.5551
	444	12.4291	96.6661	9.47782	97.4247	8.21102	99.8691	8.42018	99.6976	7.59176	100.48	7.88746	100.129	7.82372	95.5509	8.039	95.0299	2.42175	99.7566	2.64569	98.4527	9.52447	97.5339	6.69452	98.5551
	444.5	12.4251	96.6349	9.47297	97.3748	8.21144	99.8742	8.41786	99.6701	7.59133	100.475	7.88872	100.145	7.82308	95.5431	8.03773	95.015	2.42132	99.7392	2.64505	98.4292	9.52341	97.5231	6.69326	98.5365
	445	12.4222	96.6119	9.46727	97.3162	8.2125	99.8871	8.41638	99.6526	7.5907	100.467	7.88936	100.153	7.81928	95.4967	8.03309	94.9601	2.42132	99.7392	2.64442	98.4056	9.51814	97.469	6.69178	98.5147
	445.5	12.4171	96.5725	9.46811	97.3249	8.21144	99.8742	8.41723	99.6626	7.59049	100.464	7.88999	100.161	7.81654	95.4632	8.02993	94.9227	2.42069	99.7131	2.64379	98.382	9.5175	97.4626	6.69009	98.4899
	446	12.4122	96.5347	9.46516	97.2945	8.21165	99.8768	8.41702	99.6601	7.59028	100.461	7.8883	100.139	7.81527	95.4477	8.02423	94.8553	2.42006	99.687	2.64336	98.3663	9.51856	97.4734	6.68904	98.4744
	446.5	12.4072	96.4953	9.46136	97.2555	8.21165	99.8768	8.41364	99.6201	7.59049	100.464	7.88936	100.153	7.81443	95.4374	8.02022	94.8079	2.419	99.6435	2.64294	98.3506	9.51539	97.4409	6.68882	98.4712
	447	12.4011	96.4477	9.45988	97.2403	8.21165	99.8768	8.41195	99.6002	7.59028	100.461	7.88725	100.126	7.8119	95.4065	8.0257	94.8728	2.41795	99.6001	2.64231	98.3271	9.51328	97.4193	6.68861	98.4681
	447.5	12.4017	96.4527	9.45524	97.1926	8.21144	99.8742	8.41279	99.6101	7.5888	100.441	7.88619	100.113	7.80831	95.3627	8.02	94.8054	2.41795	99.6001	2.64168	98.3035	9.51603	97.4474	6.6884	98.465
	448	12.3975	96.4198	9.45334	97.173	8.21165	99.8768	8.41322	99.6151	7.5888	100.441	7.88598	100.11	7.80873	95.3678	8.01536	94.7505	2.41942	99.6609	2.64146	98.2956	9.51075	97.3934	6.68861	98.4681
	448.5	12.3859	96.3296	9.45292	97.1687	8.21144	99.8742	8.41343	99.6176	7.58901	100.444	7.88661	100.118	7.80767	95.355	8.01452	94.7405	2.41858	99.6261	2.64125	98.2878	9.50716	97.3566	6.6884	98.465
	449	12.3821	96.3	9.44722	97.1101	8.20891	99.8434	8.41322	99.6151	7.58922	100.447	7.88682	100.121	7.80641	95.3395	8.01177	94.7081	2.419	99.6435	2.64083	98.2721	9.50632	97.348	6.68756	98.4526
	449.5	12.3793	96.2787	9.44659	97.1036	8.20975	99.8537	8.41258	99.6076	7.58901	100.444	7.88598	100.11	7.80388	95.3086	8.00629	94.6432	2.41415	99.4436	2.64104	98.2799	9.50442	97.3285	6.6846	98.4091
	450	12.3696	96.2032	9.443	97.0667	8.2087	99.8408	8.41237	99.6051	7.5888	100.441	7.88619	100.113	7.80176	95.2828	8.00544	94.6332	2.41351	99.4175	2.64104	98.2799	9.50231	97.3069	6.68186	98.3687
	450.5	12.3692	96.1999	9.44068	97.0429	8.20764	99.828	8.41301	99.6126	7.58859	100.439	7.88661	100.118	7.7948	95.1977	8.0027	94.6008	2.41225	99.3653	2.63999	98.2407	9.50104	97.294	6.68123	98.3594
	451	12.3662	96.1769	9.43835	97.019	8.20891	99.8434	8.41258	99.6076	7.58901	100.444	7.88809	100.137	7.79628	95.2158	7.99995	94.5684	2.41225	99.3653	2.63914	98.2093	9.50083	97.2918	6.68144	98.3625
	451.5	12.3633	96.1539	9.43561	96.9908	8.20933	99.8485	8.41174	99.5977	7.5888	100.441	7.88788	100.134	7.79311	95.1771	7.997	94.5334	2.41267	99.3827	2.63724	98.1386	9.50083	97.2918	6.68038	98.347
	452	12.3555	96.0932	9.43202	96.9539	8.20996	99.8562	8.41047	99.5827	7.5888	100.441	7.88746	100.129	7.78931	95.1307	7.99278	94.4835	2.41267	99.3827	2.63661	98.115	9.50104	97.294	6.67912	98.3283
	452.5	12.3531	96.0751	9.42949	96.9279	8.20996	99.8562	8.409	99.5652	7.58838	100.436	7.88746	100.129	7.7872	95.1049	7.98961	94.4461	2.41225	99.3653	2.63619	98.0993	9.50167	97.3004	6.67869	98.3221
	453	12.3472	96.0291	9.42527	96.8845	8.20131	99.751	8.40773	99.5502	7.58838	100.436	7.88746	100.129	7.7834	95.0585	7.98835	94.4311	2.41204	99.3566	2.63534	98.0679	9.50188	97.3026	6.67764	98.3066
	453.5	12.3424	95.9914	9.42168	96.8476	8.20152	99.7536	8.4071	99.5427	7.58796	100.43	7.88725	100.126	7.77939	95.0095	7.99024	94.4536	2.41098	99.3132	2.63429	98.0286	9.49576	97.2399	6.67701	98.2972
	454	12.3396	95.9701	9.41936	96.8237	8.20194	99.7587	8.40604	99.5302	7.58732	100.422	7.88682	100.121	7.77728	94.9838	7.98307	94.3688	2.40993	99.2697	2.63344	97.9972	9.49218	97.2032	6.67553	98.2755
	454.5	12.3337	95.9241	9.41535	96.7825	8.20173	99.7561	8.40604	99.5302	7.58711	100.419	7.8864	100.115	7.77728	94.9838	7.97231	94.2415	2.40887	99.2262	2.63323	97.9893	9.48817	97.1621	6.6749	98.2662
	455	12.328	95.8798	9.41071	96.7348	8.203	99.7715	8.40562	99.5252	7.5869	100.416	7.88577	100.107	7.77538	94.9606	7.9683	94.1941	2.40824	99.2001	2.6326	97.9658	9.48943	97.1751	6.67384	98.2506
	455.5	12.3223	95.8355	9.4086	96.7131	8.20215	99.7613	8.40499	99.5177	7.5869	100.416	7.88535	100.102	7.77391	94.9425	7.97231	94.2415	2.4074	99.1654	2.63218	97.9501	9.49365	97.2183	6.67342	98.2444
	456	12.3175	95.7977	9.40416	96.6675	8.20173	99.7561	8.40541	99.5227	7.5869	100.416	7.88514	100.099	7.77369	94.9399	7.96893	94.2016	2.40697	99.148	2.63176	97.9344	9.49197	97.201	6.673	98.2382
	456.5	12.3116	95.7517	9.40205	96.6458	8.20258	99.7664	8.40478	99.5152	7.5869	100.416	7.88492	100.096	7.7661	94.8471	7.96998	94.2141	2.40761	99.1741	2.6307	97.8951	9.48627	97.1427	6.67257	98.232
	457	12.3063	95.7107	9.39846	96.609	8.20405	99.7844	8.40393	99.5052	7.5869	100.416	7.8845	100.091	7.76694	94.8575	7.96323	94.1342	2.4074	99.1654	2.63049	97.8872	9.48437	97.1232	6.67194	98.2227
	457.5	12.3071	95.7173	9.39551	96.5786	8.19962	99.7305	8.40309	99.4952	7.5869	100.416	7.88408	100.086	7.76462	94.8291	7.96006	94.0968	2.40676	99.1393	2.62986	97.8637	9.48162	97.0951	6.6711	98.2102
	458	12.2991	95.6549	9.39298	96.5526	8.19202	99.638	8.40161	99.4777	7.58627	100.408	7.88387	100.083	7.76356	94.8162	7.9588	94.0818	2.40655	99.1306	2.62943	97.848	9.47782	97.0562	6.66877	98.176
	458.5	12.2905	95.5876	9.38875	96.5092	8.1916	99.6329	8.40098	99.4702	7.58627	100.408	7.88387	100.083	7.7585	94.7543	7.95247	94.007	2.40634	99.1219	2.6288	97.8244	9.47592	97.0368	6.66793	98.1636
	459	12.2833	95.5318	9.38643	96.4853	8.19371	99.6586	8.39992	99.4577	7.58606	100.405	7.88366	100.08	7.75554	94.7183	7.94951	93.9721	2.40676	99.1393	2.62796	97.793	9.47613	97.0389	6.6673	98.1543
	459.5	12.2799	95.5055	9.38179	96.4376	8.19287	99.6483	8.39929	99.4502	7.58606	100.405	7.88324	100.075	7.75195	94.6744	7.94909	93.9671	2.40423	99.035	2.6269	97.7537	9.4736	97.013	6.66624	98.1388
	460	12.2742	95.4612	9.37926	96.4115	8.1935	99.656	8.39887	99.4452	7.58606	100.405	7.88302	100.072	7.75069	94.659	7.94297	93.8947	2.40402	99.0263	2.62627	97.7301	9.4736	97.013	6.66392	98.1046
	460.5	12.2679	95.4119	9.37884	96.4072	8.19308	99.6509	8.40034	99.4627	7.58542	100.397	7.88281	100.07	7.7471	94.6152	7.94107	93.8723	2.40317	98.9915	2.62542	97.6987	9.47508	97.0281	6.66287	98.0891
	461	12.2622	95.3676	9.37419	96.3595	8.19244	99.6432	8.40034	99.4627	7.58479	100.388	7.8826	100.067	7.74626	94.6048	7.93811	93.8373	2.40254	98.9654	2.62437	97.6594	9.47213	96.9979	6.66223	98.0797
	461.5	12.2523	95.2905	9.37081	96.3247	8.1916	99.6329	8.4014	99.4752	7.58416	100.38	7.88239	100.064	7.74182	94.5507	7.93516	93.8024	2.40064	98.8872	2.6231	97.6123	9.47022	96.9784	6.66265	98.086
	462	12.252	95.2888	9.36533	96.2683	8.19012	99.6149	8.39781	99.4327	7.58352	100.372	7.88239	100.064	7.73528	94.4708	7.93072	93.75	2.40064	98.8872	2.62247	97.5888	9.46938	96.9698	6.66329	98.0953
	462.5	12.2491	95.2658	9.36364	96.251	8.18864	99.597	8.39401	99.3877	7.58331	100.369	7.88239	100.064	7.74604	94.6023	7.92946	93.735	2.40022	98.8697	2.6212	97.5416	9.46305	96.9049	6.65864	98.0269
	463	12.2434	95.2215	9.36005	96.2141	8.18759	99.5841	8.39296	99.3752	7.58352	100.372	7.88218	100.062	7.72874	94.3909	7.92439	93.6751	2.40043	98.8785	2.62141	97.5495	9.46284	96.9028	6.65442	97.9648
	463.5	12.2383	95.1821	9.35667	96.1794	8.18738	99.5816	8.39317	99.3777	7.58289	100.363	7.88176	100.056	7.72557	94.3522	7.92165	93.6427	2.39959	98.8437	2.62162	97.5573	9.45925	96.866	6.65442	97.9648
	464	12.2326	95.1378	9.35224	96.1338	8.18759	99.5841	8.39021	99.3427	7.58205	100.352	7.88155	100.054	7.72008	94.2852	7.92017	93.6253	2.39895	98.8176	2.62289	97.6045	9.45862	96.8595	6.65632	97.9927
	464.5	12.2255	95.082	9.35055	96.1165	8.18864	99.597	8.38662	99.3003	7.58416	100.38	7.88112	100.048	7.72979	94.4038	7.91447	93.5579	2.39832	98.7915	2.62162	97.5573	9.45524	96.8249	6.65484	97.971
	465	12.2202	95.041	9.34485	96.0579	8.18801	99.5893	8.3881	99.3178	7.58289	100.363	7.88091	100.046	7.7262	94.3599	7.91194	93.528	2.3979	98.7741	2.61846	97.4396	9.45545	96.8271	6.65337	97.9492
	465.5	12.2136	94.9901	9.34084	96.0167	8.18717	99.579	8.38789	99.3153	7.58078	100.335	7.88091	100.046	7.72578	94.3548	7.91046	93.5105	2.39895	98.8176	2.61382	97.2667	9.45651	96.8379	6.65231	97.9337
	466	12.2075	94.9425	9.33789	95.9863	8.18696	99.5764	8.38789	99.3153	7.58015	100.327	7.88091	100.046	7.71797	94.2594	7.90793	93.4805	2.39769	98.7654	2.61107	97.1646	9.45123	96.7839	6.65147	97.9213
	466.5	12.2008	94.8899	9.3324	95.9299	8.18696	99.5764	8.38641	99.2978	7.5793	100.316	7.88007	100.035	7.71797	94.2594	7.90392	93.4331	2.39748	98.7567	2.61192	97.1961	9.45102	96.7817	6.65104	97.915
	467	12.1946	94.8423	9.33008	95.906	8.18675	99.5739	8.38557	99.2878	7.57719	100.288	7.87965	100.029	7.71607	94.2362	7.89907	93.3758	2.39536	98.6698	2.61255	97.2196	9.45397	96.812	6.64999	97.8995
	467.5	12.1881	94.7914	9.3248	95.8518	8.1859	99.5636	8.38451	99.2753	7.57825	100.302	7.87986	100.032	7.71417	94.213	7.89759	93.3583	2.39325	98.5828	2.61255	97.2196	9.45165	96.7882	6.64809	97.8715
	468	12.1809	94.7356	9.32248	95.8279	8.18168	99.5122	8.38409	99.2703	7.57804	100.299	7.87965	100.029	7.71037	94.1666	7.89105	93.2809	2.39346	98.5915	2.61318	97.2432	9.44743	96.745	6.64703	97.856
	468.5	12.1742	94.6831	9.31847	95.7867	8.17809	99.4686	8.38325	99.2603	7.57825	100.302	7.87944	100.027	7.70763	94.1331	7.88936	93.261	2.3941	98.6176	2.6136	97.2589	9.44258	96.6953	6.64619	97.8436
	469	12.1697	94.6486	9.31446	95.7455	8.17936	99.484	8.38261	99.2528	7.57825	100.302	7.87859	100.016	7.70552	94.1073	7.88809	93.246	2.3941	98.6176	2.61339	97.251	9.44405	96.7104	6.64513	97.828
	469.5	12.1623	94.5912	9.31087	95.7086	8.17957	99.4866	8.3824	99.2503	7.57846	100.304	7.8769	99.9946	7.69349	93.9604	7.88408	93.1986	2.39452	98.635	2.61339	97.251	9.43878	96.6564	6.64408	97.8125
	470	12.1581	94.5583	9.30686	95.6674	8.17978	99.4891	8.38156	99.2403	7.5793	100.316	7.87564	99.9786	7.68906	93.9063	7.87775	93.1238	2.39389	98.6089	2.61318	97.2432	9.43139	96.5807	6.64281	97.7939
	470.5	12.149	94.4878	9.30306	95.6283	8.17978	99.4891	8.38092	99.2328	7.5793	100.316	7.87564	99.9786	7.69792	94.0145	7.87627	93.1063	2.39262	98.5568	2.60812	97.0547	9.42886	96.5548	6.64176	97.7783
	471	12.1442	94.45	9.29926	95.5893	8.17957	99.4866	8.38008	99.2228	7.5793	100.316	7.87564	99.9786	7.69877	94.0248	7.8712	93.0464	2.39135	98.5046	2.60727	97.0233	9.43118	96.5785	6.64091	97.7659
	471.5	12.1393	94.4122	9.29589	95.5546	8.17978	99.4891	8.37924	99.2128	7.57909	100.313	7.87564	99.9786	7.70341	94.0816	7.86656	92.9915	2.38966	98.435	2.60643	96.9918	9.43139	96.5807	6.63965	97.7473
	472	12.1332	94.3646	9.29145	95.509	8.17936	99.484	8.37734	99.1903	7.57951	100.318	7.875	99.9705	7.69222	93.9449	7.8653	92.9766	2.38777	98.3568	2.60748	97.0311	9.42928	96.5591	6.63775	97.7193
	472.5	12.1267	94.3138	9.28618	95.4548	8.17873	99.4763	8.37586	99.1728	7.57804	100.299	7.87374	99.9545	7.68863	93.9011	7.86023	92.9167	2.38439	98.2177	2.60727	97.0233	9.42632	96.5288	6.6369	97.7069
	473	12.1225	94.2809	9.28322	95.4244	8.1783	99.4712	8.37523	99.1653	7.57783	100.296	7.87289	99.9437	7.68737	93.8857	7.85601	92.8668	2.38375	98.1916	2.60706	97.0154	9.42548	96.5202	6.63669	97.7038
	473.5	12.1153	94.2251	9.27731	95.3636	8.17661	99.4506	8.37396	99.1503	7.58268	100.36	7.87205	99.933	7.68336	93.8367	7.85559	92.8618	2.3827	98.1481	2.60685	97.0076	9.424	96.5051	6.63458	97.6727
	474	12.1083	94.1709	9.27457	95.3354	8.17598	99.4429	8.37248	99.1328	7.58141	100.344	7.87163	99.9277	7.67956	93.7903	7.85094	92.8069	2.38291	98.1568	2.60622	96.984	9.42084	96.4726	6.63332	97.654
	474.5	12.1018	94.1201	9.27119	95.3007	8.17408	99.4198	8.37143	99.1203	7.57951	100.318	7.87163	99.9277	7.67682	93.7568	7.84672	92.757	2.38312	98.1655	2.6039	96.8976	9.42189	96.4835	6.63289	97.6478
	475	12.0956	94.0725	9.26908	95.279	8.17134	99.3865	8.37079	99.1128	7.57909	100.313	7.8712	99.9223	7.67365	93.7181	7.84503	92.737	2.38333	98.1742	2.60157	96.8112	9.4145	96.4078	6.63184	97.6323
	475.5	12.0897	94.0265	9.26233	95.2096	8.16902	99.3582	8.36974	99.1003	7.57825	100.302	7.8712	99.9223	7.67133	93.6898	7.83976	92.6747	2.38291	98.1568	2.59925	96.7248	9.41429	96.4056	6.62994	97.6043
	476	12.0821	93.9674	9.25895	95.1749	8.16859	99.3531	8.36889	99.0903	7.57846	100.304	7.8712	99.9223	7.66795	93.6485	7.83575	92.6273	2.3827	98.1481	2.5963	96.6148	9.41471	96.41	6.62909	97.5919
	476.5	12.0786	93.9395	9.25663	95.151	8.16923	99.3608	8.36763	99.0754	7.57804	100.299	7.86952	99.9009	7.66457	93.6073	7.83406	92.6073	2.38228	98.1307	2.59397	96.5284	9.41493	96.4121	6.62783	97.5733
	477	12.071	93.8804	9.25198	95.1033	8.17028	99.3736	8.36657	99.0629	7.57149	100.212	7.86825	99.8848	7.66331	93.5918	7.83026	92.5624	2.38228	98.1307	2.59419	96.5363	9.41092	96.3711	6.62677	97.5577
	477.5	12.0638	93.8246	9.2484	95.0664	8.1667	99.33	8.36594	99.0554	7.57086	100.204	7.86825	99.8848	7.65972	93.548	7.82984	92.5574	2.38207	98.1221	2.59376	96.5206	9.40923	96.3538	6.62656	97.5546
	478	12.0596	93.7918	9.24418	95.023	8.16606	99.3223	8.36573	99.0529	7.5736	100.24	7.86677	99.866	7.67428	93.7258	7.82414	92.49	2.38101	98.0786	2.59208	96.4578	9.40733	96.3343	6.62508	97.5329
	478.5	12.0522	93.7343	9.24101	94.9905	8.16437	99.3017	8.3651	99.0454	7.57107	100.207	7.86487	99.8419	7.64874	93.4139	7.82097	92.4526	2.38101	98.0786	2.59144	96.4342	9.40691	96.33	6.62361	97.5111
	479	12.0465	93.69	9.23637	94.9427	8.16395	99.2966	8.36404	99.0329	7.56938	100.184	7.85854	99.7615	7.65149	93.4474	7.81591	92.3927	2.38017	98.0438	2.59081	96.4106	9.4029	96.2889	6.62297	97.5018
	479.5	12.0404	93.6424	9.23299	94.908	8.16458	99.3043	8.36298	99.0204	7.56812	100.168	7.85327	99.6946	7.6517	93.45	7.81548	92.3877	2.37932	98.009	2.59039	96.3949	9.40142	96.2738	6.62065	97.4676
	480	12.034	93.5931	9.22835	94.8603	8.16437	99.3017	8.36193	99.0079	7.56727	100.156	7.85305	99.6919	7.65212	93.4552	7.80852	92.3054	2.37869	97.983	2.58996	96.3792	9.40015	96.2608	6.6196	97.4521
	480.5	12.026	93.5308	9.22476	94.8234	8.16332	99.2889	8.36108	98.9979	7.56643	100.145	7.85263	99.6865	7.64579	93.3778	7.80578	92.273	2.3789	97.9916	2.58975	96.3714	9.39994	96.2587	6.61728	97.4179
	481	12.0169	93.4602	9.22054	94.78	8.16374	99.294	8.36087	98.9954	7.5658	100.137	7.8539	99.7026	7.63756	93.2773	7.80303	92.2405	2.37953	98.0177	2.58828	96.3164	9.39699	96.2284	6.6158	97.3961
	481.5	12.007	93.383	9.21822	94.7561	8.16332	99.2889	8.36003	98.9854	7.56643	100.145	7.85305	99.6919	7.63819	93.285	7.8005	92.2106	2.37827	97.9656	2.58638	96.2457	9.39466	96.2046	6.6139	97.3682
	482	12.004	93.36	9.21357	94.7084	8.16205	99.2735	8.35961	98.9804	7.56664	100.148	7.8539	99.7026	7.63882	93.2928	7.79185	92.1083	2.37785	97.9482	2.58617	96.2378	9.39298	96.1873	6.61411	97.3713
	482.5	11.9994	93.3239	9.20872	94.6585	8.16121	99.2632	8.35897	98.9729	7.56685	100.151	7.85137	99.6704	7.63608	93.2593	7.79016	92.0883	2.37426	97.8004	2.58553	96.2143	9.39277	96.1852	6.61369	97.3651
	483	11.9916	93.2632	9.20386	94.6086	8.16184	99.2709	8.35813	98.9629	7.56791	100.165	7.8596	99.7749	7.63207	93.2103	7.78741	92.0559	2.37151	97.6874	2.58406	96.1593	9.38981	96.1549	6.61137	97.3309
	483.5	11.9861	93.2205	9.20049	94.5739	8.16142	99.2658	8.3575	98.9554	7.56938	100.184	7.86445	99.8366	7.62975	93.1819	7.78319	92.006	2.36983	97.6178	2.58131	96.0572	9.38833	96.1398	6.60989	97.3091
	484	11.981	93.1811	9.19753	94.5435	8.161	99.2607	8.35707	98.9504	7.57023	100.196	7.86255	99.8124	7.62532	93.1278	7.77982	91.9661	2.36919	97.5917	2.58216	96.0886	9.38728	96.129	6.60736	97.2719
	484.5	11.9734	93.122	9.19352	94.5023	8.16036	99.253	8.35665	98.9454	7.57234	100.223	7.86297	99.8178	7.62426	93.1149	7.77665	91.9287	2.36877	97.5743	2.58194	96.0807	9.38495	96.1052	6.6044	97.2284
	485	11.9701	93.0957	9.18656	94.4307	8.16079	99.2581	8.35496	98.9254	7.56938	100.184	7.86213	99.8071	7.62447	93.1175	7.77433	91.9012	2.36919	97.5917	2.58237	96.0965	9.38306	96.0858	6.60419	97.2252
	485.5	11.9707	93.1007	9.18466	94.4112	8.16036	99.253	8.35328	98.9054	7.56938	100.184	7.86086	99.791	7.6173	93.0298	7.76799	91.8264	2.36877	97.5743	2.58194	96.0807	9.38116	96.0663	6.60271	97.2035
	486	11.9496	92.9365	9.17875	94.3504	8.15867	99.2324	8.35264	98.8979	7.56854	100.173	7.86065	99.7883	7.61835	93.0427	7.76715	91.8164	2.36793	97.5396	2.58068	96.0336	9.38031	96.0577	6.59912	97.1507
	486.5	11.9374	92.8413	9.17431	94.3049	8.15867	99.2324	8.3518	98.8879	7.56242	100.092	7.86065	99.7883	7.61139	92.9577	7.76251	91.7615	2.3675	97.5222	2.58005	96.0101	9.3782	96.036	6.59722	97.1227
	487	11.9449	92.9004	9.16714	94.2311	8.15699	99.2119	8.34969	98.8629	7.56052	100.067	7.86192	99.8044	7.61075	92.9499	7.75786	91.7066	2.36666	97.4874	2.57878	95.9629	9.37736	96.0274	6.59575	97.1009
	487.5	11.9369	92.838	9.16376	94.1964	8.15593	99.1991	8.34863	98.8504	7.56158	100.081	7.86192	99.8044	7.6059	92.8907	7.75406	91.6617	2.36666	97.4874	2.57815	95.9394	9.37588	96.0123	6.59617	97.1072
	488	11.9274	92.7642	9.16017	94.1595	8.15656	99.2068	8.34779	98.8404	7.56263	100.095	7.85981	99.7776	7.60315	92.8571	7.74963	91.6093	2.36624	97.47	2.57751	95.9158	9.3744	95.9971	6.59596	97.1041
	488.5	11.919	92.6985	9.16081	94.166	8.15656	99.2068	8.34736	98.8354	7.56347	100.106	7.85896	99.7669	7.604	92.8675	7.74626	91.5694	2.36603	97.4613	2.57667	95.8844	9.37208	95.9734	6.59575	97.1009
	489	11.9148	92.6657	9.15447	94.1009	8.15298	99.1631	8.34673	98.8279	7.56326	100.103	7.86044	99.7857	7.5983	92.7979	7.74457	91.5494	2.36582	97.4526	2.57604	95.8608	9.36913	95.9431	6.59532	97.0947
	489.5	11.9086	92.6181	9.14962	94.051	8.14918	99.1169	8.34568	98.8154	7.56284	100.098	7.85854	99.7615	7.59851	92.8004	7.73992	91.4945	2.36391	97.3743	2.57604	95.8608	9.36554	95.9064	6.59511	97.0916
	490	11.907	92.6049	9.14645	94.0185	8.14707	99.0912	8.34462	98.803	7.56326	100.103	7.85221	99.6812	7.59091	92.7076	7.73676	91.4571	2.36265	97.3222	2.5735	95.7666	9.36385	95.8891	6.59448	97.0823
	490.5	11.897	92.5278	9.14793	94.0337	8.1439	99.0527	8.34378	98.793	7.56305	100.101	7.85137	99.6704	7.59133	92.7128	7.73254	91.4072	2.36033	97.2265	2.56949	95.6174	9.36237	95.8739	6.59469	97.0854
	491	11.8892	92.467	9.1378	93.9295	8.14221	99.0322	8.3442	98.7979	7.56263	100.095	7.85495	99.716	7.58901	92.6844	7.72958	91.3723	2.35885	97.1657	2.56801	95.5624	9.35773	95.8264	6.59258	97.0543
	491.5	11.8808	92.4014	9.13273	93.8775	8.14137	99.0219	8.34314	98.7855	7.56136	100.078	7.85453	99.7106	7.58796	92.6716	7.72536	91.3224	2.35864	97.157	2.56654	95.5074	9.35351	95.7832	6.59152	97.0388
	492	11.8681	92.3029	9.12872	93.8362	8.14073	99.0142	8.34146	98.7655	7.56052	100.067	7.85432	99.7079	7.58268	92.6071	7.72219	91.2849	2.35843	97.1483	2.56654	95.5074	9.35182	95.7659	6.58878	96.9984
	492.5	11.8709	92.3242	9.11669	93.7126	8.14137	99.0219	8.33913	98.738	7.55925	100.05	7.85305	99.6919	7.58099	92.5865	7.72008	91.26	2.35779	97.1222	2.56654	95.5074	9.35034	95.7507	6.58372	96.9238
	493	11.8666	92.2914	9.12788	93.8276	8.14116	99.0194	8.33766	98.7205	7.55925	100.05	7.852	99.6785	7.57804	92.5504	7.71586	91.2101	2.35716	97.0961	2.56633	95.4996	9.34971	95.7443	6.58477	96.9394
	493.5	11.8601	92.2405	9.11817	93.7278	8.14116	99.0194	8.33723	98.7155	7.5582	100.036	7.85094	99.6651	7.57529	92.5169	7.71249	91.1702	2.35484	97.0005	2.56633	95.4996	9.35055	95.7529	6.58456	96.9363
	494	11.8533	92.188	9.11332	93.6779	8.13989	99.004	8.33534	98.693	7.5582	100.036	7.85052	99.6597	7.57339	92.4937	7.70657	91.1003	2.35378	96.957	2.56443	95.4288	9.34612	95.7075	6.58266	96.9083
	494.5	11.8449	92.1223	9.10973	93.641	8.13693	98.968	8.3347	98.6855	7.55693	100.02	7.8501	99.6544	7.57065	92.4602	7.70468	91.0778	2.35421	96.9744	2.56147	95.3189	9.33915	95.6362	6.58097	96.8834
	495	11.8365	92.0567	9.10635	93.6063	8.13715	98.9706	8.33238	98.658	7.5563	100.011	7.84947	99.6463	7.5812	92.5891	7.70151	91.0404	2.3521	96.8875	2.55873	95.2168	9.33831	95.6275	6.57992	96.8679
	495.5	11.8306	92.0107	9.1015	93.5564	8.13651	98.9629	8.33069	98.638	7.55461	99.9888	7.84904	99.641	7.56347	92.3725	7.69454	90.9581	2.34851	96.7397	2.55873	95.2168	9.33472	95.5908	6.57907	96.8555
	496	11.823	91.9516	9.09791	93.5195	8.13778	98.9783	8.32964	98.6255	7.55292	99.9665	7.84862	99.6356	7.56158	92.3493	7.69264	90.9356	2.3483	96.731	2.5583	95.2011	9.33557	95.5995	6.57928	96.8586
	496.5	11.8156	91.8942	9.09305	93.4696	8.13567	98.9526	8.32985	98.628	7.5525	99.9609	7.84757	99.6222	7.55651	92.2875	7.68948	90.8982	2.34745	96.6962	2.55662	95.1383	9.33557	95.5995	6.57886	96.8524
	497	11.8067	91.8252	9.08841	93.4219	8.13504	98.9449	8.32921	98.6205	7.55166	99.9497	7.84672	99.6115	7.55482	92.2669	7.68441	90.8383	2.34598	96.6354	2.55493	95.0754	9.33177	95.5605	6.57844	96.8462
	497.5	11.7991	91.7661	9.08503	93.3871	8.13398	98.9321	8.329	98.618	7.55102	99.9413	7.84546	99.5954	7.55208	92.2333	7.67935	90.7784	2.34534	96.6093	2.55387	95.0361	9.33008	95.5433	6.57591	96.8089
	498	11.7972	91.7513	9.08123	93.3481	8.13398	98.9321	8.32795	98.6055	7.55123	99.9441	7.84461	99.5847	7.54849	92.1895	7.67745	90.756	2.34429	96.5658	2.55261	94.989	9.33008	95.5433	6.57443	96.7871
	498.5	11.7875	91.6758	9.07617	93.296	8.13377	98.9295	8.32541	98.5755	7.55123	99.9441	7.84356	99.5713	7.54701	92.1715	7.67555	90.7335	2.34323	96.5223	2.55261	94.989	9.32881	95.5303	6.57485	96.7933
	499	11.7862	91.666	9.07153	93.2483	8.13271	98.9167	8.32373	98.5555	7.5506	99.9357	7.84292	99.5633	7.5392	92.0761	7.67259	90.6986	2.34133	96.4441	2.55197	94.9654	9.32649	95.5065	6.57569	96.8058
	499.5	11.7829	91.6397	9.06794	93.2114	8.1325	98.9141	8.32267	98.543	7.55039	99.9329	7.84208	99.5526	7.54427	92.138	7.66922	90.6587	2.34154	96.4528	2.55092	94.9262	9.32501	95.4914	6.5738	96.7778
	500	11.7788	91.6085	9.06456	93.1767	8.13187	98.9064	8.32098	98.5231	7.55039	99.9329	7.84018	99.5284	7.5392	92.0761	7.66141	90.5664	2.34175	96.4615	2.54923	94.8634	9.32333	95.4741	6.57105	96.7374
	500.5	11.7729	91.5626	9.05992	93.129	8.13145	98.9013	8.31972	98.5081	7.55018	99.9302	7.83997	99.5258	7.54195	92.1096	7.65444	90.484	2.34154	96.4528	2.54839	94.8319	9.32185	95.459	6.56873	96.7032
	501	11.7628	91.4838	9.05717	93.1008	8.13081	98.8936	8.31887	98.4981	7.54933	99.919	7.83934	99.5177	7.54469	92.1431	7.65001	90.4316	2.34133	96.4441	2.54733	94.7927	9.321	95.4503	6.5662	96.6659
	501.5	11.7552	91.4247	9.05358	93.0639	8.12891	98.8705	8.31761	98.4831	7.5487	99.9106	7.83891	99.5124	7.53519	92.0271	7.64938	90.4242	2.34154	96.4528	2.54733	94.7927	9.31974	95.4374	6.56367	96.6287
	502	11.7506	91.3886	9.05717	93.1008	8.12786	98.8576	8.31761	98.4831	7.54849	99.9078	7.83849	99.507	7.53076	91.973	7.64663	90.3917	2.34049	96.4093	2.54606	94.7455	9.31699	95.4093	6.56113	96.5914
	502.5	11.7442	91.3393	9.04725	92.9988	8.12765	98.8551	8.31697	98.4756	7.54828	99.905	7.83722	99.4909	7.52949	91.9575	7.64178	90.3343	2.33964	96.3745	2.54395	94.667	9.3153	95.392	6.5605	96.5821
	503	11.7379	91.2901	9.04113	92.9359	8.12511	98.8243	8.31718	98.4781	7.54786	99.8994	7.83659	99.4829	7.52886	91.9498	7.63925	90.3044	2.33817	96.3137	2.54248	94.612	9.3134	95.3725	6.5605	96.5821
	503.5	11.7314	91.2392	9.03565	92.8795	8.12195	98.7857	8.31655	98.4706	7.54659	99.8827	7.83596	99.4748	7.52696	91.9266	7.63418	90.2445	2.33753	96.2876	2.54163	94.5806	9.31066	95.3444	6.55965	96.5696
	504	11.7267	91.2031	9.0291	92.8122	8.12195	98.7857	8.31592	98.4631	7.54511	99.8631	7.83554	99.4695	7.52063	91.8493	7.63144	90.2121	2.3369	96.2615	2.54079	94.5492	9.30813	95.3185	6.55902	96.5603
	504.5	11.7225	91.1702	9.02762	92.797	8.12153	98.7806	8.31423	98.4431	7.54279	99.8324	7.83511	99.4641	7.51493	91.7797	7.62447	90.1297	2.33627	96.2354	2.53973	94.5099	9.30897	95.3271	6.55818	96.5479
	505	11.7176	91.1325	9.02615	92.7818	8.12005	98.7627	8.31317	98.4306	7.54089	99.8072	7.8349	99.4614	7.51134	91.7358	7.62215	90.1023	2.33521	96.192	2.53889	94.4785	9.30855	95.3228	6.55501	96.5013
	505.5	11.7077	91.0553	9.02129	92.7319	8.12005	98.7627	8.3117	98.4131	7.53941	99.7877	7.83406	99.4507	7.50881	91.7049	7.61856	90.0599	2.33437	96.1572	2.53846	94.4628	9.30391	95.2752	6.55311	96.4733
	506	11.701	91.0028	9.01707	92.6885	8.11857	98.7447	8.31127	98.4081	7.53857	99.7765	7.83343	99.4427	7.50733	91.6869	7.61476	90.015	2.33226	96.0702	2.53762	94.4314	9.2999	95.2342	6.55079	96.4391
	506.5	11.6953	90.9585	9.01327	92.6495	8.11646	98.719	8.31064	98.4006	7.53815	99.7709	7.83237	99.4293	7.50417	91.6482	7.61307	89.995	2.3312	96.0268	2.53741	94.4235	9.2999	95.2342	6.55037	96.4329
	507	11.6902	90.9191	9.00863	92.6018	8.11498	98.701	8.31064	98.4006	7.53857	99.7765	7.83131	99.4159	7.50332	91.6379	7.60906	89.9476	2.33036	95.992	2.53699	94.4078	9.29821	95.2169	6.54826	96.4018
	507.5	11.6881	90.9027	9.00251	92.5388	8.1133	98.6805	8.30832	98.3731	7.53815	99.7709	7.83047	99.4052	7.49889	91.5838	7.60695	89.9227	2.32888	95.9311	2.5372	94.4157	9.29567	95.1909	6.54594	96.3676
	508	11.678	90.8239	9.00019	92.515	8.11308	98.6779	8.30515	98.3356	7.53751	99.7625	7.83026	99.4025	7.4953	91.5399	7.60442	89.8927	2.32803	95.8964	2.53467	94.3214	9.29399	95.1737	6.54509	96.3552
	508.5	11.6746	90.7976	8.9966	92.4781	8.11245	98.6702	8.30515	98.3356	7.53709	99.757	7.82942	99.3918	7.49277	91.509	7.59999	89.8403	2.32635	95.8268	2.53846	94.4628	9.29314	95.165	6.54467	96.349
	509	11.6689	90.7533	8.99217	92.4325	8.11182	98.6625	8.30283	98.3081	7.53772	99.7653	7.82963	99.3945	7.48897	91.4626	7.59598	89.7929	2.32487	95.766	2.5315	94.2036	9.29082	95.1412	6.54298	96.3241
	509.5	11.6628	90.7057	8.98963	92.4065	8.11182	98.6625	8.30072	98.2831	7.53772	99.7653	7.82899	99.3864	7.48601	91.4265	7.58859	89.7056	2.32423	95.7398	2.52686	94.0308	9.28956	95.1283	6.54235	96.3148
	510	11.6556	90.6499	8.98668	92.3761	8.11097	98.6523	8.30009	98.2756	7.53667	99.7514	7.82794	99.373	7.48327	91.393	7.58585	89.6732	2.32402	95.7312	2.52432	93.9365	9.28808	95.1131	6.54235	96.3148
	510.5	11.6514	90.617	8.98203	92.3284	8.11287	98.6754	8.29861	98.2582	7.53561	99.7374	7.82709	99.3623	7.48053	91.3595	7.5869	89.6856	2.3217	95.6355	2.52158	93.8344	9.28554	95.0872	6.54192	96.3086
	511	11.6395	90.5251	8.97866	92.2937	8.11414	98.6908	8.29692	98.2382	7.5354	99.7346	7.82435	99.3275	7.47842	91.3337	7.5793	89.5958	2.32044	95.5834	2.51989	93.7716	9.28512	95.0829	6.5415	96.3024
	511.5	11.6368	90.5038	8.97486	92.2546	8.11773	98.7344	8.29587	98.2257	7.53561	99.7374	7.82118	99.2873	7.47652	91.3105	7.57909	89.5933	2.31875	95.5138	2.52031	93.7873	9.2847	95.0786	6.54108	96.2962
	512	11.6201	90.3741	8.97043	92.2091	8.10485	98.5778	8.29502	98.2157	7.53392	99.7151	7.82076	99.2819	7.4744	91.2847	7.57213	89.511	2.31854	95.5051	2.52179	93.8423	9.28259	95.0569	6.53897	96.2651
	512.5	11.6108	90.3019	8.96156	92.1179	8.09873	98.5034	8.29523	98.2182	7.53118	99.6787	7.82076	99.2819	7.47166	91.2512	7.56854	89.4686	2.31727	95.4529	2.52242	93.8658	9.28006	95.031	6.53686	96.234
	513	11.6083	90.2822	8.96241	92.1266	8.10422	98.5701	8.2946	98.2107	7.53055	99.6704	7.81971	99.2685	7.47082	91.2409	7.56769	89.4586	2.31643	95.4182	2.51947	93.7559	9.27626	94.9921	6.53433	96.1968
	513.5	11.61	90.2953	8.96135	92.1158	8.1038	98.565	8.29312	98.1932	7.52928	99.6536	7.81907	99.2605	7.46934	91.2229	7.56263	89.3987	2.31453	95.34	2.51504	93.591	9.27351	94.964	6.53285	96.175
	514	11.6191	90.3659	8.95565	92.0572	8.10359	98.5624	8.29101	98.1682	7.52907	99.6508	7.81886	99.2578	7.4647	91.1662	7.55968	89.3638	2.31516	95.366	2.51103	93.4417	9.2733	94.9619	6.53179	96.1595
	514.5	11.6007	90.2231	8.95228	92.0225	8.10148	98.5367	8.28953	98.1507	7.52823	99.6396	7.81717	99.2364	7.46491	91.1687	7.54976	89.2465	2.31453	95.34	2.51124	93.4496	9.26908	94.9186	6.5301	96.1346
	515	11.5942	90.1722	8.94637	91.9617	8.1	98.5188	8.28911	98.1457	7.52717	99.6257	7.81401	99.1962	7.46174	91.1301	7.54849	89.2315	2.31326	95.2878	2.51272	93.5046	9.26634	94.8905	6.52947	96.1253
	515.5	11.5908	90.1459	8.94383	91.9357	8.09789	98.4931	8.28848	98.1382	7.5259	99.6089	7.81211	99.1721	7.46174	91.1301	7.54638	89.2066	2.31009	95.1573	2.51187	93.4731	9.26528	94.8797	6.52968	96.1284
	516	11.5883	90.1262	8.94235	91.9205	8.0962	98.4726	8.28806	98.1332	7.52527	99.6005	7.81147	99.164	7.45668	91.0682	7.543	89.1667	2.30883	95.1052	2.51103	93.4417	9.26591	94.8862	6.52884	96.116
	516.5	11.579	90.054	8.93623	91.8576	8.09599	98.47	8.28953	98.1507	7.52506	99.5977	7.81084	99.156	7.45456	91.0424	7.53836	89.1118	2.30819	95.0791	2.50955	93.3868	9.26507	94.8776	6.52863	96.1129
	517	11.5728	90.0064	8.93539	91.8489	8.09662	98.4777	8.28996	98.1557	7.52506	99.5977	7.81168	99.1667	7.45055	90.9935	7.53561	89.0793	2.30756	95.053	2.50892	93.3632	9.26212	94.8473	6.52715	96.0911
	517.5	11.5686	89.9736	8.92695	91.7621	8.0962	98.4726	8.28426	98.0882	7.52485	99.5949	7.81147	99.164	7.44971	90.9831	7.53203	89.0369	2.30735	95.0443	2.50765	93.3161	9.26085	94.8343	6.52567	96.0694
	518	11.5614	89.9178	8.92631	91.7556	8.09451	98.452	8.27919	98.0282	7.52443	99.5893	7.81147	99.164	7.44486	90.9239	7.52928	89.0045	2.30651	95.0096	2.50638	93.269	9.25853	94.8105	6.52504	96.06
	518.5	11.5538	89.8587	8.92209	91.7122	8.09282	98.4315	8.27856	98.0207	7.52443	99.5893	7.81126	99.1614	7.44211	90.8903	7.52675	88.9746	2.30503	94.9487	2.50448	93.1983	9.25663	94.7911	6.5242	96.0476
	519	11.5484	89.816	8.91639	91.6537	8.09198	98.4212	8.28088	98.0482	7.52422	99.5866	7.81084	99.156	7.44021	90.8671	7.51999	88.8947	2.30355	94.8878	2.50322	93.1511	9.25262	94.75	6.5223	96.0196
	519.5	11.5416	89.7635	8.91365	91.6255	8.09092	98.4084	8.28046	98.0432	7.52295	99.5698	7.81084	99.156	7.43663	90.8233	7.51746	88.8648	2.30165	94.8096	2.50301	93.1433	9.25114	94.7349	6.52208	96.0165
	520	11.5363	89.7224	8.90985	91.5864	8.0905	98.4033	8.27983	98.0357	7.52274	99.567	7.81063	99.1533	7.43494	90.8027	7.51472	88.8323	2.30123	94.7922	2.50111	93.0726	9.25009	94.7241	6.52061	95.9948
	520.5	11.533	89.6962	8.90225	91.5083	8.09113	98.411	8.27814	98.0157	7.51978	99.5279	7.81042	99.1506	7.43346	90.7847	7.51007	88.7774	2.30017	94.7487	2.49984	93.0255	9.24798	94.7025	6.51786	95.9544
	521	11.5298	89.6715	8.90246	91.5105	8.0924	98.4264	8.27624	97.9933	7.52232	99.5614	7.81	99.1453	7.43219	90.7692	7.50628	88.7325	2.29912	94.7053	2.49963	93.0176	9.24544	94.6765	6.5166	95.9357
	521.5	11.5256	89.6387	8.8993	91.4779	8.09367	98.4418	8.27476	97.9758	7.52485	99.5949	7.80873	99.1292	7.42565	90.6893	7.50206	88.6826	2.29785	94.6531	2.49836	92.9705	9.24185	94.6398	6.51639	95.9326
	522	11.5205	89.5993	8.89655	91.4497	8.09303	98.434	8.27539	97.9833	7.5124	99.4301	7.80725	99.1104	7.42671	90.7022	7.49762	88.6302	2.2968	94.6096	2.49625	92.892	9.24017	94.6225	6.51533	95.9171
	522.5	11.5123	89.5353	8.8917	91.3998	8.0867	98.357	8.27413	97.9683	7.5105	99.405	7.80493	99.081	7.42058	90.6274	7.49994	88.6577	2.29553	94.5575	2.49499	92.8448	9.23805	94.6009	6.51343	95.8891
	523	11.5074	89.4975	8.88558	91.3369	8.08164	98.2954	8.27244	97.9483	7.51176	99.4217	7.80198	99.0435	7.417	90.5836	7.49235	88.5679	2.29384	94.4879	2.49435	92.8213	9.23805	94.6009	6.5109	95.8519
	523.5	11.4981	89.4253	8.8841	91.3217	8.08227	98.3031	8.2699	97.9183	7.51387	99.4497	7.80155	99.0381	7.41362	90.5424	7.48158	88.4406	2.29279	94.4444	2.49288	92.7663	9.23869	94.6074	6.50921	95.827
	524	11.4947	89.399	8.88051	91.2848	8.08396	98.3237	8.26822	97.8983	7.5124	99.4301	7.80261	99.0515	7.41193	90.5217	7.48665	88.5005	2.29258	94.4357	2.48992	92.6563	9.23658	94.5858	6.509	95.8239
	524.5	11.4834	89.3104	8.87503	91.2284	8.08311	98.3134	8.26716	97.8858	7.5143	99.4553	7.8024	99.0488	7.41383	90.5449	7.48116	88.4356	2.29194	94.4097	2.48929	92.6327	9.23489	94.5685	6.50837	95.8146
	525	11.481	89.2923	8.87334	91.2111	8.08185	98.298	8.26526	97.8633	7.5124	99.4301	7.80092	99.0301	7.41003	90.4985	7.47588	88.3733	2.29068	94.3575	2.48908	92.6249	9.23214	94.5404	6.50562	95.7742
	525.5	11.4787	89.2743	8.86848	91.1612	8.08121	98.2903	8.26442	97.8533	7.5124	99.4301	7.79881	99.0033	7.4094	90.4908	7.47419	88.3533	2.28899	94.2879	2.48612	92.5149	9.23109	94.5296	6.5052	95.768
	526	11.473	89.23	8.86489	91.1243	8.08079	98.2852	8.26273	97.8333	7.51197	99.4245	7.79691	98.9792	7.4075	90.4676	7.46934	88.2959	2.28751	94.2271	2.48443	92.4521	9.22877	94.5058	6.50457	95.7586
	526.5	11.4665	89.1791	8.86299	91.1047	8.08079	98.2852	8.26125	97.8158	7.51261	99.4329	7.79522	98.9577	7.40222	90.4032	7.46554	88.251	2.28646	94.1836	2.48274	92.3893	9.22813	94.4993	6.50246	95.7276
	527	11.4599	89.1282	8.85835	91.057	8.07509	98.2158	8.25999	97.8008	7.50986	99.3966	7.79417	98.9443	7.39737	90.3439	7.46174	88.2061	2.28646	94.1836	2.4819	92.3578	9.22455	94.4626	6.50246	95.7276
	527.5	11.4422	88.9903	8.85371	91.0093	8.07488	98.2133	8.25893	97.7883	7.51155	99.4189	7.79438	98.947	7.39378	90.3001	7.45731	88.1537	2.28582	94.1575	2.48148	92.3421	9.22286	94.4453	6.50436	95.7555
	528	11.4534	89.0773	8.85012	90.9724	8.0734	98.1953	8.25808	97.7783	7.50796	99.3714	7.7929	98.9283	7.39462	90.3104	7.45794	88.1612	2.28413	94.088	2.48084	92.3186	9.21927	94.4085	6.50816	95.8115
	528.5	11.4441	89.0051	8.84653	90.9355	8.06792	98.1286	8.25703	97.7658	7.50206	99.2932	7.79121	98.9068	7.39146	90.2717	7.45161	88.0863	2.28245	94.0184	2.47894	92.2479	9.21822	94.3977	6.49845	95.6685
	529	11.439	88.9657	8.84315	90.9008	8.06707	98.1183	8.25534	97.7459	7.50269	99.3016	7.79079	98.9015	7.39209	90.2794	7.44781	88.0414	2.28076	93.9489	2.47831	92.2243	9.21463	94.361	6.49718	95.6499
	529.5	11.4323	88.9131	8.83746	90.8422	8.06749	98.1234	8.25429	97.7333	7.50227	99.296	7.79037	98.8961	7.38491	90.1918	7.4438	87.994	2.27886	93.8706	2.47747	92.1929	9.21209	94.335	6.49676	95.6437
	530	11.4217	88.8311	8.8345	90.8119	8.06813	98.1311	8.25365	97.7259	7.50459	99.3268	7.79079	98.9015	7.38513	90.1944	7.43874	87.9341	2.27822	93.8446	2.47705	92.1772	9.21146	94.3286	6.4957	95.6281
	530.5	11.4175	88.7982	8.82944	90.7598	8.06876	98.1388	8.25281	97.7159	7.50944	99.391	7.79037	98.8961	7.38154	90.1505	7.44169	87.9691	2.2778	93.8271	2.47578	92.1301	9.20829	94.2961	6.48473	95.4666
	531	11.4156	88.7835	8.82564	90.7207	8.06834	98.1337	8.25133	97.6984	7.50649	99.3519	7.78974	98.8881	7.37922	90.1222	7.43515	87.8917	2.27759	93.8184	2.4743	92.0751	9.20766	94.2897	6.48663	95.4945
	531.5	11.4175	88.7982	8.82374	90.7012	8.06855	98.1363	8.25006	97.6834	7.49889	99.2513	7.78931	98.8827	7.37331	90.05	7.43008	87.8318	2.27611	93.7576	2.47282	92.0201	9.20555	94.268	6.49254	95.5815
	532	11.4059	88.708	8.81804	90.6426	8.06834	98.1337	8.24943	97.6759	7.49361	99.1815	7.78847	98.872	7.37542	90.0758	7.41087	87.6048	2.27274	93.6185	2.47219	91.9965	9.20344	94.2464	6.48853	95.5225
	532.5	11.4044	88.6965	8.81424	90.6036	8.06644	98.1106	8.24817	97.6609	7.48876	99.1172	7.78762	98.8613	7.37035	90.0139	7.41953	87.7071	2.27147	93.5663	2.47029	91.9259	9.20133	94.2248	6.48832	95.5194
	533	11.3939	88.6144	8.81044	90.5645	8.06686	98.1157	8.24606	97.6359	7.49087	99.1452	7.78551	98.8345	7.36761	89.9804	7.41552	87.6597	2.27126	93.5576	2.46881	91.8709	9.19838	94.1946	6.48557	95.479
	533.5	11.3877	88.5668	8.8077	90.5363	8.06475	98.0901	8.245	97.6234	7.49129	99.1508	7.78404	98.8157	7.36634	89.965	7.4132	87.6322	2.26978	93.4968	2.46797	91.8395	9.19732	94.1838	6.47966	95.392
	534	11.3825	88.5257	8.80221	90.4799	8.058	98.0079	8.24289	97.5984	7.49129	99.1508	7.78277	98.7996	7.36402	89.9366	7.40855	87.5773	2.26851	93.4446	2.46396	91.6903	9.20492	94.2616	6.47417	95.3112
	534.5	11.3793	88.5011	8.80073	90.4647	8.05166	97.9309	8.24204	97.5884	7.49066	99.1424	7.78108	98.7782	7.36106	89.9005	7.40602	87.5474	2.2664	93.3577	2.4629	91.651	9.19669	94.1773	6.467	95.2055
	535	11.3719	88.4437	8.80347	90.4929	8.0466	97.8693	8.24141	97.5809	7.4896	99.1284	7.78045	98.7702	7.35832	89.867	7.4056	87.5424	2.2664	93.3577	2.46227	91.6274	9.19331	94.1427	6.46299	95.1465
	535.5	11.369	88.4207	8.79799	90.4365	8.0485	97.8924	8.24015	97.5659	7.48876	99.1172	7.77918	98.7541	7.35642	89.8438	7.39589	87.4276	2.2664	93.3577	2.45974	91.5331	9.19225	94.1319	6.46404	95.162
	536	11.3643	88.3846	8.79398	90.3953	8.05019	97.9129	8.23888	97.5509	7.4877	99.1033	7.77855	98.746	7.35199	89.7897	7.39483	87.4152	2.26493	93.2968	2.45953	91.5253	9.19162	94.1254	6.46615	95.1931
	536.5	11.3586	88.3403	8.77139	90.1632	8.05209	97.936	8.23846	97.5459	7.4877	99.1033	7.77792	98.738	7.35304	89.8025	7.39146	87.3753	2.26345	93.2359	2.45784	91.4625	9.18761	94.0843	6.46784	95.218
	537	11.3544	88.3074	8.78363	90.289	8.05483	97.9694	8.23782	97.5384	7.48749	99.1005	7.77665	98.7219	7.35199	89.7897	7.38576	87.3079	2.26134	93.149	2.4551	91.3604	9.18339	94.0411	6.47502	95.3236
	537.5	11.3481	88.2582	8.77878	90.2391	8.05905	98.0207	8.23635	97.5209	7.48728	99.0977	7.77517	98.7032	7.34713	89.7304	7.38597	87.3104	2.26007	93.0968	2.45298	91.2818	9.1855	94.0627	6.47966	95.392
	538	11.3409	88.2024	8.7773	90.2239	8.05842	98.013	8.23466	97.5009	7.48665	99.0893	7.77306	98.6764	7.34481	89.702	7.38048	87.2455	2.25923	93.0621	2.45235	91.2582	9.1874	94.0822	6.48135	95.4168
	538.5	11.3358	88.163	8.77287	90.1783	8.05821	98.0105	8.23191	97.4684	7.48623	99.0837	7.77201	98.663	7.34038	89.6479	7.37542	87.1856	2.25712	92.9751	2.45066	91.1954	9.18613	94.0692	6.48114	95.4137
	539	11.3308	88.1236	8.76654	90.1133	8.058	98.0079	8.23065	97.4535	7.48538	99.0726	7.77201	98.663	7.33489	89.5809	7.36866	87.1058	2.25564	92.9143	2.44855	91.1169	9.18508	94.0584	6.47924	95.3858
	539.5	11.3265	88.0907	8.76401	90.0872	8.05525	97.9745	8.23001	97.446	7.48433	99.0586	7.77137	98.6549	7.3313	89.537	7.36318	87.0409	2.2548	92.8795	2.44602	91.0226	9.18128	94.0195	6.47861	95.3764
	540	11.3196	88.0366	8.76105	90.0569	8.05082	97.9206	8.22727	97.4135	7.48411	99.0558	7.77053	98.6442	7.33025	89.5242	7.3617	87.0235	2.25627	92.9404	2.44581	91.0148	9.18043	94.0109	6.47671	95.3485
	540.5	11.3141	87.9939	8.75873	90.033	8.04977	97.9078	8.22643	97.4035	7.48644	99.0865	7.76884	98.6228	7.33046	89.5267	7.36001	87.0035	2.25775	93.0012	2.44602	91.0226	9.17685	93.9741	6.47649	95.3454
	541	11.3096	87.9594	8.75894	90.0352	8.04533	97.8539	8.22326	97.366	7.48812	99.1089	7.76884	98.6228	7.33004	89.5216	7.3579	86.9785	2.25416	92.8534	2.4456	91.0069	9.17326	93.9374	6.4727	95.2894
	541.5	11.3044	87.9184	8.7562	90.0069	8.04766	97.8821	8.22221	97.3535	7.48222	99.0306	7.77179	98.6603	7.32371	89.4443	7.36381	87.0484	2.24677	92.5491	2.44391	90.9441	9.16883	93.892	6.4708	95.2615
	542	11.2968	87.8593	8.74818	89.9245	8.04787	97.8847	8.22094	97.3385	7.47251	98.9021	7.7758	98.7112	7.32286	89.4339	7.35135	86.9012	2.24614	92.523	2.44285	90.9048	9.16566	93.8595	6.46784	95.218
	542.5	11.2936	87.8347	8.73277	89.7661	8.04259	97.8205	8.21925	97.3185	7.4744	98.9273	7.76989	98.6362	7.31843	89.3798	7.34291	86.8014	2.24846	92.6187	2.44201	90.8734	9.16693	93.8725	6.46742	95.2117
	543	11.2877	87.7887	8.73931	89.8334	8.04407	97.8385	8.21946	97.321	7.47652	98.9552	7.7604	98.5156	7.31927	89.3901	7.33742	86.7365	2.24699	92.5578	2.44053	90.8184	9.16608	93.8639	6.46826	95.2242
	543.5	11.2803	87.7312	8.74269	89.8681	8.04322	97.8282	8.21988	97.326	7.4763	98.9524	7.75533	98.4513	7.31358	89.3205	7.3389	86.754	2.24572	92.5057	2.43842	90.7399	9.16313	93.8336	6.46552	95.1838
	544	11.2784	87.7165	8.72559	89.6924	8.0409	97.8	8.21988	97.326	7.47673	98.958	7.76103	98.5237	7.31674	89.3592	7.32561	86.5968	2.24403	92.4361	2.43694	90.6849	9.16144	93.8163	6.46235	95.1372
	544.5	11.275	87.6902	8.73045	89.7423	8.04069	97.7974	8.21756	97.2985	7.47673	98.958	7.76019	98.5129	7.31062	89.2844	7.32962	86.6442	2.24298	92.3926	2.43716	90.6928	9.1606	93.8077	6.46024	95.1061
	545	11.2592	87.5671	8.72791	89.7162	8.03605	97.7409	8.21714	97.2935	7.47504	98.9357	7.75934	98.5022	7.30366	89.1994	7.32582	86.5993	2.24192	92.3492	2.43589	90.6456	9.15996	93.8012	6.45729	95.0626
	545.5	11.2531	87.5195	8.72348	89.6707	8.03752	97.7589	8.21651	97.286	7.47251	98.9021	7.7566	98.4674	7.30239	89.1839	7.32223	86.5569	2.24108	92.3144	2.43378	90.5671	9.15891	93.7904	6.45687	95.0564
	546	11.2643	87.6065	8.71462	89.5795	8.03499	97.7281	8.21439	97.261	7.47018	98.8714	7.75554	98.454	7.30197	89.1787	7.32054	86.5369	2.24002	92.2709	2.43103	90.465	9.15848	93.7861	6.45433	95.0191
	546.5	11.2396	87.4144	8.72158	89.6511	8.02549	97.6126	8.21355	97.251	7.46765	98.8379	7.75449	98.4406	7.30112	89.1684	7.31547	86.477	2.23833	92.2013	2.43082	90.4571	9.15764	93.7774	6.45265	94.9943
	547	11.2413	87.4276	8.72411	89.6772	8.02296	97.5818	8.20954	97.2036	7.46723	98.8323	7.75364	98.4299	7.29859	89.1375	7.30978	86.4097	2.23854	92.2101	2.43019	90.4336	9.15447	93.745	6.45075	94.9663
	547.5	11.2419	87.4325	8.71293	89.5622	8.02064	97.5535	8.20806	97.1861	7.46765	98.8379	7.75238	98.4138	7.29627	89.1091	7.30809	86.3897	2.23791	92.1839	2.42724	90.3236	9.15152	93.7147	6.4499	94.9539
	548	11.2392	87.4112	8.69942	89.4233	8.02191	97.5689	8.2087	97.1935	7.46681	98.8267	7.75618	98.462	7.29205	89.0576	7.30302	86.3298	2.23601	92.1057	2.4266	90.3	9.15025	93.7018	6.44864	94.9352
	548.5	11.2313	87.3504	8.68971	89.3235	8.02233	97.5741	8.20933	97.2011	7.46343	98.782	7.75829	98.4888	7.28972	89.0292	7.29606	86.2475	2.2339	92.0188	2.42407	90.2058	9.14899	93.6888	6.44652	94.9041
	549	11.2246	87.2979	8.69837	89.4125	8.02254	97.5766	8.2068	97.1711	7.45963	98.7317	7.75575	98.4567	7.28677	88.9931	7.2969	86.2575	2.23306	91.984	2.42386	90.198	9.14793	93.678	6.44463	94.8762
	549.5	11.2225	87.2815	8.69541	89.3821	8.02338	97.5869	8.20363	97.1336	7.45857	98.7178	7.74647	98.3388	7.28529	88.9751	7.29416	86.2251	2.23179	91.9318	2.42344	90.1822	9.14413	93.6391	6.44399	94.8668
	550	11.2166	87.2355	8.68992	89.3257	8.02402	97.5946	8.20046	97.0961	7.45963	98.7317	7.74288	98.2932	7.28276	88.9442	7.28719	86.1427	2.23052	91.8797	2.42322	90.1744	9.14097	93.6067	6.44336	94.8575
	550.5	11.2104	87.1879	8.68887	89.3149	8.02423	97.5972	8.20046	97.0961	7.4609	98.7485	7.74436	98.312	7.2817	88.9313	7.28424	86.1078	2.22905	91.8188	2.42301	90.1665	9.13822	93.5786	6.44251	94.8451
	551	11.2054	87.1485	8.68443	89.2693	8.02444	97.5997	8.20046	97.0961	7.46047	98.7429	7.74689	98.3441	7.27854	88.8926	7.27875	86.0429	2.2282	91.784	2.42111	90.0958	9.13632	93.5591	6.44167	94.8327
	551.5	11.2003	87.1091	8.69098	89.3365	8.0238	97.592	8.19878	97.0761	7.45942	98.7289	7.74773	98.3549	7.27305	88.8256	7.27748	86.028	2.22736	91.7492	2.41774	89.9702	9.13674	93.5634	6.44061	94.8171
	552	11.195	87.0681	8.68106	89.2346	8.02359	97.5895	8.19751	97.0611	7.459	98.7234	7.74752	98.3522	7.27474	88.8462	7.27115	85.9531	2.2244	91.6275	2.41816	89.9859	9.13674	93.5634	6.43893	94.7923
	552.5	11.19	87.0287	8.65383	88.9547	8.02359	97.5895	8.19667	97.0511	7.45942	98.7289	7.74689	98.3441	7.27178	88.8101	7.26777	85.9132	2.22314	91.5754	2.42111	90.0958	9.13379	93.5332	6.43808	94.7799
	553	11.1847	86.9876	8.66903	89.1109	8.02359	97.5895	8.19624	97.0461	7.459	98.7234	7.74583	98.3307	7.26883	88.774	7.26419	85.8708	2.22208	91.5319	2.41394	89.8288	9.12957	93.49	6.43682	94.7612
	553.5	11.1794	86.9466	8.66354	89.0545	8.02275	97.5792	8.19477	97.0286	7.45668	98.6926	7.74393	98.3066	7.2682	88.7663	7.26271	85.8533	2.22166	91.5145	2.40866	89.6324	9.12978	93.4921	6.43682	94.7612
	554	11.1786	86.94	8.65974	89.0155	8.02169	97.5664	8.1935	97.0136	7.45456	98.6647	7.74203	98.2825	7.26355	88.7096	7.25448	85.756	2.21891	91.4015	2.40676	89.5617	9.12682	93.4619	6.43639	94.755
	554.5	11.1735	86.9006	8.65615	88.9786	8.02148	97.5638	8.19308	97.0086	7.4514	98.6228	7.74119	98.2718	7.26165	88.6864	7.25406	85.751	2.21891	91.4015	2.40655	89.5539	9.12577	93.4511	6.43449	94.727
	555	11.164	86.8268	8.64898	88.9048	8.01789	97.5202	8.19287	97.0061	7.45203	98.6312	7.73781	98.2289	7.25891	88.6529	7.24878	85.6886	2.21891	91.4015	2.40423	89.4675	9.12345	93.4273	6.43323	94.7084
	555.5	11.1623	86.8136	8.64919	88.907	8.01578	97.4945	8.19118	96.9861	7.45288	98.6423	7.73676	98.2155	7.25469	88.6013	7.24561	85.6512	2.21132	91.0885	2.40212	89.389	9.12218	93.4143	6.42985	94.6587
	556	11.1549	86.7562	8.64454	88.8592	8.01473	97.4817	8.19308	97.0086	7.45203	98.6312	7.73655	98.2129	7.25342	88.5859	7.2416	85.6038	2.21005	91.0363	2.39621	89.169	9.11859	93.3776	6.42943	94.6525
	556.5	11.1484	86.7053	8.6418	88.831	8.01177	97.4457	8.18527	96.9162	7.45245	98.6368	7.73591	98.2048	7.25194	88.5678	7.23717	85.5514	2.21153	91.0972	2.39726	89.2083	9.11817	93.3732	6.42901	94.6462
	557	11.1444	86.6741	8.63927	88.805	8.01177	97.4457	8.17725	96.8212	7.45098	98.6172	7.73486	98.1914	7.24772	88.5163	7.23147	85.484	2.21195	91.1146	2.39769	89.224	9.11627	93.3538	6.42668	94.6121
	557.5	11.1378	86.6232	8.63673	88.779	8.00882	97.4098	8.18464	96.9087	7.45161	98.6256	7.73359	98.1753	7.2454	88.4879	7.22873	85.4516	2.21195	91.1146	2.39895	89.2711	9.11522	93.343	6.42922	94.6493
	558	11.1321	86.5789	8.62893	88.6987	8.00544	97.3687	8.18062	96.8612	7.45499	98.6703	7.7319	98.1539	7.2454	88.4879	7.22514	85.4092	2.20942	91.0103	2.39832	89.2476	9.11416	93.3322	6.43428	94.7239
	558.5	11.1326	86.5822	8.62871	88.6965	8.00312	97.3405	8.18041	96.8587	7.45245	98.6368	7.73148	98.1485	7.24329	88.4621	7.22092	85.3593	2.20519	90.8363	2.39748	89.2162	9.11289	93.3192	6.4231	94.5592
	559	11.1311	86.5707	8.62428	88.651	8.00122	97.3174	8.17788	96.8287	7.44359	98.5194	7.73022	98.1325	7.24076	88.4312	7.2167	85.3094	2.20435	90.8016	2.39621	89.169	9.1072	93.2608	6.41951	94.5064
	559.5	11.1201	86.4853	8.62217	88.6293	7.99974	97.2994	8.17619	96.8087	7.43346	98.3853	7.72958	98.1244	7.23949	88.4157	7.21311	85.267	2.20604	90.8712	2.39579	89.1533	9.10487	93.2371	6.41824	94.4878
	560	11.1129	86.4295	8.61858	88.5924	7.99932	97.2942	8.17598	96.8062	7.43726	98.4356	7.72853	98.111	7.23759	88.3925	7.20825	85.2096	2.20752	90.932	2.3941	89.0905	9.10614	93.25	6.41676	94.466
	560.5	11.1064	86.3786	8.61647	88.5707	7.99805	97.2789	8.17535	96.7987	7.43979	98.4691	7.72768	98.1003	7.23358	88.3436	7.20657	85.1896	2.20857	90.9755	2.3903	88.9491	9.10466	93.2349	6.41909	94.5002
	561	11.1039	86.3589	8.61288	88.5338	7.99721	97.2686	8.17261	96.7662	7.43367	98.3881	7.72705	98.0923	7.2302	88.3023	7.20319	85.1497	2.20097	90.6625	2.3884	88.8784	9.10276	93.2155	6.41803	94.4847
	561.5	11.0939	86.2818	8.61056	88.5099	7.99658	97.2609	8.17197	96.7587	7.43029	98.3434	7.7262	98.0816	7.22788	88.274	7.19707	85.0773	2.19865	90.5668	2.38565	88.7763	9.09854	93.1722	6.41655	94.4629
	562	11.0887	86.2407	8.60676	88.4709	7.99658	97.2609	8.17092	96.7462	7.43072	98.349	7.72536	98.0708	7.22429	88.2301	7.19517	85.0549	2.20076	90.6538	2.38502	88.7528	9.09854	93.1722	6.41697	94.4691
	562.5	11.091	86.2588	8.60318	88.434	7.99573	97.2506	8.16859	96.7187	7.43156	98.3602	7.72473	98.0628	7.22049	88.1837	7.192	85.0175	2.1995	90.6016	2.38333	88.6899	9.09622	93.1485	6.41571	94.4505
	563	11.0847	86.2096	8.59769	88.3776	7.99594	97.2532	8.1667	96.6962	7.43346	98.3853	7.72367	98.0494	7.21817	88.1554	7.18694	84.9576	2.19718	90.506	2.38333	88.6899	9.09559	93.142	6.41339	94.4163
	563.5	11.0777	86.1554	8.59705	88.3711	7.99552	97.248	8.16585	96.6862	7.43578	98.4161	7.72262	98.036	7.21269	88.0884	7.18377	84.9202	2.1957	90.4451	2.38207	88.6428	9.09263	93.1117	6.41191	94.3946
	564	11.072	86.1111	8.59157	88.3147	7.99404	97.2301	8.16416	96.6663	7.4381	98.4468	7.72241	98.0333	7.20868	88.0394	7.17934	84.8678	2.19506	90.419	2.36772	88.1087	9.09221	93.1074	6.41085	94.379
	564.5	11.069	86.0881	8.58819	88.28	7.99046	97.1864	8.16311	96.6538	7.4381	98.4468	7.72008	98.0039	7.20804	88.0317	7.17554	84.8229	2.19443	90.393	2.37004	88.1951	9.09094	93.0944	6.4079	94.3355
	565	11.0638	86.047	8.58376	88.2344	7.99003	97.1813	8.16205	96.6413	7.43852	98.4524	7.71776	97.9744	7.20551	88.0007	7.17216	84.7829	2.1919	90.2886	2.37552	88.3993	9.08883	93.0728	6.406	94.3076
	565.5	11.0614	86.029	8.57954	88.191	7.9894	97.1736	8.16057	96.6238	7.4381	98.4468	7.71861	97.9851	7.20446	87.9878	7.16604	84.7106	2.19	90.2104	2.37785	88.4857	9.08672	93.0512	6.40431	94.2827
	566	11.054	85.9715	8.57827	88.178	7.98813	97.1582	8.15825	96.5963	7.43852	98.4524	7.71544	97.9449	7.20277	87.9672	7.17469	84.8129	2.18979	90.2017	2.38186	88.635	9.08503	93.0339	6.40178	94.2454
	566.5	11.0505	85.9436	8.57342	88.1281	7.98708	97.1454	8.15593	96.5688	7.43451	98.3993	7.7127	97.9101	7.2015	87.9518	7.16097	84.6507	2.18958	90.193	2.37257	88.2894	9.08313	93.0145	6.40199	94.2485
	567	11.0446	85.8977	8.57088	88.1021	7.98581	97.13	8.15488	96.5563	7.42544	98.2792	7.71037	97.8806	7.1996	87.9285	7.15507	84.5808	2.18747	90.1061	2.36835	88.1323	9.07976	92.9799	6.40157	94.2423
	567.5	11.0414	85.873	8.56835	88.076	7.98307	97.0966	8.15255	96.5288	7.41742	98.173	7.70805	97.8511	7.20002	87.9337	7.15042	84.5259	2.18514	90.0104	2.37257	88.2894	9.07638	92.9453	6.39946	94.2112
	568	11.037	85.8386	8.56075	87.9979	7.98265	97.0914	8.15319	96.5363	7.41552	98.1479	7.70721	97.8404	7.19833	87.9131	7.14747	84.491	2.18324	89.9322	2.36898	88.1558	9.07511	92.9323	6.39777	94.1864
	568.5	11.0313	85.7943	8.55695	87.9589	7.98328	97.0991	8.15213	96.5238	7.42101	98.2205	7.70636	97.8297	7.19622	87.8873	7.15211	84.5459	2.18324	89.9322	2.36708	88.0851	9.07385	92.9194	6.39798	94.1895
	569	11.027	85.7614	8.55885	87.9784	7.98032	97.0632	8.15023	96.5013	7.42354	98.254	7.7051	97.8136	7.19158	87.8306	7.14092	84.4137	2.18219	89.8887	2.36138	87.8731	9.07406	92.9215	6.39882	94.2019
	569.5	11.0209	85.7138	8.55358	87.9242	7.97927	97.0504	8.1477	96.4713	7.42185	98.2317	7.70404	97.8002	7.18736	87.779	7.13079	84.2939	2.17987	89.7931	2.36265	87.9202	9.07237	92.9042	6.39925	94.2081
	570	11.0158	85.6744	8.54893	87.8764	7.97695	97.0221	8.14622	96.4538	7.41953	98.201	7.70404	97.8002	7.18377	87.7352	7.12615	84.239	2.17839	89.7322	2.36265	87.9202	9.07132	92.8934	6.4003	94.2237
	570.5	11.0116	85.6416	8.5445	87.8309	7.97252	96.9682	8.14411	96.4288	7.41868	98.1898	7.7032	97.7895	7.18124	87.7043	7.12552	84.2315	2.17586	89.6279	2.36244	87.9124	9.06941	92.874	6.39903	94.205
	571	11.0076	85.6104	8.54365	87.8222	7.97357	96.9811	8.14306	96.4164	7.41995	98.2066	7.70235	97.7788	7.18145	87.7069	7.12003	84.1667	2.17607	89.6366	2.36223	87.9045	9.06667	92.8459	6.3946	94.1398
	571.5	11.0034	85.5776	8.53859	87.7701	7.97294	96.9734	8.14052	96.3864	7.41805	98.1814	7.70067	97.7574	7.17913	87.6785	7.11918	84.1567	2.17522	89.6018	2.36012	87.8259	9.06287	92.807	6.39355	94.1242
	572	10.999	85.5431	8.535	87.7332	7.97104	96.9503	8.13904	96.3689	7.41594	98.1535	7.70024	97.752	7.17533	87.6321	7.11771	84.1392	2.17396	89.5496	2.35864	87.771	9.06161	92.794	6.39101	94.0869
	572.5	10.9935	85.5004	8.53099	87.692	7.96977	96.9348	8.13862	96.3639	7.41109	98.0892	7.69961	97.744	7.17195	87.5909	7.11222	84.0744	2.1729	89.5062	2.35758	87.7317	9.06034	92.781	6.38785	94.0403
	573	10.9878	85.4561	8.52846	87.666	7.9683	96.9169	8.13799	96.3564	7.41087	98.0864	7.6975	97.7172	7.16942	87.5599	7.10673	84.0095	2.17227	89.4801	2.35484	87.6296	9.05907	92.7681	6.38511	93.9999
	573.5	10.9825	85.4151	8.52593	87.6399	7.96703	96.9015	8.13609	96.3339	7.41045	98.0808	7.69602	97.6984	7.16625	87.5213	7.10441	83.982	2.16953	89.3671	2.35442	87.6139	9.05781	92.7551	6.38468	93.9937
	574	10.9787	85.3855	8.52065	87.5857	7.96661	96.8963	8.13461	96.3164	7.40686	98.0334	7.69581	97.6957	7.16541	87.511	7.10525	83.992	2.17121	89.4366	2.34956	87.4332	9.05675	92.7443	6.38152	93.9471
	574.5	10.9743	85.351	8.51685	87.5467	7.96618	96.8912	8.13356	96.3039	7.40454	98.0026	7.69497	97.685	7.16266	87.4774	7.09956	83.9247	2.17396	89.5496	2.34682	87.3311	9.05738	92.7508	6.37983	93.9223
	575	10.9707	85.3231	8.51474	87.525	7.96407	96.8655	8.13187	96.2839	7.40412	97.997	7.69349	97.6663	7.15971	87.4414	7.08119	83.7076	2.16699	89.2627	2.34914	87.4175	9.05485	92.7248	6.37962	93.9192
	575.5	10.965	85.2788	8.51136	87.4902	7.96302	96.8527	8.12976	96.2589	7.40644	98.0278	7.69264	97.6555	7.15865	87.4285	7.08499	83.7525	2.15876	88.9236	2.34112	87.1191	9.05042	92.6794	6.38004	93.9254
	576	10.9603	85.2427	8.50798	87.4555	7.96154	96.8347	8.13335	96.3014	7.40328	97.9859	7.69243	97.6529	7.15486	87.3821	7.08267	83.7251	2.16488	89.1758	2.34112	87.1191	9.04599	92.6341	6.38067	93.9347
	576.5	10.9557	85.2066	8.50609	87.436	7.96006	96.8168	8.13525	96.3239	7.39927	97.9328	7.69264	97.6555	7.15359	87.3666	7.07887	83.6801	2.16298	89.0976	2.34323	87.1976	9.04388	92.6124	6.38067	93.9347
	577	10.9498	85.1606	8.50123	87.3861	7.95985	96.8142	8.12702	96.2264	7.39694	97.9021	7.69053	97.6288	7.1519	87.346	7.07697	83.6577	2.15644	88.828	2.3426	87.1741	9.05401	92.7162	6.37983	93.9223
	577.5	10.9439	85.1147	8.49743	87.3471	7.95859	96.7988	8.12617	96.2164	7.39758	97.9104	7.68863	97.6046	7.15021	87.3254	7.07275	83.6078	2.15454	88.7498	2.34091	87.1112	9.06266	92.8048	6.37941	93.916
	578	10.9382	85.0703	8.49595	87.3319	7.95753	96.786	8.12575	96.2114	7.39905	97.93	7.68737	97.5886	7.1481	87.2996	7.06747	83.5454	2.15792	88.8889	2.33901	87.0405	9.04219	92.5952	6.37962	93.9192
	578.5	10.9346	85.0424	8.493	87.3015	7.9569	96.7783	8.12364	96.1864	7.39905	97.93	7.68505	97.5591	7.14578	87.2712	7.06557	83.523	2.15517	88.7758	2.33753	86.9855	9.04219	92.5952	6.3792	93.9129
	579	10.9289	84.9981	8.49005	87.2711	7.95436	96.7474	8.11963	96.139	7.39758	97.9104	7.68399	97.5457	7.14219	87.2274	7.05882	83.4431	2.15222	88.6541	2.33669	86.9541	9.04008	92.5735	6.37856	93.9036
	579.5	10.923	84.9521	8.4873	87.2429	7.95331	96.7346	8.11308	96.0615	7.39716	97.9049	7.68188	97.5189	7.13924	87.1913	7.05587	83.4082	2.15116	88.6107	2.33479	86.8835	9.03438	92.5152	6.37666	93.8756
	580	10.9188	84.9193	8.48287	87.1973	7.95289	96.7295	8.11667	96.104	7.39758	97.9104	7.68146	97.5135	7.13839	87.181	7.05164	83.3583	2.1499	88.5585	2.33352	86.8363	9.03121	92.4828	6.37455	93.8446
	580.5	10.9145	84.8865	8.4778	87.1453	7.94972	96.691	8.11963	96.139	7.39737	97.9076	7.67998	97.4948	7.13459	87.1346	7.04763	83.3109	2.14736	88.4542	2.33226	86.7892	9.03923	92.5649	6.37139	93.798
	581	10.9095	84.8471	8.47654	87.1323	7.9493	96.6858	8.11667	96.104	7.39357	97.8574	7.67935	97.4867	7.13354	87.1217	7.04341	83.261	2.14757	88.4629	2.33183	86.7735	9.03417	92.513	6.36864	93.7576
	581.5	10.9052	84.8143	8.47295	87.0954	7.94846	96.6756	8.11519	96.0865	7.39061	97.8183	7.6785	97.476	7.12995	87.0779	7.04004	83.2211	2.14715	88.4455	2.3312	86.7499	9.03142	92.4849	6.36801	93.7482
	582	10.9019	84.788	8.47042	87.0693	7.94677	96.655	8.11393	96.0715	7.39483	97.8741	7.6766	97.4519	7.12784	87.0521	7.0375	83.1911	2.1461	88.402	2.32867	86.6557	9.03079	92.4784	6.36674	93.7296
	582.5	10.8983	84.7601	8.46788	87.0433	7.94487	96.6319	8.11182	96.0465	7.39483	97.8741	7.67576	97.4412	7.12573	87.0264	7.03096	83.1138	2.14462	88.3411	2.3274	86.6085	9.02889	92.459	6.364	93.6892
	583	10.8915	84.7076	8.46429	87.0064	7.94466	96.6294	8.10865	96.009	7.39462	97.8713	7.67555	97.4385	7.12467	87.0135	7.02674	83.0639	2.14357	88.2977	2.32803	86.6321	9.02572	92.4266	6.36083	93.6426
	583.5	10.8867	84.6698	8.46113	86.9739	7.94233	96.6011	8.10675	95.9865	7.39462	97.8713	7.67513	97.4332	7.12362	87.0006	7.02357	83.0265	2.14357	88.2977	2.32761	86.6164	9.02319	92.4006	6.35978	93.6271
	584	10.8812	84.6271	8.45649	86.9261	7.93917	96.5626	8.1038	95.9515	7.39336	97.8546	7.67407	97.4198	7.11982	86.9542	7.02294	83.019	2.14357	88.2977	2.31875	86.2865	9.02193	92.3877	6.35914	93.6178
	584.5	10.8761	84.5877	8.45522	86.9131	7.93663	96.5318	8.10443	95.959	7.39357	97.8574	7.67323	97.409	7.11918	86.9464	7.01576	82.9341	2.14293	88.2716	2.3198	86.3258	9.02024	92.3704	6.35978	93.6271
	585	10.8725	84.5598	8.45058	86.8654	7.93558	96.519	8.10253	95.9365	7.39272	97.8462	7.67323	97.409	7.11517	86.8975	7.00964	82.8618	2.14188	88.2281	2.31854	86.2787	9.01897	92.3574	6.35935	93.6209
	585.5	10.8656	84.5057	8.4472	86.8307	7.93305	96.4882	8.10211	95.9315	7.39293	97.849	7.67154	97.3876	7.11159	86.8536	7.0088	82.8518	2.13934	88.1238	2.31727	86.2315	9.01876	92.3552	6.3583	93.6053
	586	10.8675	84.5204	8.4453	86.8112	7.93474	96.5087	8.09937	95.899	7.38829	97.7875	7.66901	97.3554	7.11095	86.8459	7.00394	82.7944	2.13787	88.0629	2.31537	86.1609	9.01665	92.3336	6.35788	93.5991
	586.5	10.859	84.4548	8.44002	86.7569	7.92946	96.4445	8.09768	95.879	7.38259	97.7121	7.6688	97.3528	7.1061	86.7866	7.0012	82.762	2.1366	88.0108	2.31495	86.1452	9.01412	92.3077	6.35682	93.5836
	587	10.8529	84.4072	8.43517	86.707	7.92925	96.442	8.09662	95.8666	7.38006	97.6786	7.66901	97.3554	7.10462	86.7686	6.99656	82.7071	2.13533	87.9586	2.31284	86.0666	9.01201	92.2861	6.35661	93.5805
	587.5	10.847	84.3612	8.43369	86.6918	7.92693	96.4137	8.09535	95.8516	7.37753	97.6451	7.66668	97.326	7.10525	86.7763	6.99381	82.6747	2.13365	87.8891	2.31474	86.1373	9.01011	92.2666	6.35598	93.5711
	588	10.8411	84.3152	8.42989	86.6528	7.92735	96.4189	8.09367	95.8316	7.37711	97.6395	7.66479	97.3019	7.10061	86.7196	6.986	82.5823	2.12985	87.7326	2.31432	86.1216	9.00863	92.2515	6.35556	93.5649
	588.5	10.8392	84.3005	8.42736	86.6268	7.92693	96.4137	8.09177	95.8091	7.37457	97.6059	7.66331	97.2831	7.09787	86.6861	6.98094	82.5225	2.12837	87.6717	2.30798	85.886	9.01981	92.366	6.35302	93.5276
	589	10.8356	84.2726	8.42061	86.5573	7.92566	96.3983	8.08944	95.7816	7.38112	97.6925	7.66246	97.2724	7.09618	86.6655	6.97735	82.48	2.12773	87.6456	2.30334	85.7132	9.02172	92.3855	6.35112	93.4997
	589.5	10.831	84.2364	8.41892	86.54	7.92376	96.3752	8.08923	95.7791	7.38133	97.6953	7.66141	97.259	7.09322	86.6294	6.97566	82.4601	2.12647	87.5935	2.30271	85.6896	9.00166	92.1802	6.35133	93.5028
	590	10.8253	84.1921	8.41955	86.5465	7.92376	96.3752	8.08987	95.7866	7.37436	97.6031	7.65888	97.2268	7.09154	86.6088	6.97186	82.4152	2.12415	87.4978	2.30587	85.8074	9.00314	92.1953	6.35091	93.4966
	590.5	10.8206	84.156	8.4147	86.4966	7.92292	96.3649	8.08776	95.7616	7.36719	97.5082	7.65888	97.2268	7.08921	86.5804	6.96448	82.3278	2.12267	87.4369	2.30967	85.9488	9.0004	92.1672	6.34943	93.4748
	591	10.816	84.1199	8.41026	86.451	7.92123	96.3444	8.08417	95.7191	7.36655	97.4998	7.65676	97.2	7.08731	86.5572	6.96236	82.3029	2.12204	87.4109	2.30503	85.776	9.00061	92.1694	6.34817	93.4562
	591.5	10.8098	84.0723	8.41533	86.5031	7.91933	96.3213	8.08438	95.7216	7.37056	97.5529	7.65508	97.1786	7.08478	86.5263	6.95835	82.2555	2.12056	87.35	2.30524	85.7839	8.98626	92.0224	6.34521	93.4127
	592	10.809	84.0657	8.40372	86.3838	7.91975	96.3264	8.08164	95.6891	7.36993	97.5445	7.65318	97.1545	7.08204	86.4928	6.95519	82.2181	2.11908	87.2891	2.29933	85.5639	8.99238	92.0851	6.34416	93.3971
	592.5	10.8147	84.11	8.39633	86.3078	7.92017	96.3316	8.081	95.6816	7.36761	97.5138	7.65064	97.1223	7.07951	86.4618	6.95076	82.1657	2.11845	87.2631	2.29954	85.5718	8.99449	92.1067	6.34268	93.3754
	593	10.7987	83.9853	8.39063	86.2492	7.91764	96.3008	8.08037	95.6741	7.36866	97.5277	7.65001	97.1143	7.07951	86.4618	6.94822	82.1357	2.11634	87.1762	2.29996	85.5875	8.9928	92.0894	6.34099	93.3505
	593.5	10.7921	83.9344	8.39675	86.3122	7.91553	96.2751	8.07699	95.6341	7.36824	97.5221	7.65001	97.1143	7.07634	86.4232	6.94252	82.0684	2.1195	87.3065	2.29806	85.5168	8.99027	92.0635	6.33846	93.3132
	594	10.7862	83.8884	8.38937	86.2362	7.91511	96.27	8.07425	95.6017	7.36486	97.4774	7.64874	97.0982	7.07254	86.3768	6.93872	82.0235	2.11781	87.237	2.29637	85.454	8.98816	92.0418	6.33698	93.2915
	594.5	10.7816	83.8523	8.38599	86.2015	7.91321	96.2469	8.07193	95.5742	7.36233	97.4439	7.64748	97.0822	7.07085	86.3561	6.93345	81.9611	2.11106	86.9588	2.29279	85.3205	8.98837	92.044	6.33614	93.2791
	595	10.779	83.8326	8.38388	86.1798	7.91046	96.2135	8.07024	95.5542	7.3579	97.3853	7.64663	97.0714	7.06853	86.3278	6.9307	81.9287	2.11127	86.9675	2.29047	85.2341	8.98562	92.0159	6.33361	93.2418
	595.5	10.7763	83.8113	8.37966	86.1364	7.90835	96.1878	8.06813	95.5292	7.35769	97.3825	7.64642	97.0688	7.06663	86.3046	6.92606	81.8738	2.11127	86.9675	2.29131	85.2655	8.98436	92.0029	6.33086	93.2014
	596	10.7716	83.7752	8.37628	86.1017	7.90856	96.1904	8.06602	95.5042	7.35853	97.3936	7.64579	97.0607	7.06431	86.2762	6.92015	81.8039	2.10684	86.7849	2.28941	85.1948	8.98309	91.99	6.33002	93.189
	596.5	10.7609	83.6915	8.3748	86.0865	7.90666	96.1673	8.06327	95.4717	7.35874	97.3964	7.64347	97.0312	7.06156	86.2427	6.91572	81.7515	2.09797	86.4197	2.28561	85.0534	8.97528	91.91	6.32875	93.1703
	597	10.7666	83.7358	8.37269	86.0648	7.9035	96.1288	8.06116	95.4467	7.35684	97.3713	7.64157	97.0071	7.05903	86.2118	6.9134	81.7241	2.10494	86.7066	2.28308	84.9592	8.96768	91.8322	6.32791	93.1579
	597.5	10.7583	83.6718	8.36826	86.0193	7.90455	96.1416	8.05968	95.4292	7.35325	97.3238	7.64072	96.9964	7.05819	86.2015	6.90812	81.6617	2.11106	86.9588	2.27991	84.8414	8.97296	91.8862	6.32748	93.1517
	598	10.755	83.6455	8.36721	86.0084	7.8997	96.0826	8.06032	95.4367	7.3522	97.3098	7.63988	96.9857	7.05397	86.1499	6.90327	81.6043	2.10642	86.7675	2.27738	84.7471	8.97697	91.9273	6.32664	93.1392
	598.5	10.7482	83.593	8.36319	85.9672	7.8978	96.0595	8.05947	95.4267	7.35262	97.3154	7.63861	96.9696	7.05207	86.1267	6.90263	81.5968	2.10114	86.5502	2.27653	84.7157	8.97359	91.8927	6.32622	93.133
	599	10.7425	83.5486	8.36045	85.939	7.89759	96.0569	8.05757	95.4042	7.35283	97.3182	7.63798	96.9616	7.05059	86.1087	6.89799	81.5419	2.09586	86.3328	2.27611	84.7	8.97148	91.8711	6.32559	93.1237
	599.5	10.7404	83.5322	8.35517	85.8848	7.89717	96.0518	8.05673	95.3942	7.35051	97.2875	7.63713	96.9509	7.04742	86.07	6.89166	81.4671	2.09629	86.3502	2.27506	84.6607	8.97085	91.8646	6.3258	93.1268

## Sheet: FTIR
	Wavelength (cm-1)	P350A	P350B	P350	P500A	P500B	P500	P750A	P750B	P750	S350A	S350B	S350	S500A	S500B	S500	S750A	S750B	S750
	4000	91.49	92.89	92.19	87.21	89.36	88.285	76.73	81.97	79.35	94.98	97.45	96.215	91.42	89.9	90.66	92.42	89.31	90.865
	3999	91.49	92.89	92.19	87.2	89.35	88.275	76.71	81.94	79.325	94.97	97.44	96.205	91.41	89.88	90.645	92.4	89.29	90.845
	3998	91.49	92.89	92.19	87.21	89.34	88.275	76.72	81.92	79.32	94.97	97.44	96.205	91.43	89.86	90.645	92.36	89.26	90.81
	3997	91.48	92.89	92.185	87.21	89.36	88.285	76.72	81.95	79.335	94.96	97.44	96.2	91.42	89.9	90.66	92.41	89.23	90.82
	3996	91.48	92.88	92.18	87.2	89.36	88.28	76.71	81.94	79.325	94.97	97.44	96.205	91.42	89.9	90.66	92.4	89.29	90.845
	3995	91.48	92.88	92.18	87.2	89.36	88.28	76.7	81.93	79.315	94.97	97.44	96.205	91.41	89.89	90.65	92.39	89.28	90.835
	3994	91.47	92.88	92.175	87.19	89.35	88.27	76.68	81.92	79.3	94.97	97.44	96.205	91.4	89.88	90.64	92.38	89.27	90.825
	3993	91.47	92.88	92.175	87.18	89.34	88.26	76.67	81.9	79.285	94.97	97.44	96.205	91.39	89.87	90.63	92.37	89.25	90.81
	3992	91.47	92.89	92.18	87.18	89.34	88.26	76.66	81.9	79.28	94.97	97.44	96.205	91.38	89.87	90.625	92.36	89.25	90.805
	3991	91.48	92.89	92.185	87.18	89.34	88.26	76.65	81.9	79.275	94.97	97.44	96.205	91.39	89.88	90.635	92.36	89.25	90.805
	3990	91.48	92.89	92.185	87.18	89.35	88.265	76.66	81.91	79.285	94.97	97.44	96.205	91.4	89.89	90.645	92.37	89.26	90.815
	3989	91.48	92.89	92.185	87.18	89.36	88.27	76.66	81.91	79.285	94.97	97.44	96.205	91.41	89.9	90.655	92.39	89.27	90.83
	3988	91.48	92.89	92.185	87.19	89.36	88.275	76.66	81.91	79.285	94.97	97.44	96.205	91.41	89.91	90.66	92.39	89.27	90.83
	3987	91.48	92.88	92.18	87.19	89.36	88.275	76.65	81.91	79.28	94.97	97.44	96.205	91.42	89.91	90.665	92.39	89.27	90.83
	3986	91.48	92.88	92.18	87.19	89.36	88.275	76.65	81.91	79.28	94.97	97.44	96.205	91.42	89.91	90.665	92.39	89.27	90.83
	3985	91.48	92.89	92.185	87.19	89.36	88.275	76.64	81.9	79.27	94.97	97.44	96.205	91.42	89.9	90.66	92.39	89.26	90.825
	3984	91.48	92.89	92.185	87.19	89.36	88.275	76.64	81.9	79.27	94.97	97.44	96.205	91.42	89.9	90.66	92.39	89.26	90.825
	3983	91.48	92.89	92.185	87.19	89.36	88.275	76.64	81.9	79.27	94.97	97.44	96.205	91.42	89.9	90.66	92.39	89.26	90.825
	3982	91.48	92.88	92.18	87.19	89.36	88.275	76.63	81.89	79.26	94.98	97.45	96.215	91.42	89.9	90.66	92.38	89.26	90.82
	3981	91.48	92.88	92.18	87.19	89.35	88.27	76.62	81.89	79.255	94.98	97.45	96.215	91.42	89.9	90.66	92.37	89.25	90.81
	3980	91.48	92.88	92.18	87.18	89.35	88.265	76.61	81.87	79.24	94.97	97.44	96.205	91.41	89.9	90.655	92.36	89.24	90.8
	3979	91.48	92.88	92.18	87.17	89.34	88.255	76.6	81.85	79.225	94.97	97.44	96.205	91.4	89.89	90.645	92.34	89.22	90.78
	3978	91.48	92.88	92.18	87.17	89.33	88.25	76.58	81.83	79.205	94.97	97.43	96.2	91.38	89.88	90.63	92.33	89.2	90.765
	3977	91.48	92.89	92.185	87.16	89.32	88.24	76.56	81.82	79.19	94.97	97.43	96.2	91.37	89.87	90.62	92.32	89.19	90.755
	3976	91.48	92.89	92.185	87.16	89.32	88.24	76.55	81.81	79.18	94.97	97.43	96.2	91.37	89.87	90.62	92.31	89.18	90.745
	3975	91.47	92.89	92.18	87.16	89.31	88.235	76.55	81.81	79.18	94.97	97.43	96.2	91.37	89.87	90.62	92.32	89.18	90.75
	3974	91.47	92.88	92.175	87.16	89.31	88.235	76.55	81.81	79.18	94.97	97.43	96.2	91.38	89.87	90.625	92.32	89.19	90.755
	3973	91.47	92.88	92.175	87.16	89.32	88.24	76.55	81.81	79.18	94.98	97.43	96.205	91.38	89.87	90.625	92.32	89.19	90.755
	3972	91.47	92.89	92.18	87.16	89.32	88.24	76.54	81.81	79.175	94.98	97.43	96.205	91.38	89.88	90.63	92.32	89.19	90.755
	3971	91.47	92.89	92.18	87.16	89.33	88.245	76.54	81.81	79.175	94.98	97.43	96.205	91.39	89.88	90.635	92.32	89.19	90.755
	3970	91.47	92.89	92.18	87.17	89.33	88.25	76.55	81.82	79.185	94.98	97.44	96.21	91.4	89.89	90.645	92.33	89.2	90.765
	3969	91.47	92.89	92.18	87.17	89.34	88.255	76.56	81.82	79.19	94.98	97.44	96.21	91.4	89.9	90.65	92.34	89.21	90.775
	3968	91.48	92.89	92.185	87.18	89.34	88.26	76.56	81.82	79.19	94.98	97.44	96.21	91.41	89.9	90.655	92.35	89.21	90.78
	3967	91.48	92.89	92.185	87.17	89.34	88.255	76.55	81.82	79.185	94.98	97.44	96.21	91.41	89.9	90.655	92.35	89.21	90.78
	3966	91.48	92.89	92.185	87.17	89.33	88.25	76.54	81.81	79.175	94.98	97.44	96.21	91.4	89.9	90.65	92.33	89.19	90.76
	3965	91.48	92.89	92.185	87.16	89.32	88.24	76.52	81.79	79.155	94.98	97.43	96.205	91.38	89.88	90.63	92.31	89.17	90.74
	3964	91.47	92.89	92.18	87.15	89.31	88.23	76.5	81.77	79.135	94.97	97.43	96.2	91.37	89.87	90.62	92.29	89.16	90.725
	3963	91.47	92.89	92.18	87.14	89.3	88.22	76.49	81.76	79.125	94.97	97.42	96.195	91.37	89.87	90.62	92.28	89.15	90.715
	3962	91.47	92.89	92.18	87.14	89.3	88.22	76.48	81.75	79.115	94.97	97.42	96.195	91.37	89.87	90.62	92.28	89.15	90.715
	3961	91.47	92.89	92.18	87.14	89.3	88.22	76.47	81.75	79.11	94.97	97.42	96.195	91.37	89.87	90.62	92.28	89.15	90.715
	3960	91.47	92.89	92.18	87.14	89.3	88.22	76.47	81.75	79.11	94.97	97.43	96.2	91.37	89.87	90.62	92.28	89.14	90.71
	3959	91.47	92.89	92.18	87.14	89.3	88.22	76.46	81.74	79.1	94.97	97.43	96.2	91.37	89.87	90.62	92.28	89.14	90.71
	3958	91.47	92.89	92.18	87.14	89.3	88.22	76.46	81.74	79.1	94.97	97.43	96.2	91.37	89.87	90.62	92.29	89.15	90.72
	3957	91.47	92.88	92.175	87.14	89.31	88.225	76.47	81.74	79.105	94.98	97.43	96.205	91.38	89.88	90.63	92.29	89.15	90.72
	3956	91.46	92.88	92.17	87.15	89.31	88.23	76.47	81.75	79.11	94.98	97.43	96.205	91.39	89.89	90.64	92.3	89.16	90.73
	3955	91.46	92.88	92.17	87.15	89.31	88.23	76.47	81.75	79.11	94.98	97.43	96.205	91.4	89.9	90.65	92.3	89.16	90.73
	3954	91.46	92.88	92.17	87.15	89.32	88.235	76.47	81.75	79.11	94.98	97.43	96.205	91.4	89.9	90.65	92.3	89.16	90.73
	3953	91.46	92.88	92.17	87.14	89.31	88.225	76.45	81.73	79.09	94.98	97.43	96.205	91.38	89.89	90.635	92.28	89.14	90.71
	3952	91.46	92.89	92.175	87.13	89.31	88.22	76.43	81.71	79.07	94.98	97.43	96.205	91.36	89.86	90.61	92.25	89.11	90.68
	3951	91.46	92.89	92.175	87.12	89.29	88.205	76.4	81.68	79.04	94.97	97.42	96.195	91.34	89.84	90.59	92.22	89.08	90.65
	3950	91.45	92.89	92.17	87.11	89.28	88.195	76.37	81.65	79.01	94.97	97.42	96.195	91.31	89.81	90.56	92.19	89.05	90.62
	3949	91.45	92.89	92.17	87.1	89.27	88.185	76.35	81.63	78.99	94.97	97.42	96.195	91.3	89.8	90.55	92.17	89.03	90.6
	3948	91.44	92.89	92.165	87.09	89.27	88.18	76.34	81.62	78.98	94.97	97.42	96.195	91.29	89.8	90.545	92.16	89.02	90.59
	3947	91.44	92.89	92.165	87.09	89.27	88.18	76.34	81.62	78.98	94.97	97.42	96.195	91.29	89.81	90.55	92.17	89.02	90.595
	3946	91.44	92.89	92.165	87.09	89.28	88.185	76.34	81.62	78.98	94.97	97.42	96.195	91.29	89.82	90.555	92.18	89.02	90.6
	3945	91.44	92.89	92.165	87.11	89.29	88.2	76.35	81.64	78.995	94.98	97.42	96.2	91.31	89.84	90.575	92.2	89.04	90.62
	3944	91.44	92.88	92.16	87.12	89.31	88.215	76.37	81.66	79.015	94.98	97.43	96.205	91.33	89.87	90.6	92.23	89.07	90.65
	3943	91.44	92.88	92.16	87.13	89.31	88.22	76.39	81.68	79.035	94.98	97.44	96.21	91.36	89.89	90.625	92.25	89.1	90.675
	3942	91.45	92.88	92.165	87.13	89.31	88.22	76.39	81.69	79.04	94.98	97.44	96.21	91.37	89.9	90.635	92.25	89.11	90.68
	3941	91.45	92.89	92.17	87.13	89.3	88.215	76.38	81.67	79.025	94.98	97.44	96.21	91.37	89.89	90.63	92.24	89.1	90.67
	3940	91.46	92.89	92.175	87.12	89.29	88.205	76.36	81.66	79.01	94.97	97.44	96.205	91.36	89.88	90.62	92.23	89.08	90.655
	3939	91.46	92.89	92.175	87.12	89.29	88.205	76.35	81.65	79	94.97	97.43	96.2	91.36	89.88	90.62	92.23	89.07	90.65
	3938	91.46	92.89	92.175	87.12	89.29	88.205	76.35	81.65	79	94.97	97.43	96.2	91.36	89.88	90.62	92.23	89.07	90.65
	3937	91.46	92.89	92.175	87.11	89.29	88.2	76.35	81.64	78.995	94.97	97.43	96.2	91.37	89.88	90.625	92.23	89.07	90.65
	3936	91.46	92.89	92.175	87.11	89.29	88.2	76.34	81.63	78.985	94.97	97.43	96.2	91.36	89.87	90.615	92.22	89.06	90.64
	3935	91.46	92.9	92.18	87.1	89.29	88.195	76.32	81.61	78.965	94.97	97.43	96.2	91.34	89.86	90.6	92.19	89.03	90.61
	3934	91.46	92.9	92.18	87.09	89.28	88.185	76.29	81.58	78.935	94.97	97.42	96.195	91.31	89.84	90.575	92.17	89	90.585
	3933	91.45	92.9	92.175	87.08	89.27	88.175	76.28	81.57	78.925	94.98	97.42	96.2	91.3	89.83	90.565	92.15	88.99	90.57
	3932	91.45	92.89	92.17	87.09	89.27	88.18	76.28	81.57	78.925	94.98	97.42	96.2	91.31	89.83	90.57	92.16	89	90.58
	3931	91.45	92.89	92.17	87.09	89.27	88.18	76.29	81.58	78.935	94.99	97.43	96.21	91.32	89.84	90.58	92.17	89.01	90.59
	3930	91.44	92.89	92.165	87.09	89.28	88.185	76.3	81.59	78.945	94.99	97.43	96.21	91.33	89.85	90.59	92.18	89.02	90.6
	3929	91.44	92.89	92.165	87.09	89.28	88.185	76.3	81.58	78.94	94.99	97.42	96.205	91.33	89.86	90.595	92.19	89.01	90.6
	3928	91.44	92.89	92.165	87.09	89.29	88.19	76.29	81.57	78.93	94.99	97.42	96.205	91.33	89.86	90.595	92.19	89	90.595
	3927	91.44	92.89	92.165	87.09	89.29	88.19	76.28	81.57	78.925	94.99	97.42	96.205	91.32	89.86	90.59	92.19	89	90.595
	3926	91.43	92.89	92.16	87.09	89.29	88.19	76.28	81.57	78.925	94.99	97.42	96.205	91.32	89.86	90.59	92.19	89	90.595
	3925	91.43	92.89	92.16	87.09	89.29	88.19	76.27	81.58	78.925	94.99	97.43	96.21	91.33	89.87	90.6	92.19	89.02	90.605
	3924	91.43	92.89	92.16	87.1	89.28	88.19	76.27	81.58	78.925	94.99	97.43	96.21	91.33	89.87	90.6	92.18	89.02	90.6
	3923	91.44	92.89	92.165	87.09	89.28	88.185	76.25	81.56	78.905	94.99	97.43	96.21	91.32	89.87	90.595	92.17	89.01	90.59
	3922	91.44	92.89	92.165	87.09	89.27	88.18	76.22	81.53	78.875	94.99	97.42	96.205	91.3	89.85	90.575	92.14	88.97	90.555
	3921	91.43	92.89	92.16	87.07	89.27	88.17	76.19	81.49	78.84	94.98	97.42	96.2	91.27	89.83	90.55	92.11	88.93	90.52
	3920	91.43	92.89	92.16	87.06	89.26	88.16	76.17	81.46	78.815	94.98	97.41	96.195	91.25	89.8	90.525	92.07	88.89	90.48
	3919	91.43	92.9	92.165	87.05	89.25	88.15	76.15	81.45	78.8	94.97	97.41	96.19	91.24	89.8	90.52	92.06	88.88	90.47
	3918	91.44	92.9	92.17	87.06	89.26	88.16	76.16	81.47	78.815	94.98	97.42	96.2	91.26	89.81	90.535	92.08	88.9	90.49
	3917	91.44	92.9	92.17	87.07	89.26	88.165	76.19	81.5	78.845	94.98	97.42	96.2	91.29	89.84	90.565	92.11	88.93	90.52
	3916	91.44	92.9	92.17	87.08	89.27	88.175	76.21	81.53	78.87	94.98	97.43	96.205	91.32	89.88	90.6	92.15	88.97	90.56
	3915	91.45	92.9	92.175	87.09	89.28	88.185	76.23	81.55	78.89	94.99	97.43	96.21	91.35	89.9	90.625	92.18	89	90.59
	3914	91.45	92.9	92.175	87.1	89.29	88.195	76.24	81.56	78.9	94.99	97.43	96.21	91.37	89.92	90.645	92.2	89.02	90.61
	3913	91.46	92.9	92.18	87.11	89.29	88.2	76.26	81.57	78.915	95	97.43	96.215	91.39	89.93	90.66	92.21	89.04	90.625
	3912	91.46	92.9	92.18	87.12	89.29	88.205	76.27	81.59	78.93	95.01	97.44	96.225	91.41	89.95	90.68	92.23	89.07	90.65
	3911	91.47	92.89	92.18	87.12	89.29	88.205	76.28	81.59	78.935	95.01	97.45	96.23	91.43	89.96	90.695	92.24	89.09	90.665
	3910	91.47	92.89	92.18	87.12	89.29	88.205	76.27	81.59	78.93	95.01	97.45	96.23	91.44	89.97	90.705	92.25	89.09	90.67
	3909	91.46	92.89	92.175	87.12	89.29	88.205	76.26	81.58	78.92	95.01	97.45	96.23	91.43	89.96	90.695	92.23	89.08	90.655
	3908	91.45	92.9	92.175	87.11	89.29	88.2	76.22	81.54	78.88	95.01	97.45	96.23	91.39	89.94	90.665	92.2	89.03	90.615
	3907	91.43	92.9	92.165	87.08	89.28	88.18	76.17	81.48	78.825	95	97.45	96.225	91.34	89.89	90.615	92.14	88.96	90.55
	3906	91.4	92.89	92.145	87.05	89.25	88.15	76.1	81.41	78.755	94.99	97.44	96.215	91.27	89.84	90.555	92.06	88.88	90.47
	3905	91.38	92.88	92.13	87.02	89.23	88.125	76.04	81.33	78.685	94.97	97.42	96.195	91.2	89.77	90.485	91.98	88.79	90.385
	3904	91.37	92.88	92.125	86.98	89.21	88.095	75.98	81.27	78.625	94.96	97.41	96.185	91.13	89.71	90.42	91.91	88.7	90.305
	3903	91.36	92.88	92.12	86.96	89.2	88.08	75.93	81.22	78.575	94.96	97.39	96.175	91.07	89.67	90.37	91.86	88.64	90.25
	3902	91.36	92.89	92.125	86.96	89.2	88.08	75.92	81.2	78.56	94.97	97.39	96.18	91.04	89.66	90.35	91.85	88.61	90.23
	3901	91.36	92.9	92.13	86.98	89.22	88.1	75.94	81.22	78.58	94.98	97.39	96.185	91.06	89.69	90.375	91.88	88.62	90.25
	3900	91.36	92.9	92.13	87	89.24	88.12	75.98	81.26	78.62	94.99	97.4	96.195	91.1	89.73	90.415	91.94	88.68	90.31
	3899	91.36	92.9	92.13	87.02	89.25	88.135	76.01	81.31	78.66	95	97.4	96.2	91.16	89.78	90.47	91.99	88.75	90.37
	3898	91.37	92.89	92.13	87.03	89.25	88.14	76.04	81.34	78.69	95	97.41	96.205	91.2	89.8	90.5	92.03	88.79	90.41
	3897	91.38	92.89	92.135	87.03	89.25	88.14	76.04	81.36	78.7	95	97.42	96.21	91.23	89.81	90.52	92.04	88.82	90.43
	3896	91.4	92.89	92.145	87.03	89.25	88.14	76.04	81.35	78.695	95	97.42	96.21	91.23	89.81	90.52	92.03	88.82	90.425
	3895	91.41	92.89	92.15	87.03	89.24	88.135	76.02	81.34	78.68	95	97.42	96.21	91.23	89.81	90.52	92.02	88.81	90.415
	3894	91.41	92.89	92.15	87.03	89.24	88.135	76.02	81.33	78.675	95	97.42	96.21	91.23	89.82	90.525	92.02	88.81	90.415
	3893	91.41	92.89	92.15	87.04	89.24	88.14	76.04	81.35	78.695	95	97.43	96.215	91.26	89.84	90.55	92.04	88.83	90.435
	3892	91.41	92.89	92.15	87.05	89.24	88.145	76.06	81.37	78.715	95	97.44	96.22	91.28	89.86	90.57	92.06	88.87	90.465
	3891	91.41	92.89	92.15	87.05	89.25	88.15	76.06	81.38	78.72	95	97.44	96.22	91.3	89.87	90.585	92.07	88.88	90.475
	3890	91.42	92.89	92.155	87.04	89.25	88.145	76.04	81.37	78.705	95	97.43	96.215	91.29	89.86	90.575	92.06	88.87	90.465
	3889	91.42	92.9	92.16	87.03	89.25	88.14	76.01	81.34	78.675	95	97.42	96.21	91.26	89.84	90.55	92.03	88.83	90.43
	3888	91.41	92.9	92.155	87.02	89.24	88.13	75.98	81.31	78.645	95	97.42	96.21	91.22	89.82	90.52	92	88.78	90.39
	3887	91.4	92.9	92.15	87.01	89.23	88.12	75.96	81.29	78.625	95	97.42	96.21	91.21	89.81	90.51	91.99	88.76	90.375
	3886	91.4	92.89	92.145	87.01	89.23	88.12	75.97	81.3	78.635	95	97.42	96.21	91.22	89.82	90.52	92	88.78	90.39
	3885	91.4	92.9	92.15	87.01	89.24	88.125	75.99	81.32	78.655	95	97.41	96.205	91.25	89.84	90.545	92.02	88.81	90.415
	3884	91.41	92.9	92.155	87.02	89.25	88.135	76	81.32	78.66	95	97.42	96.21	91.26	89.85	90.555	92.04	88.82	90.43
	3883	91.4	92.91	92.155	87.04	89.27	88.155	76	81.32	78.66	95.01	97.42	96.215	91.27	89.87	90.57	92.05	88.81	90.43
	3882	91.39	92.9	92.145	87.05	89.28	88.165	76.01	81.33	78.67	95.01	97.42	96.215	91.28	89.88	90.58	92.07	88.82	90.445
	3881	91.39	92.9	92.145	87.05	89.28	88.165	76.02	81.34	78.68	95.01	97.43	96.22	91.3	89.9	90.6	92.09	88.85	90.47
	3880	91.39	92.89	92.14	87.04	89.27	88.155	76.03	81.35	78.69	95.01	97.43	96.22	91.31	89.91	90.61	92.1	88.87	90.485
	3879	91.41	92.89	92.15	87.03	89.26	88.145	76.02	81.35	78.685	95.01	97.43	96.22	91.31	89.9	90.605	92.08	88.87	90.475
	3878	91.41	92.9	92.155	87.03	89.26	88.145	76.01	81.34	78.675	95.01	97.43	96.22	91.3	89.89	90.595	92.07	88.85	90.46
	3877	91.41	92.9	92.155	87.04	89.26	88.15	76.01	81.33	78.67	95.01	97.44	96.225	91.3	89.9	90.6	92.07	88.84	90.455
	3876	91.4	92.89	92.145	87.06	89.26	88.16	76.02	81.34	78.68	95.02	97.45	96.235	91.32	89.91	90.615	92.09	88.85	90.47
	3875	91.38	92.89	92.135	87.06	89.27	88.165	76.03	81.36	78.695	95.02	97.45	96.235	91.34	89.93	90.635	92.11	88.88	90.495
	3874	91.38	92.88	92.13	87.05	89.27	88.16	76.02	81.35	78.685	95.02	97.45	96.235	91.34	89.92	90.63	92.1	88.88	90.49
	3873	91.37	92.88	92.125	87.02	89.26	88.14	75.96	81.3	78.63	95.01	97.44	96.225	91.3	89.88	90.59	92.04	88.83	90.435
	3872	91.35	92.89	92.12	86.99	89.23	88.11	75.9	81.23	78.565	95.01	97.43	96.22	91.23	89.82	90.525	91.97	88.74	90.355
	3871	91.34	92.89	92.115	86.97	89.21	88.09	75.85	81.18	78.515	95.01	97.42	96.215	91.18	89.79	90.485	91.92	88.68	90.3
	3870	91.33	92.89	92.11	86.95	89.21	88.08	75.84	81.16	78.5	95.01	97.42	96.215	91.17	89.78	90.475	91.9	88.66	90.28
	3869	91.33	92.89	92.11	86.94	89.2	88.07	75.82	81.15	78.485	95.01	97.41	96.21	91.16	89.77	90.465	91.9	88.65	90.275
	3868	91.34	92.89	92.115	86.93	89.2	88.065	75.8	81.12	78.46	95	97.4	96.2	91.13	89.75	90.44	91.87	88.62	90.245
	3867	91.35	92.9	92.125	86.93	89.18	88.055	75.76	81.08	78.42	95	97.39	96.195	91.09	89.71	90.4	91.83	88.57	90.2
	3866	91.35	92.9	92.125	86.93	89.17	88.05	75.75	81.06	78.405	95	97.39	96.195	91.07	89.69	90.38	91.82	88.54	90.18
	3865	91.36	92.89	92.125	86.94	89.18	88.06	75.77	81.08	78.425	95	97.39	96.195	91.1	89.71	90.405	91.84	88.58	90.21
	3864	91.37	92.9	92.135	86.96	89.19	88.075	75.81	81.13	78.47	95.01	97.4	96.205	91.15	89.76	90.455	91.89	88.64	90.265
	3863	91.38	92.9	92.14	86.97	89.2	88.085	75.83	81.17	78.5	95.01	97.42	96.215	91.19	89.79	90.49	91.92	88.68	90.3
	3862	91.39	92.9	92.145	86.97	89.19	88.08	75.83	81.17	78.5	95.02	97.42	96.22	91.2	89.8	90.5	91.92	88.68	90.3
	3861	91.39	92.91	92.15	86.97	89.18	88.075	75.82	81.16	78.49	95.02	97.43	96.225	91.2	89.8	90.5	91.91	88.67	90.29
	3860	91.39	92.91	92.15	86.96	89.18	88.07	75.83	81.16	78.495	95.02	97.43	96.225	91.21	89.81	90.51	91.92	88.68	90.3
	3859	91.39	92.9	92.145	86.97	89.19	88.08	75.84	81.18	78.51	95.02	97.43	96.225	91.23	89.84	90.535	91.94	88.71	90.325
	3858	91.39	92.9	92.145	86.97	89.21	88.09	75.85	81.2	78.525	95.02	97.42	96.22	91.26	89.87	90.565	91.96	88.74	90.35
	3857	91.37	92.91	92.14	86.97	89.22	88.095	75.84	81.19	78.515	95.03	97.42	96.225	91.27	89.89	90.58	91.95	88.74	90.345
	3856	91.35	92.91	92.13	86.97	89.23	88.1	75.82	81.17	78.495	95.03	97.41	96.22	91.26	89.89	90.575	91.93	88.7	90.315
	3855	91.32	92.91	92.115	86.97	89.23	88.1	75.79	81.14	78.465	95.03	97.41	96.22	91.24	89.88	90.56	91.91	88.66	90.285
	3854	91.31	92.91	92.11	86.96	89.22	88.09	75.76	81.11	78.435	95.03	97.39	96.21	91.2	89.84	90.52	91.88	88.62	90.25
	3853	91.32	92.9	92.11	86.94	89.22	88.08	75.73	81.09	78.41	95.03	97.38	96.205	91.16	89.81	90.485	91.86	88.59	90.225
	3852	91.34	92.9	92.12	86.94	89.22	88.08	75.74	81.09	78.415	95.03	97.37	96.2	91.15	89.81	90.48	91.88	88.6	90.24
	3851	91.34	92.91	92.125	86.96	89.23	88.095	75.76	81.11	78.435	95.03	97.38	96.205	91.17	89.82	90.495	91.91	88.62	90.265
	3850	91.34	92.9	92.12	86.97	89.22	88.095	75.77	81.13	78.45	95.03	97.39	96.21	91.19	89.83	90.51	91.92	88.65	90.285
	3849	91.36	92.9	92.13	86.97	89.21	88.09	75.78	81.13	78.455	95.03	97.4	96.215	91.21	89.83	90.52	91.92	88.66	90.29
	3848	91.4	92.9	92.15	86.97	89.19	88.08	75.78	81.13	78.455	95.02	97.4	96.21	91.22	89.84	90.53	91.92	88.68	90.3
	3847	91.43	92.9	92.165	86.97	89.19	88.08	75.79	81.14	78.465	95.02	97.41	96.215	91.25	89.85	90.55	91.94	88.7	90.32
	3846	91.43	92.9	92.165	86.98	89.2	88.09	75.81	81.16	78.485	95.03	97.43	96.23	91.28	89.88	90.58	91.96	88.73	90.345
	3845	91.42	92.9	92.16	87	89.21	88.105	75.83	81.19	78.51	95.04	97.44	96.24	91.32	89.91	90.615	92	88.76	90.38
	3844	91.4	92.9	92.15	87	89.22	88.11	75.84	81.2	78.52	95.05	97.45	96.25	91.34	89.93	90.635	92.02	88.78	90.4
	3843	91.38	92.89	92.135	87	89.22	88.11	75.84	81.19	78.515	95.05	97.45	96.25	91.33	89.93	90.63	92.02	88.78	90.4
	3842	91.36	92.9	92.13	86.99	89.23	88.11	75.82	81.17	78.495	95.05	97.45	96.25	91.31	89.92	90.615	92	88.75	90.375
	3841	91.35	92.9	92.125	86.98	89.22	88.1	75.79	81.14	78.465	95.05	97.44	96.245	91.28	89.89	90.585	91.97	88.71	90.34
	3840	91.34	92.9	92.12	86.98	89.22	88.1	75.77	81.12	78.445	95.06	97.44	96.25	91.25	89.87	90.56	91.95	88.68	90.315
	3839	91.33	92.9	92.115	86.98	89.23	88.105	75.75	81.11	78.43	95.06	97.43	96.245	91.24	89.86	90.55	91.94	88.66	90.3
	3838	91.33	92.9	92.115	86.97	89.23	88.1	75.73	81.09	78.41	95.05	97.42	96.235	91.22	89.85	90.535	91.92	88.64	90.28
	3837	91.34	92.9	92.12	86.95	89.22	88.085	75.7	81.06	78.38	95.04	97.4	96.22	91.19	89.83	90.51	91.89	88.6	90.245
	3836	91.34	92.9	92.12	86.94	89.21	88.075	75.67	81.04	78.355	95.03	97.39	96.21	91.17	89.81	90.49	91.87	88.57	90.22
	3835	91.35	92.9	92.125	86.94	89.2	88.07	75.66	81.02	78.34	95.02	97.39	96.205	91.17	89.81	90.49	91.86	88.56	90.21
	3834	91.37	92.9	92.135	86.94	89.19	88.065	75.67	81.03	78.35	95.02	97.39	96.205	91.19	89.82	90.505	91.86	88.57	90.215
	3833	91.39	92.9	92.145	86.94	89.19	88.065	75.68	81.04	78.36	95.02	97.4	96.21	91.21	89.84	90.525	91.88	88.59	90.235
	3832	91.4	92.9	92.15	86.95	89.19	88.07	75.69	81.06	78.375	95.03	97.41	96.22	91.24	89.86	90.55	91.9	88.62	90.26
	3831	91.41	92.91	92.16	86.95	89.19	88.07	75.7	81.08	78.39	95.03	97.41	96.22	91.27	89.88	90.575	91.92	88.65	90.285
	3830	91.42	92.91	92.165	86.96	89.19	88.075	75.72	81.09	78.405	95.04	97.42	96.23	91.28	89.9	90.59	91.94	88.68	90.31
	3829	91.43	92.91	92.17	86.97	89.2	88.085	75.73	81.11	78.42	95.05	97.43	96.24	91.3	89.91	90.605	91.96	88.7	90.33
	3828	91.43	92.91	92.17	86.98	89.19	88.085	75.74	81.12	78.43	95.06	97.44	96.25	91.31	89.92	90.615	91.96	88.72	90.34
	3827	91.42	92.91	92.165	86.98	89.19	88.085	75.74	81.12	78.43	95.06	97.45	96.255	91.32	89.92	90.62	91.96	88.73	90.345
	3826	91.42	92.9	92.16	86.97	89.19	88.08	75.72	81.1	78.41	95.06	97.44	96.25	91.32	89.91	90.615	91.94	88.72	90.33
	3825	91.42	92.91	92.165	86.95	89.18	88.065	75.68	81.05	78.365	95.05	97.44	96.245	91.28	89.88	90.58	91.9	88.67	90.285
	3824	91.41	92.91	92.16	86.93	89.16	88.045	75.63	80.99	78.31	95.04	97.43	96.235	91.23	89.84	90.535	91.84	88.59	90.215
	3823	91.39	92.91	92.15	86.91	89.15	88.03	75.6	80.94	78.27	95.04	97.43	96.235	91.19	89.81	90.5	91.8	88.53	90.165
	3822	91.37	92.91	92.14	86.9	89.14	88.02	75.6	80.94	78.27	95.03	97.42	96.225	91.19	89.81	90.5	91.8	88.52	90.16
	3821	91.36	92.9	92.13	86.9	89.15	88.025	75.6	80.95	78.275	95.03	97.42	96.225	91.21	89.82	90.515	91.82	88.55	90.185
	3820	91.36	92.91	92.135	86.9	89.16	88.03	75.6	80.97	78.285	95.03	97.41	96.22	91.22	89.84	90.53	91.84	88.57	90.205
	3819	91.36	92.92	92.14	86.92	89.18	88.05	75.59	80.98	78.285	95.04	97.4	96.22	91.21	89.85	90.53	91.85	88.57	90.21
	3818	91.36	92.93	92.145	86.94	89.2	88.07	75.59	81	78.295	95.06	97.41	96.235	91.22	89.87	90.545	91.87	88.58	90.225
	3817	91.36	92.93	92.145	86.96	89.22	88.09	75.62	81.04	78.33	95.07	97.41	96.24	91.26	89.91	90.585	91.92	88.62	90.27
	3816	91.38	92.93	92.155	86.98	89.23	88.105	75.66	81.09	78.375	95.08	97.43	96.255	91.32	89.96	90.64	91.98	88.69	90.335
	3815	91.4	92.92	92.16	86.99	89.24	88.115	75.69	81.12	78.405	95.08	97.44	96.26	91.36	89.99	90.675	92.01	88.75	90.38
	3814	91.42	92.92	92.17	86.99	89.23	88.11	75.7	81.13	78.415	95.08	97.45	96.265	91.39	90	90.695	92.02	88.76	90.39
	3813	91.44	92.92	92.18	87	89.22	88.11	75.7	81.13	78.415	95.07	97.45	96.26	91.39	90	90.695	92.01	88.77	90.39
	3812	91.45	92.91	92.18	87	89.22	88.11	75.69	81.12	78.405	95.07	97.46	96.265	91.4	90	90.7	92.01	88.76	90.385
	3811	91.46	92.91	92.185	86.99	89.22	88.105	75.69	81.11	78.4	95.07	97.46	96.265	91.4	90.01	90.705	92	88.76	90.38
	3810	91.47	92.92	92.195	86.98	89.21	88.095	75.69	81.1	78.395	95.07	97.46	96.265	91.41	90.01	90.71	91.99	88.76	90.375
	3809	91.46	92.92	92.19	86.98	89.2	88.09	75.68	81.09	78.385	95.07	97.47	96.27	91.41	90	90.705	91.98	88.75	90.365
	3808	91.45	92.92	92.185	86.98	89.19	88.085	75.67	81.08	78.375	95.07	97.47	96.27	91.41	90	90.705	91.97	88.74	90.355
	3807	91.44	92.92	92.18	86.97	89.19	88.08	75.66	81.08	78.37	95.07	97.46	96.265	91.4	89.99	90.695	91.97	88.73	90.35
	3806	91.44	92.92	92.18	86.96	89.2	88.08	75.65	81.07	78.36	95.07	97.46	96.265	91.39	89.99	90.69	91.96	88.72	90.34
	3805	91.43	92.92	92.175	86.96	89.21	88.085	75.63	81.04	78.335	95.08	97.45	96.265	91.37	89.98	90.675	91.95	88.69	90.32
	3804	91.42	92.93	92.175	86.97	89.21	88.09	75.6	81.02	78.31	95.09	97.45	96.27	91.34	89.96	90.65	91.94	88.65	90.295
	3803	91.4	92.93	92.165	86.97	89.2	88.085	75.58	81	78.29	95.09	97.45	96.27	91.32	89.94	90.63	91.93	88.63	90.28
	3802	91.39	92.93	92.16	86.96	89.19	88.075	75.58	81	78.29	95.09	97.45	96.27	91.33	89.94	90.635	91.93	88.64	90.285
	3801	91.4	92.93	92.165	86.94	89.18	88.06	75.57	80.99	78.28	95.08	97.44	96.26	91.32	89.93	90.625	91.92	88.64	90.28
	3800	91.41	92.93	92.17	86.93	89.18	88.055	75.54	80.96	78.25	95.07	97.44	96.255	91.3	89.91	90.605	91.89	88.6	90.245
	3799	91.41	92.93	92.17	86.92	89.17	88.045	75.52	80.93	78.225	95.06	97.43	96.245	91.27	89.89	90.58	91.86	88.56	90.21
	3798	91.42	92.93	92.175	86.93	89.17	88.05	75.51	80.93	78.22	95.06	97.43	96.245	91.26	89.89	90.575	91.86	88.55	90.205
	3797	91.43	92.92	92.175	86.94	89.18	88.06	75.53	80.96	78.245	95.07	97.43	96.25	91.29	89.93	90.61	91.89	88.59	90.24
	3796	91.44	92.92	92.18	86.95	89.18	88.065	75.56	81	78.28	95.07	97.43	96.25	91.34	89.97	90.655	91.93	88.65	90.29
	3795	91.46	92.93	92.195	86.96	89.19	88.075	75.58	81.03	78.305	95.07	97.44	96.255	91.38	90	90.69	91.96	88.7	90.33
	3794	91.48	92.93	92.205	86.98	89.2	88.09	75.59	81.06	78.325	95.07	97.45	96.26	91.42	90.03	90.725	91.98	88.73	90.355
	3793	91.49	92.93	92.21	86.99	89.2	88.095	75.6	81.08	78.34	95.08	97.46	96.27	91.44	90.04	90.74	92	88.76	90.38
	3792	91.49	92.93	92.21	87	89.2	88.1	75.61	81.09	78.35	95.08	97.47	96.275	91.46	90.06	90.76	92.01	88.78	90.395
	3791	91.5	92.92	92.21	87	89.2	88.1	75.62	81.09	78.355	95.08	97.47	96.275	91.48	90.07	90.775	92.01	88.79	90.4
	3790	91.51	92.91	92.21	86.99	89.19	88.09	75.61	81.09	78.35	95.08	97.47	96.275	91.48	90.07	90.775	92.01	88.8	90.405
	3789	91.52	92.91	92.215	86.99	89.18	88.085	75.6	81.07	78.335	95.07	97.46	96.265	91.47	90.06	90.765	91.99	88.79	90.39
	3788	91.51	92.91	92.21	86.98	89.17	88.075	75.59	81.06	78.325	95.07	97.46	96.265	91.45	90.05	90.75	91.97	88.77	90.37
	3787	91.51	92.92	92.215	86.98	89.17	88.075	75.58	81.05	78.315	95.07	97.46	96.265	91.44	90.05	90.745	91.96	88.76	90.36
	3786	91.5	92.92	92.21	86.98	89.17	88.075	75.58	81.05	78.315	95.07	97.47	96.27	91.45	90.05	90.75	91.97	88.76	90.365
	3785	91.5	92.92	92.21	86.98	89.17	88.075	75.58	81.05	78.315	95.08	97.47	96.275	91.46	90.06	90.76	91.98	88.77	90.375
	3784	91.5	92.92	92.21	86.97	89.18	88.075	75.57	81.05	78.31	95.08	97.47	96.275	91.46	90.06	90.76	91.98	88.77	90.375
	3783	91.49	92.92	92.205	86.97	89.18	88.075	75.56	81.04	78.3	95.08	97.47	96.275	91.45	90.06	90.755	91.98	88.75	90.365
	3782	91.49	92.92	92.205	86.97	89.19	88.08	75.55	81.02	78.285	95.09	97.47	96.28	91.45	90.06	90.755	91.98	88.74	90.36
	3781	91.48	92.91	92.195	86.98	89.2	88.09	75.56	81.02	78.29	95.09	97.47	96.28	91.46	90.07	90.765	91.99	88.74	90.365
	3780	91.48	92.91	92.195	86.99	89.21	88.1	75.57	81.03	78.3	95.1	97.47	96.285	91.47	90.08	90.775	92	88.76	90.38
	3779	91.48	92.91	92.195	86.98	89.2	88.09	75.57	81.04	78.305	95.1	97.47	96.285	91.48	90.09	90.785	92.01	88.77	90.39
	3778	91.49	92.92	92.205	86.98	89.2	88.09	75.56	81.03	78.295	95.1	97.48	96.29	91.48	90.09	90.785	92	88.76	90.38
	3777	91.49	92.92	92.205	86.97	89.19	88.08	75.55	81.02	78.285	95.1	97.48	96.29	91.48	90.08	90.78	91.99	88.75	90.37
	3776	91.49	92.92	92.205	86.97	89.19	88.08	75.53	81.01	78.27	95.1	97.48	96.29	91.47	90.08	90.775	91.97	88.74	90.355
	3775	91.49	92.92	92.205	86.97	89.18	88.075	75.52	80.99	78.255	95.09	97.47	96.28	91.46	90.07	90.765	91.96	88.73	90.345
	3774	91.49	92.92	92.205	86.96	89.18	88.07	75.51	80.98	78.245	95.09	97.47	96.28	91.46	90.06	90.76	91.95	88.72	90.335
	3773	91.49	92.92	92.205	86.96	89.17	88.065	75.49	80.96	78.225	95.09	97.47	96.28	91.44	90.05	90.745	91.93	88.7	90.315
	3772	91.49	92.92	92.205	86.95	89.16	88.055	75.47	80.93	78.2	95.09	97.47	96.28	91.43	90.04	90.735	91.91	88.67	90.29
	3771	91.48	92.92	92.2	86.95	89.15	88.05	75.45	80.92	78.185	95.1	97.47	96.285	91.42	90.03	90.725	91.89	88.65	90.27
	3770	91.47	92.91	92.19	86.94	89.15	88.045	75.44	80.9	78.17	95.1	97.47	96.285	91.41	90.02	90.715	91.88	88.63	90.255
	3769	91.47	92.91	92.19	86.94	89.16	88.05	75.42	80.89	78.155	95.1	97.47	96.285	91.4	90.02	90.71	91.87	88.62	90.245
	3768	91.46	92.92	92.19	86.94	89.16	88.05	75.41	80.88	78.145	95.11	97.47	96.29	91.39	90.01	90.7	91.87	88.6	90.235
	3767	91.45	92.91	92.18	86.95	89.17	88.06	75.4	80.87	78.135	95.11	97.47	96.29	91.38	90.01	90.695	91.86	88.58	90.22
	3766	91.44	92.91	92.175	86.95	89.17	88.06	75.4	80.87	78.135	95.11	97.48	96.295	91.39	90.02	90.705	91.86	88.59	90.225
	3765	91.44	92.9	92.17	86.94	89.17	88.055	75.41	80.89	78.15	95.11	97.48	96.295	91.41	90.03	90.72	91.88	88.61	90.245
	3764	91.45	92.9	92.175	86.94	89.17	88.055	75.41	80.89	78.15	95.11	97.48	96.295	91.41	90.03	90.72	91.88	88.61	90.245
	3763	91.45	92.9	92.175	86.93	89.17	88.05	75.4	80.88	78.14	95.11	97.49	96.3	91.41	90.03	90.72	91.87	88.6	90.235
	3762	91.44	92.9	92.17	86.93	89.17	88.05	75.39	80.86	78.125	95.11	97.49	96.3	91.4	90.02	90.71	91.87	88.59	90.23
	3761	91.43	92.9	92.165	86.94	89.18	88.06	75.39	80.86	78.125	95.12	97.49	96.305	91.4	90.03	90.715	91.87	88.59	90.23
	3760	91.42	92.91	92.165	86.94	89.18	88.06	75.4	80.86	78.13	95.12	97.5	96.31	91.41	90.04	90.725	91.88	88.61	90.245
	3759	91.42	92.91	92.165	86.94	89.18	88.06	75.39	80.86	78.125	95.12	97.5	96.31	91.41	90.04	90.725	91.87	88.61	90.24
	3758	91.42	92.92	92.17	86.93	89.17	88.05	75.37	80.84	78.105	95.12	97.49	96.305	91.39	90.02	90.705	91.85	88.59	90.22
	3757	91.41	92.92	92.165	86.92	89.15	88.035	75.33	80.8	78.065	95.12	97.49	96.305	91.36	89.99	90.675	91.8	88.54	90.17
	3756	91.39	92.92	92.155	86.9	89.14	88.02	75.29	80.75	78.02	95.12	97.48	96.3	91.31	89.96	90.635	91.76	88.49	90.125
	3755	91.37	92.92	92.145	86.87	89.13	88	75.24	80.71	77.975	95.11	97.47	96.29	91.27	89.92	90.595	91.71	88.43	90.07
	3754	91.35	92.91	92.13	86.85	89.11	87.98	75.19	80.65	77.92	95.11	97.46	96.285	91.22	89.88	90.55	91.65	88.37	90.01
	3753	91.31	92.9	92.105	86.81	89.08	87.945	75.13	80.58	77.855	95.1	97.45	96.275	91.16	89.82	90.49	91.57	88.29	89.93
	3752	91.29	92.9	92.095	86.76	89.03	87.895	75.04	80.49	77.765	95.09	97.42	96.255	91.07	89.75	90.41	91.47	88.19	89.83
	3751	91.28	92.89	92.085	86.72	88.99	87.855	74.95	80.4	77.675	95.08	97.4	96.24	90.99	89.67	90.33	91.38	88.07	89.725
	3750	91.28	92.89	92.085	86.69	88.98	87.835	74.9	80.34	77.62	95.07	97.38	96.225	90.92	89.62	90.27	91.32	88	89.66
	3749	91.29	92.89	92.09	86.68	89	87.84	74.88	80.32	77.6	95.07	97.37	96.22	90.9	89.62	90.26	91.32	87.97	89.645
	3748	91.29	92.9	92.095	86.7	89.03	87.865	74.88	80.32	77.6	95.08	97.37	96.225	90.91	89.64	90.275	91.34	87.98	89.66
	3747	91.29	92.9	92.095	86.72	89.06	87.89	74.89	80.34	77.615	95.09	97.37	96.23	90.93	89.68	90.305	91.37	87.99	89.68
	3746	91.29	92.9	92.095	86.76	89.08	87.92	74.92	80.38	77.65	95.1	97.39	96.245	90.98	89.74	90.36	91.42	88.03	89.725
	3745	91.3	92.9	92.1	86.78	89.11	87.945	74.97	80.43	77.7	95.11	97.4	96.255	91.05	89.81	90.43	91.49	88.1	89.795
	3744	91.32	92.9	92.11	86.8	89.12	87.96	75.02	80.49	77.755	95.12	97.42	96.27	91.11	89.85	90.48	91.54	88.17	89.855
	3743	91.32	92.9	92.11	86.82	89.14	87.98	75.06	80.53	77.795	95.13	97.45	96.29	91.16	89.87	90.515	91.58	88.23	89.905
	3742	91.32	92.9	92.11	86.84	89.14	87.99	75.08	80.55	77.815	95.15	97.48	96.315	91.19	89.88	90.535	91.59	88.25	89.92
	3741	91.31	92.9	92.105	86.86	89.15	88.005	75.08	80.55	77.815	95.16	97.5	96.33	91.19	89.87	90.53	91.59	88.25	89.92
	3740	91.31	92.9	92.105	86.86	89.15	88.005	75.07	80.54	77.805	95.17	97.51	96.34	91.19	89.85	90.52	91.58	88.24	89.91
	3739	91.31	92.89	92.1	86.86	89.15	88.005	75.06	80.53	77.795	95.17	97.51	96.34	91.19	89.85	90.52	91.57	88.22	89.895
	3738	91.31	92.89	92.1	86.87	89.16	88.015	75.07	80.54	77.805	95.17	97.52	96.345	91.2	89.87	90.535	91.59	88.23	89.91
	3737	91.29	92.89	92.09	86.91	89.19	88.05	75.1	80.57	77.835	95.19	97.54	96.365	91.24	89.91	90.575	91.64	88.28	89.96
	3736	91.28	92.89	92.085	86.94	89.23	88.085	75.13	80.61	77.87	95.21	97.55	96.38	91.29	89.96	90.625	91.69	88.32	90.005
	3735	91.27	92.89	92.08	86.96	89.24	88.1	75.14	80.62	77.88	95.23	97.56	96.395	91.3	89.99	90.645	91.7	88.34	90.02
	3734	91.27	92.88	92.075	86.96	89.25	88.105	75.12	80.61	77.865	95.24	97.56	96.4	91.3	89.99	90.645	91.69	88.32	90.005
	3733	91.27	92.88	92.075	86.96	89.24	88.1	75.11	80.6	77.855	95.24	97.57	96.405	91.3	90	90.65	91.69	88.31	90
	3732	91.26	92.87	92.065	86.97	89.25	88.11	75.12	80.63	77.875	95.24	97.57	96.405	91.33	90.02	90.675	91.71	88.34	90.025
	3731	91.26	92.86	92.06	86.98	89.27	88.125	75.15	80.66	77.905	95.25	97.59	96.42	91.38	90.05	90.715	91.74	88.39	90.065
	3730	91.26	92.86	92.06	87	89.28	88.14	75.16	80.68	77.92	95.25	97.6	96.425	91.41	90.07	90.74	91.76	88.42	90.09
	3729	91.28	92.86	92.07	87.01	89.28	88.145	75.15	80.68	77.915	95.26	97.61	96.435	91.42	90.08	90.75	91.76	88.42	90.09
	3728	91.29	92.85	92.07	87.02	89.28	88.15	75.14	80.68	77.91	95.27	97.63	96.45	91.43	90.09	90.76	91.75	88.43	90.09
	3727	91.29	92.84	92.065	87.04	89.29	88.165	75.16	80.71	77.935	95.28	97.64	96.46	91.46	90.13	90.795	91.78	88.47	90.125
	3726	91.29	92.83	92.06	87.07	89.32	88.195	75.2	80.75	77.975	95.3	97.66	96.48	91.51	90.18	90.845	91.84	88.53	90.185
	3725	91.28	92.83	92.055	87.11	89.36	88.235	75.25	80.81	78.03	95.33	97.69	96.51	91.57	90.23	90.9	91.9	88.6	90.25
	3724	91.27	92.83	92.05	87.16	89.41	88.285	75.3	80.86	78.08	95.36	97.72	96.54	91.63	90.29	90.96	91.96	88.66	90.31
	3723	91.25	92.82	92.035	87.2	89.45	88.325	75.36	80.92	78.14	95.39	97.75	96.57	91.69	90.35	91.02	92.03	88.73	90.38
	3722	91.24	92.82	92.03	87.23	89.49	88.36	75.41	80.97	78.19	95.41	97.78	96.595	91.75	90.41	91.08	92.1	88.79	90.445
	3721	91.23	92.81	92.02	87.26	89.52	88.39	75.45	81.01	78.23	95.43	97.8	96.615	91.8	90.47	91.135	92.15	88.85	90.5
	3720	91.23	92.8	92.015	87.28	89.53	88.405	75.48	81.05	78.265	95.44	97.81	96.625	91.83	90.5	91.165	92.19	88.9	90.545
	3719	91.22	92.79	92.005	87.29	89.54	88.415	75.49	81.07	78.28	95.44	97.82	96.63	91.86	90.52	91.19	92.2	88.92	90.56
	3718	91.22	92.78	92	87.3	89.54	88.42	75.5	81.07	78.285	95.44	97.82	96.63	91.87	90.54	91.205	92.21	88.94	90.575
	3717	91.21	92.77	91.99	87.3	89.55	88.425	75.5	81.06	78.28	95.45	97.83	96.64	91.89	90.55	91.22	92.21	88.94	90.575
	3716	91.2	92.76	91.98	87.32	89.57	88.445	75.49	81.05	78.27	95.46	97.83	96.645	91.9	90.56	91.23	92.21	88.93	90.57
	3715	91.19	92.76	91.975	87.33	89.58	88.455	75.47	81.03	78.25	95.47	97.84	96.655	91.9	90.56	91.23	92.2	88.9	90.55
	3714	91.16	92.75	91.955	87.33	89.59	88.46	75.46	81.02	78.24	95.47	97.84	96.655	91.9	90.56	91.23	92.19	88.87	90.53
	3713	91.14	92.75	91.945	87.34	89.6	88.47	75.44	81.01	78.225	95.48	97.84	96.66	91.89	90.56	91.225	92.18	88.84	90.51
	3712	91.13	92.75	91.94	87.34	89.61	88.475	75.43	81.01	78.22	95.49	97.85	96.67	91.9	90.57	91.235	92.18	88.83	90.505
	3711	91.13	92.76	91.945	87.36	89.62	88.49	75.43	81.01	78.22	95.49	97.85	96.67	91.91	90.58	91.245	92.19	88.83	90.51
	3710	91.14	92.76	91.95	87.38	89.64	88.51	75.43	81.02	78.225	95.5	97.86	96.68	91.93	90.6	91.265	92.21	88.84	90.525
	3709	91.14	92.76	91.95	87.39	89.66	88.525	75.45	81.04	78.245	95.5	97.87	96.685	91.95	90.62	91.285	92.23	88.86	90.545
	3708	91.14	92.77	91.955	87.41	89.67	88.54	75.47	81.07	78.27	95.5	97.87	96.685	91.97	90.64	91.305	92.26	88.89	90.575
	3707	91.14	92.77	91.955	87.42	89.68	88.55	75.49	81.1	78.295	95.5	97.88	96.69	92.01	90.66	91.335	92.29	88.93	90.61
	3706	91.16	92.77	91.965	87.43	89.68	88.555	75.51	81.12	78.315	95.49	97.88	96.685	92.03	90.68	91.355	92.32	88.97	90.645
	3705	91.18	92.78	91.98	87.43	89.68	88.555	75.53	81.15	78.34	95.48	97.87	96.675	92.06	90.71	91.385	92.34	89.01	90.675
	3704	91.2	92.79	91.995	87.44	89.69	88.565	75.55	81.17	78.36	95.47	97.88	96.675	92.09	90.73	91.41	92.37	89.04	90.705
	3703	91.22	92.79	92.005	87.45	89.69	88.57	75.58	81.2	78.39	95.46	97.87	96.665	92.12	90.76	91.44	92.4	89.07	90.735
	3702	91.22	92.79	92.005	87.45	89.69	88.57	75.58	81.21	78.395	95.45	97.87	96.66	92.14	90.77	91.455	92.41	89.09	90.75
	3701	91.22	92.79	92.005	87.45	89.69	88.57	75.57	81.21	78.39	95.44	97.86	96.65	92.13	90.76	91.445	92.4	89.09	90.745
	3700	91.22	92.79	92.005	87.44	89.68	88.56	75.56	81.19	78.375	95.43	97.86	96.645	92.12	90.75	91.435	92.38	89.07	90.725
	3699	91.21	92.78	91.995	87.44	89.68	88.56	75.54	81.17	78.355	95.43	97.86	96.645	92.11	90.74	91.425	92.36	89.05	90.705
	3698	91.2	92.77	91.985	87.44	89.67	88.555	75.53	81.16	78.345	95.43	97.86	96.645	92.1	90.74	91.42	92.35	89.05	90.7
	3697	91.2	92.77	91.985	87.43	89.66	88.545	75.53	81.15	78.34	95.42	97.86	96.64	92.1	90.74	91.42	92.35	89.05	90.7
	3696	91.2	92.76	91.98	87.41	89.65	88.53	75.52	81.13	78.325	95.41	97.85	96.63	92.1	90.73	91.415	92.33	89.04	90.685
	3695	91.21	92.77	91.99	87.38	89.63	88.505	75.5	81.1	78.3	95.39	97.83	96.61	92.08	90.71	91.395	92.3	89.01	90.655
	3694	91.21	92.78	91.995	87.36	89.6	88.48	75.47	81.05	78.26	95.36	97.8	96.58	92.04	90.68	91.36	92.26	88.96	90.61
	3693	91.22	92.79	92.005	87.33	89.58	88.455	75.44	81.01	78.225	95.34	97.77	96.555	91.99	90.64	91.315	92.23	88.9	90.565
	3692	91.22	92.81	92.015	87.3	89.55	88.425	75.4	80.98	78.19	95.32	97.74	96.53	91.94	90.6	91.27	92.2	88.86	90.53
	3691	91.22	92.83	92.025	87.26	89.52	88.39	75.36	80.95	78.155	95.3	97.71	96.505	91.89	90.56	91.225	92.16	88.83	90.495
	3690	91.23	92.84	92.035	87.23	89.48	88.355	75.31	80.91	78.11	95.29	97.69	96.49	91.83	90.5	91.165	92.11	88.78	90.445
	3689	91.24	92.85	92.045	87.2	89.46	88.33	75.25	80.87	78.06	95.27	97.67	96.47	91.78	90.46	91.12	92.06	88.73	90.395
	3688	91.23	92.84	92.035	87.19	89.45	88.32	75.23	80.85	78.04	95.27	97.67	96.47	91.75	90.44	91.095	92.04	88.7	90.37
	3687	91.21	92.83	92.02	87.21	89.47	88.34	75.24	80.86	78.05	95.29	97.68	96.485	91.77	90.46	91.115	92.05	88.71	90.38
	3686	91.19	92.81	92	87.25	89.51	88.38	75.27	80.9	78.085	95.32	97.72	96.52	91.82	90.51	91.165	92.1	88.76	90.43
	3685	91.17	92.79	91.98	87.31	89.56	88.435	75.34	80.96	78.15	95.36	97.77	96.565	91.9	90.57	91.235	92.18	88.84	90.51
	3684	91.14	92.75	91.945	87.38	89.62	88.5	75.4	81.03	78.215	95.4	97.82	96.61	91.99	90.66	91.325	92.26	88.93	90.595
	3683	91.12	92.72	91.92	87.43	89.67	88.55	75.46	81.09	78.275	95.43	97.87	96.65	92.07	90.73	91.4	92.33	89.01	90.67
	3682	91.09	92.69	91.89	87.45	89.69	88.57	75.49	81.13	78.31	95.44	97.89	96.665	92.11	90.77	91.44	92.37	89.06	90.715
	3681	91.08	92.68	91.88	87.44	89.68	88.56	75.5	81.12	78.31	95.42	97.89	96.655	92.11	90.77	91.44	92.37	89.07	90.72
	3680	91.07	92.69	91.88	87.4	89.66	88.53	75.47	81.09	78.28	95.39	97.86	96.625	92.08	90.73	91.405	92.33	89.04	90.685
	3679	91.07	92.7	91.885	87.36	89.63	88.495	75.43	81.04	78.235	95.36	97.83	96.595	92.02	90.68	91.35	92.28	88.97	90.625
	3678	91.04	92.71	91.875	87.32	89.6	88.46	75.39	80.98	78.185	95.34	97.81	96.575	91.96	90.63	91.295	92.22	88.89	90.555
	3677	91	92.71	91.855	87.3	89.58	88.44	75.36	80.94	78.15	95.32	97.79	96.555	91.91	90.58	91.245	92.19	88.83	90.51
	3676	90.97	92.7	91.835	87.28	89.57	88.425	75.33	80.9	78.115	95.29	97.77	96.53	91.87	90.54	91.205	92.16	88.79	90.475
	3675	90.95	92.69	91.82	87.24	89.56	88.4	75.29	80.86	78.075	95.27	97.74	96.505	91.81	90.48	91.145	92.12	88.74	90.43
	3674	90.94	92.68	91.81	87.21	89.54	88.375	75.23	80.81	78.02	95.24	97.71	96.475	91.73	90.43	91.08	92.06	88.67	90.365
	3673	90.92	92.67	91.795	87.19	89.53	88.36	75.17	80.75	77.96	95.23	97.69	96.46	91.66	90.36	91.01	92	88.59	90.295
	3672	90.89	92.66	91.775	87.18	89.51	88.345	75.13	80.72	77.925	95.22	97.68	96.45	91.61	90.32	90.965	91.97	88.54	90.255
	3671	90.86	92.64	91.75	87.2	89.52	88.36	75.16	80.75	77.955	95.21	97.68	96.445	91.64	90.34	90.99	92.01	88.58	90.295
	3670	90.85	92.62	91.735	87.22	89.54	88.38	75.24	80.84	78.04	95.21	97.7	96.455	91.73	90.4	91.065	92.11	88.7	90.405
	3669	90.85	92.59	91.72	87.24	89.56	88.4	75.29	80.9	78.095	95.2	97.71	96.455	91.8	90.44	91.12	92.18	88.78	90.48
	3668	90.84	92.58	91.71	87.26	89.56	88.41	75.31	80.94	78.125	95.19	97.72	96.455	91.83	90.45	91.14	92.21	88.83	90.52
	3667	90.83	92.56	91.695	87.26	89.55	88.405	75.33	80.96	78.145	95.18	97.72	96.45	91.84	90.45	91.145	92.24	88.86	90.55
	3666	90.82	92.54	91.68	87.27	89.55	88.41	75.34	80.99	78.165	95.17	97.72	96.445	91.86	90.45	91.155	92.26	88.89	90.575
	3665	90.81	92.53	91.67	87.27	89.53	88.4	75.36	81.02	78.19	95.16	97.72	96.44	91.87	90.46	91.165	92.28	88.92	90.6
	3664	90.81	92.51	91.66	87.26	89.52	88.39	75.38	81.05	78.215	95.14	97.71	96.425	91.89	90.45	91.17	92.3	88.95	90.625
	3663	90.82	92.5	91.66	87.25	89.5	88.375	75.39	81.06	78.225	95.12	97.71	96.415	91.89	90.44	91.165	92.3	88.96	90.63
	3662	90.81	92.49	91.65	87.23	89.48	88.355	75.39	81.06	78.225	95.09	97.7	96.395	91.87	90.42	91.145	92.29	88.97	90.63
	3661	90.8	92.48	91.64	87.21	89.47	88.34	75.38	81.04	78.21	95.06	97.68	96.37	91.85	90.4	91.125	92.27	88.95	90.61
	3660	90.77	92.46	91.615	87.18	89.45	88.315	75.35	81.01	78.18	95.03	97.66	96.345	91.8	90.36	91.08	92.23	88.92	90.575
	3659	90.74	92.44	91.59	87.15	89.42	88.285	75.3	80.96	78.13	95	97.64	96.32	91.75	90.31	91.03	92.17	88.86	90.515
	3658	90.71	92.43	91.57	87.11	89.38	88.245	75.25	80.9	78.075	94.97	97.61	96.29	91.68	90.24	90.96	92.11	88.79	90.45
	3657	90.67	92.41	91.54	87.06	89.34	88.2	75.21	80.85	78.03	94.93	97.58	96.255	91.62	90.18	90.9	92.06	88.73	90.395
	3656	90.64	92.4	91.52	87.03	89.32	88.175	75.19	80.82	78.005	94.9	97.56	96.23	91.59	90.13	90.86	92.04	88.71	90.375
	3655	90.61	92.39	91.5	87.01	89.31	88.16	75.17	80.81	77.99	94.88	97.55	96.215	91.56	90.1	90.83	92.03	88.69	90.36
	3654	90.58	92.38	91.48	86.99	89.31	88.15	75.15	80.78	77.965	94.86	97.54	96.2	91.52	90.06	90.79	92.03	88.65	90.34
	3653	90.54	92.37	91.455	86.97	89.31	88.14	75.12	80.74	77.93	94.84	97.52	96.18	91.47	90.02	90.745	92	88.59	90.295
	3652	90.49	92.36	91.425	86.94	89.29	88.115	75.08	80.69	77.885	94.8	97.5	96.15	91.4	89.96	90.68	91.97	88.53	90.25
	3651	90.44	92.34	91.39	86.9	89.25	88.075	75.04	80.64	77.84	94.76	97.46	96.11	91.32	89.88	90.6	91.91	88.46	90.185
	3650	90.41	92.33	91.37	86.85	89.21	88.03	74.98	80.59	77.785	94.71	97.43	96.07	91.24	89.79	90.515	91.84	88.39	90.115
	3649	90.41	92.33	91.37	86.81	89.17	87.99	74.94	80.55	77.745	94.68	97.39	96.035	91.17	89.72	90.445	91.8	88.34	90.07
	3648	90.4	92.32	91.36	86.8	89.16	87.98	74.92	80.53	77.725	94.65	97.37	96.01	91.14	89.69	90.415	91.79	88.32	90.055
	3647	90.39	92.31	91.35	86.78	89.14	87.96	74.92	80.53	77.725	94.63	97.34	95.985	91.12	89.68	90.4	91.79	88.31	90.05
	3646	90.37	92.29	91.33	86.77	89.11	87.94	74.91	80.53	77.72	94.6	97.32	95.96	91.11	89.66	90.385	91.79	88.32	90.055
	3645	90.38	92.28	91.33	86.76	89.08	87.92	74.9	80.53	77.715	94.58	97.31	95.945	91.11	89.64	90.375	91.78	88.32	90.05
	3644	90.4	92.28	91.34	86.74	89.05	87.895	74.89	80.54	77.715	94.55	97.29	95.92	91.11	89.62	90.365	91.78	88.34	90.06
	3643	90.43	92.27	91.35	86.73	89.03	87.88	74.9	80.56	77.73	94.53	97.28	95.905	91.13	89.61	90.37	91.79	88.37	90.08
	3642	90.45	92.26	91.355	86.72	89.01	87.865	74.92	80.59	77.755	94.51	97.27	95.89	91.16	89.62	90.39	91.82	88.41	90.115
	3641	90.47	92.26	91.365	86.72	89.01	87.865	74.94	80.62	77.78	94.49	97.26	95.875	91.19	89.63	90.41	91.84	88.45	90.145
	3640	90.48	92.25	91.365	86.72	89	87.86	74.95	80.63	77.79	94.48	97.26	95.87	91.21	89.63	90.42	91.85	88.46	90.155
	3639	90.47	92.24	91.355	86.72	88.99	87.855	74.95	80.63	77.79	94.46	97.25	95.855	91.2	89.61	90.405	91.84	88.46	90.15
	3638	90.46	92.24	91.35	86.71	88.97	87.84	74.94	80.62	77.78	94.44	97.24	95.84	91.19	89.59	90.39	91.83	88.45	90.14
	3637	90.45	92.23	91.34	86.69	88.96	87.825	74.92	80.6	77.76	94.41	97.22	95.815	91.16	89.57	90.365	91.81	88.42	90.115
	3636	90.43	92.22	91.325	86.67	88.93	87.8	74.89	80.57	77.73	94.39	97.2	95.795	91.12	89.54	90.33	91.78	88.39	90.085
	3635	90.4	92.2	91.3	86.65	88.91	87.78	74.86	80.53	77.695	94.36	97.19	95.775	91.09	89.5	90.295	91.75	88.35	90.05
	3634	90.37	92.2	91.285	86.62	88.89	87.755	74.82	80.49	77.655	94.34	97.17	95.755	91.04	89.46	90.25	91.7	88.31	90.005
	3633	90.35	92.19	91.27	86.58	88.87	87.725	74.76	80.43	77.595	94.31	97.15	95.73	90.98	89.4	90.19	91.63	88.23	89.93
	3632	90.32	92.19	91.255	86.54	88.85	87.695	74.68	80.34	77.51	94.29	97.13	95.71	90.89	89.33	90.11	91.54	88.13	89.835
	3631	90.29	92.18	91.235	86.5	88.83	87.665	74.6	80.25	77.425	94.26	97.1	95.68	90.8	89.26	90.03	91.45	88.01	89.73
	3630	90.26	92.17	91.215	86.48	88.81	87.645	74.55	80.2	77.375	94.24	97.08	95.66	90.74	89.21	89.975	91.4	87.95	89.675
	3629	90.24	92.15	91.195	86.46	88.81	87.635	74.54	80.19	77.365	94.21	97.06	95.635	90.73	89.2	89.965	91.4	87.94	89.67
	3628	90.24	92.14	91.19	86.46	88.81	87.635	74.56	80.22	77.39	94.19	97.04	95.615	90.74	89.21	89.975	91.44	87.97	89.705
	3627	90.24	92.13	91.185	86.47	88.81	87.64	74.58	80.25	77.415	94.17	97.03	95.6	90.76	89.22	89.99	91.48	88	89.74
	3626	90.24	92.13	91.185	86.48	88.81	87.645	74.61	80.28	77.445	94.16	97.03	95.595	90.78	89.23	90.005	91.51	88.03	89.77
	3625	90.24	92.13	91.185	86.48	88.81	87.645	74.62	80.3	77.46	94.14	97.02	95.58	90.8	89.23	90.015	91.52	88.06	89.79
	3624	90.25	92.12	91.185	86.49	88.81	87.65	74.64	80.31	77.475	94.13	97.02	95.575	90.81	89.24	90.025	91.53	88.08	89.805
	3623	90.25	92.12	91.185	86.49	88.81	87.65	74.64	80.31	77.475	94.12	97.02	95.57	90.82	89.25	90.035	91.53	88.09	89.81
	3622	90.25	92.12	91.185	86.5	88.82	87.66	74.65	80.31	77.48	94.11	97.02	95.565	90.83	89.26	90.045	91.54	88.1	89.82
	3621	90.23	92.12	91.175	86.5	88.83	87.665	74.66	80.32	77.49	94.1	97.02	95.56	90.84	89.28	90.06	91.55	88.11	89.83
	3620	90.21	92.11	91.16	86.5	88.84	87.67	74.66	80.33	77.495	94.09	97.02	95.555	90.85	89.28	90.065	91.55	88.11	89.83
	3619	90.19	92.11	91.15	86.48	88.83	87.655	74.63	80.3	77.465	94.07	97.01	95.54	90.82	89.26	90.04	91.52	88.09	89.805
	3618	90.18	92.1	91.14	86.45	88.81	87.63	74.58	80.26	77.42	94.06	96.99	95.525	90.77	89.21	89.99	91.47	88.03	89.75
	3617	90.17	92.1	91.135	86.42	88.78	87.6	74.52	80.19	77.355	94.04	96.96	95.5	90.7	89.15	89.925	91.41	87.96	89.685
	3616	90.16	92.09	91.125	86.4	88.75	87.575	74.47	80.14	77.305	94.03	96.94	95.485	90.64	89.1	89.87	91.35	87.89	89.62
	3615	90.15	92.09	91.12	86.38	88.73	87.555	74.44	80.1	77.27	94.02	96.93	95.475	90.62	89.07	89.845	91.32	87.86	89.59
	3614	90.15	92.08	91.115	86.38	88.72	87.55	74.43	80.09	77.26	94	96.92	95.46	90.62	89.07	89.845	91.31	87.85	89.58
	3613	90.15	92.08	91.115	86.37	88.71	87.54	74.42	80.08	77.25	93.99	96.91	95.45	90.62	89.06	89.84	91.29	87.83	89.56
	3612	90.16	92.08	91.12	86.36	88.69	87.525	74.39	80.05	77.22	93.98	96.9	95.44	90.6	89.04	89.82	91.25	87.79	89.52
	3611	90.17	92.08	91.125	86.34	88.68	87.51	74.35	80.02	77.185	93.97	96.9	95.435	90.57	89.02	89.795	91.22	87.75	89.485
	3610	90.17	92.08	91.125	86.35	88.69	87.52	74.35	80.03	77.19	93.96	96.9	95.43	90.58	89.04	89.81	91.24	87.76	89.5
	3609	90.17	92.08	91.125	86.39	88.72	87.555	74.41	80.09	77.25	93.96	96.91	95.435	90.65	89.1	89.875	91.32	87.83	89.575
	3608	90.17	92.08	91.125	86.43	88.76	87.595	74.48	80.18	77.33	93.97	96.92	95.445	90.74	89.18	89.96	91.42	87.94	89.68
	3607	90.18	92.08	91.13	86.46	88.78	87.62	74.54	80.25	77.395	93.97	96.93	95.45	90.82	89.24	90.03	91.49	88.02	89.755
	3606	90.19	92.08	91.135	86.47	88.79	87.63	74.56	80.27	77.415	93.97	96.92	95.445	90.85	89.25	90.05	91.51	88.05	89.78
	3605	90.2	92.08	91.14	86.46	88.78	87.62	74.56	80.27	77.415	93.96	96.92	95.44	90.85	89.25	90.05	91.5	88.04	89.77
	3604	90.2	92.07	91.135	86.46	88.78	87.62	74.55	80.26	77.405	93.95	96.92	95.435	90.84	89.24	90.04	91.49	88.04	89.765
	3603	90.2	92.07	91.135	86.45	88.78	87.615	74.55	80.25	77.4	93.95	96.91	95.43	90.84	89.24	90.04	91.49	88.04	89.765
	3602	90.19	92.07	91.13	86.45	88.78	87.615	74.55	80.25	77.4	93.94	96.91	95.425	90.85	89.25	90.05	91.49	88.05	89.77
	3601	90.18	92.07	91.125	86.45	88.78	87.615	74.54	80.26	77.4	93.94	96.92	95.43	90.85	89.25	90.05	91.49	88.06	89.775
	3600	90.18	92.07	91.125	86.45	88.78	87.615	74.53	80.25	77.39	93.93	96.92	95.425	90.84	89.25	90.045	91.48	88.05	89.765
	3599	90.18	92.07	91.125	86.45	88.78	87.615	74.51	80.24	77.375	93.92	96.91	95.415	90.83	89.24	90.035	91.46	88.03	89.745
	3598	90.18	92.07	91.125	86.44	88.78	87.61	74.5	80.22	77.36	93.91	96.91	95.41	90.82	89.24	90.03	91.45	88.01	89.73
	3597	90.18	92.07	91.125	86.44	88.79	87.615	74.49	80.2	77.345	93.9	96.9	95.4	90.82	89.24	90.03	91.45	88	89.725
	3596	90.17	92.06	91.115	86.44	88.79	87.615	74.49	80.21	77.35	93.89	96.9	95.395	90.84	89.25	90.045	91.46	88.01	89.735
	3595	90.17	92.06	91.115	86.44	88.79	87.615	74.49	80.22	77.355	93.88	96.89	95.385	90.85	89.26	90.055	91.48	88.03	89.755
	3594	90.16	92.05	91.105	86.44	88.78	87.61	74.49	80.22	77.355	93.87	96.89	95.38	90.86	89.26	90.06	91.48	88.03	89.755
	3593	90.16	92.04	91.1	86.42	88.77	87.595	74.47	80.2	77.335	93.86	96.87	95.365	90.84	89.24	90.04	91.45	88	89.725
	3592	90.15	92.03	91.09	86.4	88.76	87.58	74.43	80.16	77.295	93.84	96.85	95.345	90.79	89.2	89.995	91.4	87.95	89.675
	3591	90.13	92.02	91.075	86.37	88.74	87.555	74.38	80.1	77.24	93.82	96.83	95.325	90.74	89.16	89.95	91.35	87.88	89.615
	3590	90.11	92.02	91.065	86.36	88.74	87.55	74.34	80.07	77.205	93.8	96.82	95.31	90.7	89.13	89.915	91.31	87.84	89.575
	3589	90.09	92.02	91.055	86.36	88.74	87.55	74.35	80.08	77.215	93.79	96.81	95.3	90.7	89.14	89.92	91.32	87.84	89.58
	3588	90.08	92.01	91.045	86.37	88.75	87.56	74.38	80.12	77.25	93.79	96.82	95.305	90.74	89.17	89.955	91.36	87.88	89.62
	3587	90.08	92.01	91.045	86.38	88.76	87.57	74.4	80.15	77.275	93.79	96.82	95.305	90.77	89.2	89.985	91.39	87.91	89.65
	3586	90.08	92	91.04	86.38	88.75	87.565	74.41	80.15	77.28	93.78	96.81	95.295	90.77	89.2	89.985	91.4	87.92	89.66
	3585	90.08	92	91.04	86.37	88.74	87.555	74.4	80.14	77.27	93.77	96.8	95.285	90.77	89.19	89.98	91.4	87.92	89.66
	3584	90.08	91.99	91.035	86.37	88.74	87.555	74.4	80.14	77.27	93.76	96.8	95.28	90.77	89.2	89.985	91.4	87.93	89.665
	3583	90.08	91.99	91.035	86.38	88.75	87.565	74.41	80.16	77.285	93.75	96.8	95.275	90.8	89.21	90.005	91.42	87.95	89.685
	3582	90.08	91.99	91.035	86.4	88.76	87.58	74.44	80.18	77.31	93.75	96.8	95.275	90.84	89.24	90.04	91.44	87.99	89.715
	3581	90.09	91.98	91.035	86.41	88.77	87.59	74.46	80.21	77.335	93.75	96.81	95.28	90.87	89.27	90.07	91.47	88.03	89.75
	3580	90.09	91.97	91.03	86.42	88.78	87.6	74.48	80.23	77.355	93.75	96.81	95.28	90.9	89.29	90.095	91.49	88.06	89.775
	3579	90.09	91.97	91.03	86.42	88.78	87.6	74.49	80.24	77.365	93.75	96.82	95.285	90.92	89.3	90.11	91.5	88.07	89.785
	3578	90.08	91.96	91.02	86.42	88.78	87.6	74.49	80.24	77.365	93.74	96.82	95.28	90.93	89.31	90.12	91.51	88.07	89.79
	3577	90.07	91.95	91.01	86.42	88.78	87.6	74.48	80.24	77.36	93.74	96.82	95.28	90.93	89.31	90.12	91.51	88.07	89.79
	3576	90.06	91.94	91	86.42	88.77	87.595	74.47	80.24	77.355	93.72	96.81	95.265	90.93	89.31	90.12	91.51	88.06	89.785
	3575	90.05	91.94	90.995	86.41	88.76	87.585	74.46	80.23	77.345	93.71	96.8	95.255	90.92	89.3	90.11	91.5	88.06	89.78
	3574	90.03	91.93	90.98	86.39	88.75	87.57	74.44	80.21	77.325	93.69	96.78	95.235	90.9	89.29	90.095	91.49	88.05	89.77
	3573	90.01	91.92	90.965	86.38	88.75	87.565	74.43	80.19	77.31	93.67	96.77	95.22	90.89	89.28	90.085	91.47	88.03	89.75
	3572	89.99	91.91	90.95	86.37	88.75	87.56	74.42	80.17	77.295	93.66	96.77	95.215	90.86	89.26	90.06	91.46	88.01	89.735
	3571	89.97	91.9	90.935	86.36	88.75	87.555	74.4	80.15	77.275	93.65	96.76	95.205	90.84	89.25	90.045	91.44	87.98	89.71
	3570	89.94	91.89	90.915	86.36	88.75	87.555	74.38	80.12	77.25	93.64	96.76	95.2	90.81	89.23	90.02	91.41	87.95	89.68
	3569	89.9	91.89	90.895	86.34	88.75	87.545	74.35	80.09	77.22	93.62	96.75	95.185	90.77	89.19	89.98	91.37	87.9	89.635
	3568	89.87	91.88	90.875	86.32	88.73	87.525	74.31	80.05	77.18	93.61	96.74	95.175	90.72	89.14	89.93	91.32	87.85	89.585
	3567	89.84	91.86	90.85	86.3	88.71	87.505	74.28	80.02	77.15	93.59	96.72	95.155	90.68	89.1	89.89	91.29	87.82	89.555
	3566	89.82	91.84	90.83	86.29	88.69	87.49	74.26	80	77.13	93.57	96.7	95.135	90.66	89.07	89.865	91.27	87.79	89.53
	3565	89.81	91.82	90.815	86.27	88.68	87.475	74.24	79.99	77.115	93.55	96.69	95.12	90.64	89.05	89.845	91.26	87.77	89.515
	3564	89.79	91.8	90.795	86.27	88.67	87.47	74.23	79.99	77.11	93.54	96.67	95.105	90.63	89.04	89.835	91.26	87.76	89.51
	3563	89.77	91.78	90.775	86.27	88.67	87.47	74.24	80.01	77.125	93.52	96.67	95.095	90.65	89.06	89.855	91.27	87.78	89.525
	3562	89.76	91.77	90.765	86.29	88.67	87.48	74.27	80.04	77.155	93.51	96.67	95.09	90.69	89.09	89.89	91.31	87.82	89.565
	3561	89.74	91.75	90.745	86.3	88.69	87.495	74.31	80.08	77.195	93.5	96.67	95.085	90.74	89.13	89.935	91.36	87.88	89.62
	3560	89.73	91.73	90.73	86.32	88.7	87.51	74.34	80.12	77.23	93.49	96.67	95.08	90.79	89.17	89.98	91.41	87.93	89.67
	3559	89.71	91.71	90.71	86.32	88.71	87.515	74.37	80.15	77.26	93.48	96.67	95.075	90.82	89.2	90.01	91.45	87.97	89.71
	3558	89.7	91.69	90.695	86.32	88.71	87.515	74.37	80.16	77.265	93.47	96.67	95.07	90.84	89.21	90.025	91.46	87.98	89.72
	3557	89.67	91.68	90.675	86.31	88.7	87.505	74.37	80.15	77.26	93.46	96.67	95.065	90.83	89.2	90.015	91.46	87.97	89.715
	3556	89.65	91.66	90.655	86.3	88.7	87.5	74.35	80.14	77.245	93.44	96.66	95.05	90.82	89.18	90	91.44	87.96	89.7
	3555	89.62	91.64	90.63	86.29	88.69	87.49	74.34	80.13	77.235	93.43	96.66	95.045	90.81	89.17	89.99	91.43	87.94	89.685
	3554	89.59	91.62	90.605	86.29	88.68	87.485	74.34	80.13	77.235	93.42	96.65	95.035	90.81	89.16	89.985	91.43	87.95	89.69
	3553	89.56	91.6	90.58	86.29	88.68	87.485	74.34	80.13	77.235	93.41	96.65	95.03	90.81	89.16	89.985	91.43	87.95	89.69
	3552	89.52	91.58	90.55	86.28	88.67	87.475	74.33	80.12	77.225	93.39	96.64	95.015	90.79	89.15	89.97	91.42	87.94	89.68
	3551	89.49	91.56	90.525	86.26	88.65	87.455	74.29	80.09	77.19	93.37	96.62	94.995	90.76	89.12	89.94	91.39	87.91	89.65
	3550	89.46	91.54	90.5	86.23	88.62	87.425	74.25	80.04	77.145	93.35	96.6	94.975	90.7	89.07	89.885	91.34	87.85	89.595
	3549	89.42	91.51	90.465	86.2	88.6	87.4	74.2	79.99	77.095	93.33	96.58	94.955	90.65	89.02	89.835	91.28	87.78	89.53
	3548	89.39	91.49	90.44	86.17	88.58	87.375	74.17	79.96	77.065	93.31	96.56	94.935	90.61	88.98	89.795	91.24	87.73	89.485
	3547	89.35	91.47	90.41	86.16	88.58	87.37	74.15	79.95	77.05	93.29	96.55	94.92	90.59	88.96	89.775	91.22	87.71	89.465
	3546	89.33	91.45	90.39	86.17	88.59	87.38	74.17	79.97	77.07	93.28	96.55	94.915	90.61	88.97	89.79	91.24	87.73	89.485
	3545	89.31	91.43	90.37	86.18	88.6	87.39	74.19	80	77.095	93.27	96.55	94.91	90.64	89	89.82	91.29	87.77	89.53
	3544	89.29	91.42	90.355	86.2	88.63	87.415	74.22	80.03	77.125	93.27	96.56	94.915	90.68	89.04	89.86	91.33	87.81	89.57
	3543	89.27	91.4	90.335	86.22	88.65	87.435	74.24	80.06	77.15	93.26	96.57	94.915	90.71	89.07	89.89	91.37	87.85	89.61
	3542	89.24	91.38	90.31	86.24	88.66	87.45	74.27	80.09	77.18	93.25	96.57	94.91	90.74	89.1	89.92	91.41	87.89	89.65
	3541	89.21	91.36	90.285	86.24	88.67	87.455	74.28	80.11	77.195	93.24	96.57	94.905	90.77	89.12	89.945	91.43	87.91	89.67
	3540	89.19	91.34	90.265	86.24	88.67	87.455	74.29	80.12	77.205	93.23	96.57	94.9	90.78	89.13	89.955	91.44	87.93	89.685
	3539	89.16	91.32	90.24	86.24	88.67	87.455	74.29	80.12	77.205	93.22	96.57	94.895	90.79	89.13	89.96	91.45	87.93	89.69
	3538	89.13	91.31	90.22	86.24	88.66	87.45	74.3	80.12	77.21	93.21	96.56	94.885	90.79	89.12	89.955	91.45	87.94	89.695
	3537	89.11	91.29	90.2	86.23	88.66	87.445	74.3	80.12	77.21	93.2	96.56	94.88	90.8	89.12	89.96	91.45	87.94	89.695
	3536	89.08	91.27	90.175	86.23	88.66	87.445	74.29	80.13	77.21	93.19	96.55	94.87	90.8	89.12	89.96	91.46	87.95	89.705
	3535	89.06	91.25	90.155	86.22	88.65	87.435	74.28	80.12	77.2	93.17	96.54	94.855	90.8	89.12	89.96	91.45	87.94	89.695
	3534	89.03	91.23	90.13	86.2	88.65	87.425	74.26	80.11	77.185	93.15	96.53	94.84	90.78	89.1	89.94	91.44	87.92	89.68
	3533	89.01	91.21	90.11	86.19	88.64	87.415	74.24	80.08	77.16	93.13	96.52	94.825	90.76	89.07	89.915	91.42	87.9	89.66
	3532	88.99	91.2	90.095	86.18	88.63	87.405	74.22	80.06	77.14	93.12	96.51	94.815	90.73	89.05	89.89	91.4	87.88	89.64
	3531	88.96	91.18	90.07	86.17	88.62	87.395	74.21	80.05	77.13	93.1	96.5	94.8	90.71	89.02	89.865	91.38	87.86	89.62
	3530	88.93	91.17	90.05	86.16	88.61	87.385	74.19	80.02	77.105	93.09	96.49	94.79	90.69	89	89.845	91.35	87.84	89.595
	3529	88.9	91.15	90.025	86.14	88.59	87.365	74.16	79.99	77.075	93.07	96.48	94.775	90.65	88.96	89.805	91.31	87.8	89.555
	3528	88.87	91.13	90	86.11	88.57	87.34	74.12	79.96	77.04	93.05	96.46	94.755	90.61	88.93	89.77	91.27	87.75	89.51
	3527	88.84	91.11	89.975	86.09	88.55	87.32	74.08	79.92	77	93.03	96.44	94.735	90.56	88.89	89.725	91.23	87.7	89.465
	3526	88.82	91.09	89.955	86.07	88.54	87.305	74.06	79.9	76.98	93.01	96.43	94.72	90.53	88.86	89.695	91.2	87.67	89.435
	3525	88.8	91.07	89.935	86.07	88.54	87.305	74.06	79.9	76.98	93	96.43	94.715	90.53	88.86	89.695	91.21	87.67	89.44
	3524	88.78	91.06	89.92	86.08	88.56	87.32	74.08	79.93	77.005	93	96.44	94.72	90.56	88.89	89.725	91.24	87.71	89.475
	3523	88.77	91.05	89.91	86.1	88.58	87.34	74.12	79.97	77.045	93	96.45	94.725	90.61	88.93	89.77	91.3	87.76	89.53
	3522	88.76	91.04	89.9	86.11	88.59	87.35	74.15	80	77.075	92.99	96.45	94.72	90.65	88.97	89.81	91.34	87.81	89.575
	3521	88.75	91.02	89.885	86.12	88.61	87.365	74.16	80.03	77.095	92.98	96.45	94.715	90.67	88.99	89.83	91.37	87.84	89.605
	3520	88.73	91.01	89.87	86.13	88.61	87.37	74.17	80.04	77.105	92.97	96.44	94.705	90.69	89	89.845	91.4	87.86	89.63
	3519	88.72	91	89.86	86.14	88.62	87.38	74.19	80.06	77.125	92.97	96.44	94.705	90.71	89.01	89.86	91.43	87.88	89.655
	3518	88.7	90.99	89.845	86.15	88.63	87.39	74.21	80.09	77.15	92.96	96.44	94.7	90.74	89.02	89.88	91.45	87.91	89.68
	3517	88.69	90.98	89.835	86.16	88.63	87.395	74.22	80.11	77.165	92.95	96.44	94.695	90.76	89.04	89.9	91.48	87.93	89.705
	3516	88.67	90.96	89.815	86.16	88.63	87.395	74.23	80.12	77.175	92.95	96.44	94.695	90.77	89.05	89.91	91.49	87.94	89.715
	3515	88.65	90.95	89.8	86.15	88.63	87.39	74.23	80.11	77.17	92.94	96.43	94.685	90.77	89.05	89.91	91.49	87.93	89.71
	3514	88.63	90.94	89.785	86.15	88.62	87.385	74.21	80.1	77.155	92.93	96.43	94.68	90.76	89.04	89.9	91.48	87.92	89.7
	3513	88.62	90.93	89.775	86.13	88.61	87.37	74.19	80.07	77.13	92.91	96.42	94.665	90.73	89.01	89.87	91.45	87.9	89.675
	3512	88.6	90.92	89.76	86.12	88.6	87.36	74.16	80.05	77.105	92.9	96.4	94.65	90.71	88.99	89.85	91.43	87.87	89.65
	3511	88.58	90.9	89.74	86.1	88.59	87.345	74.14	80.03	77.085	92.88	96.39	94.635	90.69	88.97	89.83	91.41	87.85	89.63
	3510	88.56	90.89	89.725	86.09	88.59	87.34	74.13	80.02	77.075	92.86	96.39	94.625	90.68	88.96	89.82	91.4	87.85	89.625
	3509	88.54	90.88	89.71	86.08	88.59	87.335	74.13	80.02	77.075	92.85	96.39	94.62	90.68	88.96	89.82	91.41	87.85	89.63
	3508	88.53	90.86	89.695	86.07	88.59	87.33	74.12	80.01	77.065	92.84	96.38	94.61	90.67	88.95	89.81	91.4	87.84	89.62
	3507	88.52	90.85	89.685	86.06	88.58	87.32	74.1	79.99	77.045	92.82	96.37	94.595	90.64	88.92	89.78	91.37	87.81	89.59
	3506	88.5	90.85	89.675	86.05	88.56	87.305	74.07	79.96	77.015	92.81	96.36	94.585	90.6	88.88	89.74	91.33	87.77	89.55
	3505	88.49	90.84	89.665	86.03	88.54	87.285	74.04	79.93	76.985	92.79	96.34	94.565	90.57	88.85	89.71	91.3	87.73	89.515
	3504	88.48	90.83	89.655	86.02	88.53	87.275	74.03	79.92	76.975	92.78	96.33	94.555	90.55	88.83	89.69	91.28	87.72	89.5
	3503	88.47	90.82	89.645	86.02	88.53	87.275	74.03	79.93	76.98	92.77	96.33	94.55	90.56	88.83	89.695	91.29	87.73	89.51
	3502	88.46	90.81	89.635	86.02	88.54	87.28	74.05	79.95	77	92.76	96.33	94.545	90.58	88.85	89.715	91.32	87.74	89.53
	3501	88.46	90.81	89.635	86.03	88.55	87.29	74.06	79.96	77.01	92.76	96.33	94.545	90.6	88.87	89.735	91.34	87.77	89.555
	3500	88.45	90.8	89.625	86.04	88.56	87.3	74.07	79.98	77.025	92.75	96.33	94.54	90.62	88.89	89.755	91.37	87.79	89.58
	3499	88.44	90.79	89.615	86.04	88.57	87.305	74.08	80	77.04	92.74	96.33	94.535	90.63	88.9	89.765	91.39	87.81	89.6
	3498	88.43	90.79	89.61	86.05	88.58	87.315	74.09	80.02	77.055	92.74	96.33	94.535	90.65	88.92	89.785	91.41	87.83	89.62
	3497	88.42	90.78	89.6	86.06	88.59	87.325	74.1	80.03	77.065	92.73	96.33	94.53	90.67	88.93	89.8	91.43	87.85	89.64
	3496	88.42	90.77	89.595	86.06	88.59	87.325	74.11	80.05	77.08	92.72	96.33	94.525	90.68	88.94	89.81	91.45	87.87	89.66
	3495	88.41	90.76	89.585	86.06	88.59	87.325	74.11	80.05	77.08	92.71	96.33	94.52	90.69	88.95	89.82	91.46	87.88	89.67
	3494	88.4	90.76	89.58	86.06	88.59	87.325	74.11	80.05	77.08	92.7	96.32	94.51	90.69	88.95	89.82	91.46	87.88	89.67
	3493	88.4	90.75	89.575	86.06	88.59	87.325	74.1	80.05	77.075	92.7	96.32	94.51	90.69	88.95	89.82	91.46	87.88	89.67
	3492	88.39	90.75	89.57	86.05	88.59	87.32	74.1	80.04	77.07	92.69	96.31	94.5	90.68	88.94	89.81	91.45	87.87	89.66
	3491	88.38	90.74	89.56	86.05	88.59	87.32	74.09	80.04	77.065	92.68	96.31	94.495	90.68	88.93	89.805	91.45	87.87	89.66
	3490	88.37	90.74	89.555	86.05	88.59	87.32	74.08	80.04	77.06	92.68	96.31	94.495	90.68	88.93	89.805	91.44	87.86	89.65
	3489	88.36	90.73	89.545	86.05	88.59	87.32	74.08	80.03	77.055	92.67	96.3	94.485	90.68	88.92	89.8	91.44	87.86	89.65
	3488	88.35	90.73	89.54	86.04	88.58	87.31	74.07	80.02	77.045	92.66	96.3	94.48	90.67	88.91	89.79	91.44	87.85	89.645
	3487	88.34	90.72	89.53	86.04	88.58	87.31	74.06	80.01	77.035	92.64	96.3	94.47	90.66	88.9	89.78	91.44	87.84	89.64
	3486	88.34	90.71	89.525	86.03	88.57	87.3	74.05	80	77.025	92.63	96.29	94.46	90.65	88.88	89.765	91.43	87.83	89.63
	3485	88.33	90.7	89.515	86.02	88.57	87.295	74.03	79.99	77.01	92.62	96.29	94.455	90.63	88.87	89.75	91.42	87.81	89.615
	3484	88.32	90.7	89.51	86.01	88.56	87.285	74.02	79.97	76.995	92.61	96.28	94.445	90.61	88.86	89.735	91.41	87.8	89.605
	3483	88.32	90.7	89.51	86.01	88.56	87.285	74.01	79.97	76.99	92.6	96.28	94.44	90.61	88.85	89.73	91.4	87.79	89.595
	3482	88.31	90.7	89.505	86.01	88.56	87.285	74.01	79.98	76.995	92.6	96.27	94.435	90.61	88.85	89.73	91.41	87.79	89.6
	3481	88.31	90.7	89.505	86.01	88.57	87.29	74.02	79.99	77.005	92.59	96.27	94.43	90.62	88.86	89.74	91.42	87.8	89.61
	3480	88.31	90.69	89.5	86.01	88.57	87.29	74.03	79.99	77.01	92.59	96.27	94.43	90.63	88.87	89.75	91.44	87.81	89.625
	3479	88.31	90.69	89.5	86.01	88.57	87.29	74.03	79.99	77.01	92.58	96.26	94.42	90.64	88.87	89.755	91.45	87.82	89.635
	3478	88.3	90.69	89.495	86.01	88.57	87.29	74.03	79.99	77.01	92.58	96.26	94.42	90.64	88.87	89.755	91.45	87.83	89.64
	3477	88.3	90.68	89.49	86.01	88.57	87.29	74.03	80	77.015	92.57	96.26	94.415	90.64	88.88	89.76	91.46	87.84	89.65
	3476	88.29	90.68	89.485	86.01	88.57	87.29	74.04	80	77.02	92.56	96.25	94.405	90.65	88.88	89.765	91.46	87.84	89.65
	3475	88.29	90.67	89.48	86.01	88.58	87.295	74.04	80.01	77.025	92.55	96.25	94.4	90.65	88.88	89.765	91.47	87.85	89.66
	3474	88.28	90.66	89.47	86	88.58	87.29	74.04	80.01	77.025	92.54	96.25	94.395	90.65	88.87	89.76	91.47	87.85	89.66
	3473	88.27	90.66	89.465	86	88.57	87.285	74.03	80.01	77.02	92.52	96.24	94.38	90.64	88.86	89.75	91.46	87.85	89.655
	3472	88.27	90.65	89.46	85.99	88.57	87.28	74.02	80	77.01	92.51	96.24	94.375	90.64	88.85	89.745	91.46	87.84	89.65
	3471	88.26	90.65	89.455	85.98	88.57	87.275	74.02	80	77.01	92.5	96.23	94.365	90.63	88.85	89.74	91.46	87.84	89.65
	3470	88.25	90.65	89.45	85.97	88.56	87.265	74.01	79.99	77	92.5	96.22	94.36	90.62	88.84	89.73	91.47	87.84	89.655
	3469	88.25	90.64	89.445	85.97	88.56	87.265	74	79.99	76.995	92.49	96.22	94.355	90.61	88.83	89.72	91.47	87.83	89.65
	3468	88.24	90.64	89.44	85.96	88.56	87.26	73.99	79.99	76.99	92.48	96.22	94.35	90.6	88.83	89.715	91.46	87.83	89.645
	3467	88.23	90.64	89.435	85.96	88.55	87.255	73.99	79.98	76.985	92.48	96.21	94.345	90.6	88.82	89.71	91.46	87.82	89.64
	3466	88.23	90.63	89.43	85.96	88.55	87.255	73.98	79.97	76.975	92.47	96.21	94.34	90.59	88.81	89.7	91.45	87.81	89.63
	3465	88.22	90.63	89.425	85.95	88.55	87.25	73.97	79.96	76.965	92.46	96.2	94.33	90.58	88.8	89.69	91.44	87.8	89.62
	3464	88.21	90.62	89.415	85.95	88.54	87.245	73.95	79.95	76.95	92.45	96.2	94.325	90.57	88.79	89.68	91.43	87.79	89.61
	3463	88.2	90.62	89.41	85.94	88.54	87.24	73.95	79.95	76.95	92.44	96.19	94.315	90.57	88.79	89.68	91.42	87.79	89.605
	3462	88.2	90.61	89.405	85.94	88.54	87.24	73.95	79.94	76.945	92.44	96.19	94.315	90.57	88.78	89.675	91.42	87.79	89.605
	3461	88.2	90.61	89.405	85.94	88.54	87.24	73.94	79.94	76.94	92.43	96.19	94.31	90.57	88.78	89.675	91.43	87.79	89.61
	3460	88.19	90.6	89.395	85.94	88.55	87.245	73.94	79.94	76.94	92.42	96.19	94.305	90.58	88.78	89.68	91.43	87.79	89.61
	3459	88.19	90.6	89.395	85.94	88.55	87.245	73.94	79.95	76.945	92.41	96.19	94.3	90.58	88.78	89.68	91.44	87.8	89.62
	3458	88.19	90.59	89.39	85.95	88.56	87.255	73.94	79.95	76.945	92.4	96.19	94.295	90.59	88.79	89.69	91.45	87.8	89.625
	3457	88.18	90.59	89.385	85.95	88.56	87.255	73.94	79.95	76.945	92.39	96.18	94.285	90.59	88.79	89.69	91.46	87.81	89.635
	3456	88.17	90.59	89.38	85.95	88.56	87.255	73.94	79.96	76.95	92.38	96.17	94.275	90.59	88.79	89.69	91.46	87.81	89.635
	3455	88.16	90.58	89.37	85.94	88.56	87.25	73.94	79.96	76.95	92.38	96.17	94.275	90.59	88.8	89.695	91.47	87.82	89.645
	3454	88.15	90.58	89.365	85.94	88.55	87.245	73.94	79.97	76.955	92.38	96.17	94.275	90.59	88.8	89.695	91.48	87.83	89.655
	3453	88.14	90.57	89.355	85.93	88.55	87.24	73.94	79.96	76.95	92.37	96.17	94.27	90.59	88.8	89.695	91.48	87.83	89.655
	3452	88.14	90.57	89.355	85.92	88.55	87.235	73.93	79.96	76.945	92.37	96.16	94.265	90.58	88.79	89.685	91.47	87.82	89.645
	3451	88.14	90.56	89.35	85.91	88.54	87.225	73.92	79.94	76.93	92.36	96.16	94.26	90.57	88.77	89.67	91.46	87.8	89.63
	3450	88.13	90.55	89.34	85.91	88.54	87.225	73.9	79.92	76.91	92.34	96.15	94.245	90.55	88.75	89.65	91.44	87.78	89.61
	3449	88.12	90.55	89.335	85.9	88.53	87.215	73.89	79.91	76.9	92.33	96.14	94.235	90.54	88.72	89.63	91.42	87.76	89.59
	3448	88.11	90.55	89.33	85.89	88.53	87.21	73.87	79.9	76.885	92.32	96.14	94.23	90.52	88.71	89.615	91.41	87.75	89.58
	3447	88.1	90.54	89.32	85.88	88.52	87.2	73.86	79.89	76.875	92.31	96.13	94.22	90.51	88.7	89.605	91.4	87.74	89.57
	3446	88.09	90.54	89.315	85.87	88.52	87.195	73.85	79.88	76.865	92.3	96.12	94.21	90.5	88.69	89.595	91.39	87.74	89.565
	3445	88.08	90.53	89.305	85.86	88.51	87.185	73.84	79.87	76.855	92.3	96.12	94.21	90.5	88.69	89.595	91.39	87.73	89.56
	3444	88.08	90.53	89.305	85.86	88.51	87.185	73.84	79.87	76.855	92.3	96.11	94.205	90.5	88.69	89.595	91.4	87.73	89.565
	3443	88.07	90.52	89.295	85.87	88.52	87.195	73.84	79.88	76.86	92.29	96.11	94.2	90.5	88.69	89.595	91.41	87.74	89.575
	3442	88.07	90.52	89.295	85.87	88.52	87.195	73.85	79.89	76.87	92.29	96.11	94.2	90.52	88.71	89.615	91.43	87.76	89.595
	3441	88.06	90.52	89.29	85.88	88.53	87.205	73.86	79.9	76.88	92.28	96.11	94.195	90.53	88.72	89.625	91.45	87.77	89.61
	3440	88.06	90.51	89.285	85.88	88.53	87.205	73.86	79.91	76.885	92.28	96.11	94.195	90.53	88.72	89.625	91.45	87.78	89.615
	3439	88.06	90.51	89.285	85.88	88.53	87.205	73.86	79.92	76.89	92.27	96.11	94.19	90.53	88.72	89.625	91.46	87.78	89.62
	3438	88.06	90.51	89.285	85.88	88.54	87.21	73.86	79.93	76.895	92.26	96.11	94.185	90.54	88.72	89.63	91.47	87.79	89.63
	3437	88.05	90.51	89.28	85.88	88.54	87.21	73.87	79.93	76.9	92.25	96.12	94.185	90.54	88.72	89.63	91.47	87.8	89.635
	3436	88.05	90.51	89.28	85.88	88.54	87.21	73.87	79.93	76.9	92.25	96.12	94.185	90.55	88.72	89.635	91.48	87.81	89.645
	3435	88.04	90.5	89.27	85.88	88.54	87.21	73.86	79.93	76.895	92.24	96.11	94.175	90.55	88.72	89.635	91.48	87.81	89.645
	3434	88.03	90.5	89.265	85.88	88.53	87.205	73.86	79.92	76.89	92.23	96.1	94.165	90.54	88.71	89.625	91.48	87.8	89.64
	3433	88.02	90.49	89.255	85.88	88.53	87.205	73.85	79.92	76.885	92.22	96.1	94.16	90.54	88.7	89.62	91.48	87.8	89.64
	3432	88.01	90.48	89.245	85.87	88.53	87.2	73.85	79.92	76.885	92.22	96.09	94.155	90.53	88.7	89.615	91.48	87.79	89.635
	3431	88	90.48	89.24	85.87	88.53	87.2	73.84	79.92	76.88	92.21	96.08	94.145	90.53	88.7	89.615	91.48	87.79	89.635
	3430	88	90.47	89.235	85.86	88.53	87.195	73.84	79.91	76.875	92.2	96.08	94.14	90.52	88.7	89.61	91.48	87.79	89.635
	3429	87.99	90.47	89.23	85.85	88.53	87.19	73.83	79.91	76.87	92.19	96.08	94.135	90.52	88.69	89.605	91.48	87.79	89.635
	3428	87.98	90.47	89.225	85.85	88.53	87.19	73.82	79.9	76.86	92.18	96.07	94.125	90.52	88.69	89.605	91.47	87.78	89.625
	3427	87.98	90.46	89.22	85.85	88.52	87.185	73.81	79.89	76.85	92.17	96.07	94.12	90.52	88.69	89.605	91.46	87.78	89.62
	3426	87.97	90.45	89.21	85.84	88.51	87.175	73.8	79.88	76.84	92.16	96.07	94.115	90.51	88.68	89.595	91.45	87.77	89.61
	3425	87.96	90.45	89.205	85.83	88.5	87.165	73.78	79.87	76.825	92.16	96.06	94.11	90.5	88.67	89.585	91.43	87.75	89.59
	3424	87.96	90.44	89.2	85.82	88.5	87.16	73.77	79.85	76.81	92.15	96.06	94.105	90.48	88.65	89.565	91.42	87.74	89.58
	3423	87.96	90.44	89.2	85.81	88.49	87.15	73.76	79.84	76.8	92.15	96.06	94.105	90.47	88.64	89.555	91.41	87.72	89.565
	3422	87.95	90.44	89.195	85.81	88.49	87.15	73.75	79.84	76.795	92.15	96.05	94.1	90.46	88.63	89.545	91.41	87.72	89.565
	3421	87.95	90.43	89.19	85.81	88.5	87.155	73.75	79.84	76.795	92.15	96.05	94.1	90.46	88.63	89.545	91.42	87.72	89.57
	3420	87.94	90.43	89.185	85.82	88.5	87.16	73.75	79.85	76.8	92.15	96.05	94.1	90.47	88.64	89.555	91.43	87.73	89.58
	3419	87.94	90.43	89.185	85.83	88.51	87.17	73.76	79.86	76.81	92.15	96.05	94.1	90.47	88.65	89.56	91.44	87.74	89.59
	3418	87.94	90.43	89.185	85.83	88.52	87.175	73.76	79.86	76.81	92.14	96.05	94.095	90.48	88.66	89.57	91.46	87.75	89.605
	3417	87.94	90.43	89.185	85.83	88.52	87.175	73.77	79.87	76.82	92.14	96.06	94.1	90.49	88.67	89.58	91.47	87.76	89.615
	3416	87.93	90.43	89.18	85.83	88.53	87.18	73.77	79.88	76.825	92.14	96.06	94.1	90.5	88.68	89.59	91.49	87.78	89.635
	3415	87.93	90.42	89.175	85.83	88.53	87.18	73.78	79.89	76.835	92.13	96.06	94.095	90.51	88.68	89.595	91.5	87.79	89.645
	3414	87.92	90.41	89.165	85.83	88.53	87.18	73.78	79.89	76.835	92.13	96.06	94.095	90.51	88.68	89.595	91.5	87.79	89.645
	3413	87.92	90.41	89.165	85.83	88.53	87.18	73.78	79.89	76.835	92.12	96.06	94.09	90.52	88.68	89.6	91.51	87.8	89.655
	3412	87.92	90.41	89.165	85.83	88.53	87.18	73.78	79.89	76.835	92.12	96.06	94.09	90.52	88.68	89.6	91.51	87.8	89.655
	3411	87.91	90.4	89.155	85.84	88.53	87.185	73.78	79.89	76.835	92.12	96.06	94.09	90.52	88.68	89.6	91.51	87.8	89.655
	3410	87.91	90.4	89.155	85.83	88.53	87.18	73.78	79.89	76.835	92.11	96.05	94.08	90.52	88.69	89.605	91.51	87.8	89.655
	3409	87.9	90.4	89.15	85.83	88.53	87.18	73.77	79.89	76.83	92.11	96.05	94.08	90.52	88.69	89.605	91.51	87.8	89.655
	3408	87.89	90.39	89.14	85.82	88.53	87.175	73.76	79.89	76.825	92.1	96.05	94.075	90.51	88.68	89.595	91.5	87.79	89.645
	3407	87.88	90.39	89.135	85.82	88.52	87.17	73.76	79.88	76.82	92.1	96.05	94.075	90.51	88.68	89.595	91.5	87.79	89.645
	3406	87.88	90.38	89.13	85.81	88.52	87.165	73.75	79.88	76.815	92.09	96.04	94.065	90.5	88.67	89.585	91.5	87.79	89.645
	3405	87.87	90.38	89.125	85.81	88.52	87.165	73.74	79.87	76.805	92.09	96.04	94.065	90.5	88.66	89.58	91.5	87.79	89.645
	3404	87.87	90.38	89.125	85.81	88.52	87.165	73.74	79.87	76.805	92.08	96.04	94.06	90.5	88.66	89.58	91.5	87.79	89.645
	3403	87.87	90.38	89.125	85.8	88.52	87.16	73.73	79.86	76.795	92.08	96.04	94.06	90.5	88.65	89.575	91.49	87.79	89.64
	3402	87.86	90.37	89.115	85.8	88.52	87.16	73.73	79.86	76.795	92.07	96.04	94.055	90.49	88.65	89.57	91.49	87.78	89.635
	3401	87.86	90.36	89.11	85.79	88.51	87.15	73.72	79.85	76.785	92.06	96.03	94.045	90.48	88.65	89.565	91.48	87.77	89.625
	3400	87.85	90.36	89.105	85.78	88.51	87.145	73.71	79.84	76.775	92.05	96.03	94.04	90.47	88.65	89.56	91.48	87.77	89.625
	3399	87.85	90.36	89.105	85.78	88.51	87.145	73.7	79.83	76.765	92.05	96.03	94.04	90.47	88.64	89.555	91.47	87.76	89.615
	3398	87.84	90.36	89.1	85.77	88.51	87.14	73.69	79.83	76.76	92.05	96.03	94.04	90.46	88.64	89.55	91.47	87.75	89.61
	3397	87.84	90.36	89.1	85.77	88.51	87.14	73.68	79.82	76.75	92.05	96.03	94.04	90.45	88.63	89.54	91.47	87.74	89.605
	3396	87.84	90.35	89.095	85.76	88.51	87.135	73.67	79.81	76.74	92.05	96.02	94.035	90.44	88.62	89.53	91.46	87.73	89.595
	3395	87.83	90.35	89.09	85.76	88.5	87.13	73.66	79.8	76.73	92.04	96.02	94.03	90.43	88.61	89.52	91.45	87.72	89.585
	3394	87.83	90.34	89.085	85.76	88.5	87.13	73.65	79.8	76.725	92.04	96.02	94.03	90.43	88.61	89.52	91.45	87.72	89.585
	3393	87.83	90.34	89.085	85.76	88.5	87.13	73.65	79.8	76.725	92.04	96.02	94.03	90.43	88.61	89.52	91.45	87.72	89.585
	3392	87.84	90.34	89.09	85.76	88.5	87.13	73.65	79.8	76.725	92.03	96.02	94.025	90.44	88.62	89.53	91.45	87.73	89.59
	3391	87.84	90.34	89.09	85.76	88.5	87.13	73.64	79.8	76.72	92.03	96.02	94.025	90.45	88.62	89.535	91.45	87.73	89.59
	3390	87.83	90.33	89.08	85.76	88.5	87.13	73.64	79.79	76.715	92.03	96.01	94.02	90.46	88.62	89.54	91.45	87.72	89.585
	3389	87.83	90.33	89.08	85.75	88.49	87.12	73.63	79.79	76.71	92.02	96.01	94.015	90.46	88.62	89.54	91.45	87.72	89.585
	3388	87.82	90.32	89.07	85.75	88.48	87.115	73.62	79.78	76.7	92.01	96	94.005	90.46	88.62	89.54	91.44	87.71	89.575
	3387	87.81	90.32	89.065	85.74	88.48	87.11	73.61	79.77	76.69	92	96	94	90.45	88.61	89.53	91.43	87.7	89.565
	3386	87.81	90.31	89.06	85.74	88.48	87.11	73.6	79.76	76.68	92	95.99	93.995	90.44	88.61	89.525	91.42	87.7	89.56
	3385	87.8	90.31	89.055	85.73	88.47	87.1	73.59	79.75	76.67	92	95.99	93.995	90.44	88.6	89.52	91.42	87.69	89.555
	3384	87.8	90.31	89.055	85.73	88.47	87.1	73.58	79.75	76.665	91.99	95.99	93.99	90.44	88.6	89.52	91.42	87.69	89.555
	3383	87.8	90.32	89.06	85.73	88.47	87.1	73.57	79.74	76.655	91.99	95.98	93.985	90.43	88.59	89.51	91.42	87.69	89.555
	3382	87.8	90.32	89.06	85.73	88.47	87.1	73.57	79.73	76.65	91.99	95.98	93.985	90.43	88.6	89.515	91.42	87.68	89.55
	3381	87.8	90.32	89.06	85.73	88.47	87.1	73.57	79.73	76.65	91.98	95.99	93.985	90.43	88.6	89.515	91.41	87.68	89.545
	3380	87.8	90.32	89.06	85.74	88.47	87.105	73.56	79.72	76.64	91.98	95.99	93.985	90.43	88.6	89.515	91.41	87.68	89.545
	3379	87.8	90.31	89.055	85.74	88.46	87.1	73.56	79.71	76.635	91.98	95.98	93.98	90.43	88.6	89.515	91.41	87.68	89.545
	3378	87.8	90.31	89.055	85.73	88.46	87.095	73.55	79.7	76.625	91.97	95.98	93.975	90.43	88.6	89.515	91.4	87.67	89.535
	3377	87.8	90.31	89.055	85.72	88.45	87.085	73.54	79.7	76.62	91.97	95.97	93.97	90.43	88.6	89.515	91.4	87.67	89.535
	3376	87.8	90.3	89.05	85.71	88.45	87.08	73.53	79.69	76.61	91.97	95.97	93.97	90.43	88.59	89.51	91.39	87.66	89.525
	3375	87.8	90.3	89.05	85.7	88.45	87.075	73.52	79.69	76.605	91.96	95.96	93.96	90.43	88.59	89.51	91.39	87.65	89.52
	3374	87.8	90.29	89.045	85.7	88.45	87.075	73.52	79.69	76.605	91.96	95.96	93.96	90.42	88.59	89.505	91.38	87.65	89.515
	3373	87.79	90.29	89.04	85.7	88.45	87.075	73.51	79.68	76.595	91.95	95.95	93.95	90.42	88.58	89.5	91.37	87.64	89.505
	3372	87.79	90.29	89.04	85.7	88.44	87.07	73.5	79.67	76.585	91.95	95.95	93.95	90.41	88.57	89.49	91.36	87.63	89.495
	3371	87.79	90.29	89.04	85.7	88.44	87.07	73.49	79.66	76.575	91.95	95.95	93.95	90.4	88.56	89.48	91.36	87.61	89.485
	3370	87.79	90.29	89.04	85.69	88.43	87.06	73.48	79.65	76.565	91.95	95.95	93.95	90.4	88.56	89.48	91.35	87.6	89.475
	3369	87.79	90.29	89.04	85.68	88.43	87.055	73.47	79.65	76.56	91.95	95.95	93.95	90.4	88.55	89.475	91.34	87.6	89.47
	3368	87.79	90.3	89.045	85.68	88.43	87.055	73.46	79.64	76.55	91.95	95.95	93.95	90.4	88.55	89.475	91.34	87.59	89.465
	3367	87.78	90.3	89.04	85.67	88.43	87.05	73.45	79.62	76.535	91.94	95.95	93.945	90.39	88.55	89.47	91.33	87.58	89.455
	3366	87.78	90.3	89.04	85.67	88.42	87.045	73.43	79.61	76.52	91.94	95.94	93.94	90.39	88.55	89.47	91.32	87.57	89.445
	3365	87.79	90.3	89.045	85.67	88.42	87.045	73.42	79.6	76.51	91.93	95.94	93.935	90.38	88.54	89.46	91.31	87.56	89.435
	3364	87.79	90.3	89.045	85.67	88.42	87.045	73.4	79.59	76.495	91.93	95.94	93.935	90.37	88.54	89.455	91.3	87.55	89.425
	3363	87.79	90.3	89.045	85.67	88.41	87.04	73.39	79.58	76.485	91.93	95.94	93.935	90.37	88.54	89.455	91.3	87.55	89.425
	3362	87.79	90.3	89.045	85.67	88.41	87.04	73.39	79.58	76.485	91.93	95.94	93.935	90.37	88.53	89.45	91.3	87.55	89.425
	3361	87.79	90.29	89.04	85.66	88.41	87.035	73.38	79.57	76.475	91.92	95.93	93.925	90.37	88.53	89.45	91.29	87.55	89.42
	3360	87.79	90.29	89.04	85.66	88.4	87.03	73.37	79.56	76.465	91.92	95.93	93.925	90.37	88.53	89.45	91.29	87.54	89.415
	3359	87.78	90.29	89.035	85.65	88.4	87.025	73.37	79.55	76.46	91.91	95.92	93.915	90.37	88.53	89.45	91.28	87.54	89.41
	3358	87.78	90.28	89.03	85.65	88.4	87.025	73.36	79.54	76.45	91.91	95.92	93.915	90.37	88.52	89.445	91.28	87.53	89.405
	3357	87.77	90.28	89.025	85.65	88.4	87.025	73.35	79.53	76.44	91.91	95.91	93.91	90.37	88.52	89.445	91.27	87.52	89.395
	3356	87.77	90.28	89.025	85.65	88.4	87.025	73.35	79.53	76.44	91.91	95.91	93.91	90.38	88.52	89.45	91.27	87.52	89.395
	3355	87.77	90.28	89.025	85.65	88.4	87.025	73.34	79.53	76.435	91.91	95.91	93.91	90.38	88.53	89.455	91.28	87.52	89.4
	3354	87.78	90.29	89.035	85.65	88.4	87.025	73.34	79.54	76.44	91.91	95.91	93.91	90.38	88.53	89.455	91.28	87.52	89.4
	3353	87.78	90.29	89.035	85.65	88.4	87.025	73.34	79.54	76.44	91.91	95.91	93.91	90.38	88.54	89.46	91.28	87.52	89.4
	3352	87.79	90.29	89.04	85.65	88.41	87.03	73.34	79.54	76.44	91.91	95.91	93.91	90.38	88.54	89.46	91.28	87.52	89.4
	3351	87.79	90.29	89.04	85.65	88.41	87.03	73.34	79.53	76.435	91.91	95.91	93.91	90.39	88.54	89.465	91.28	87.52	89.4
	3350	87.79	90.29	89.04	85.65	88.41	87.03	73.33	79.52	76.425	91.91	95.91	93.91	90.39	88.54	89.465	91.28	87.52	89.4
	3349	87.79	90.29	89.04	85.65	88.41	87.03	73.32	79.52	76.42	91.91	95.91	93.91	90.39	88.55	89.47	91.28	87.51	89.395
	3348	87.79	90.29	89.04	85.65	88.4	87.025	73.31	79.51	76.41	91.91	95.91	93.91	90.39	88.55	89.47	91.28	87.51	89.395
	3347	87.79	90.29	89.04	85.65	88.4	87.025	73.3	79.5	76.4	91.91	95.91	93.91	90.39	88.54	89.465	91.27	87.51	89.39
	3346	87.79	90.29	89.04	85.65	88.4	87.025	73.3	79.5	76.4	91.91	95.91	93.91	90.39	88.54	89.465	91.27	87.5	89.385
	3345	87.79	90.29	89.04	85.64	88.39	87.015	73.29	79.49	76.39	91.91	95.91	93.91	90.39	88.54	89.465	91.27	87.5	89.385
	3344	87.8	90.29	89.045	85.64	88.39	87.015	73.29	79.48	76.385	91.91	95.91	93.91	90.39	88.54	89.465	91.26	87.5	89.38
	3343	87.8	90.29	89.045	85.64	88.39	87.015	73.28	79.48	76.38	91.91	95.92	93.915	90.39	88.54	89.465	91.26	87.49	89.375
	3342	87.8	90.29	89.045	85.64	88.39	87.015	73.27	79.47	76.37	91.92	95.91	93.915	90.39	88.54	89.465	91.25	87.49	89.37
	3341	87.81	90.29	89.05	85.64	88.4	87.02	73.26	79.46	76.36	91.92	95.91	93.915	90.38	88.54	89.46	91.24	87.48	89.36
	3340	87.81	90.29	89.05	85.64	88.39	87.015	73.25	79.45	76.35	91.91	95.91	93.91	90.38	88.53	89.455	91.23	87.47	89.35
	3339	87.81	90.29	89.05	85.64	88.39	87.015	73.23	79.44	76.335	91.91	95.91	93.91	90.37	88.52	89.445	91.22	87.46	89.34
	3338	87.8	90.29	89.045	85.63	88.38	87.005	73.21	79.43	76.32	91.91	95.9	93.905	90.37	88.52	89.445	91.21	87.45	89.33
	3337	87.8	90.29	89.045	85.63	88.37	87	73.2	79.41	76.305	91.91	95.9	93.905	90.36	88.52	89.44	91.21	87.44	89.325
	3336	87.8	90.28	89.04	85.62	88.37	86.995	73.19	79.4	76.295	91.91	95.89	93.9	90.37	88.52	89.445	91.21	87.44	89.325
	3335	87.8	90.28	89.04	85.62	88.37	86.995	73.18	79.39	76.285	91.91	95.89	93.9	90.37	88.52	89.445	91.21	87.43	89.32
	3334	87.8	90.28	89.04	85.62	88.37	86.995	73.18	79.39	76.285	91.91	95.89	93.9	90.37	88.53	89.45	91.21	87.44	89.325
	3333	87.81	90.29	89.05	85.62	88.38	87	73.18	79.39	76.285	91.91	95.9	93.905	90.38	88.54	89.46	91.21	87.44	89.325
	3332	87.81	90.29	89.05	85.62	88.38	87	73.17	79.39	76.28	91.92	95.9	93.91	90.38	88.54	89.46	91.21	87.44	89.325
	3331	87.82	90.3	89.06	85.63	88.38	87.005	73.17	79.39	76.28	91.92	95.9	93.91	90.38	88.54	89.46	91.21	87.43	89.32
	3330	87.82	90.3	89.06	85.63	88.38	87.005	73.16	79.39	76.275	91.92	95.9	93.91	90.38	88.54	89.46	91.2	87.43	89.315
	3329	87.81	90.3	89.055	85.62	88.38	87	73.16	79.38	76.27	91.92	95.9	93.91	90.38	88.54	89.46	91.2	87.42	89.31
	3328	87.81	90.3	89.055	85.62	88.38	87	73.15	79.37	76.26	91.92	95.89	93.905	90.37	88.53	89.45	91.19	87.42	89.305
	3327	87.81	90.3	89.055	85.62	88.37	86.995	73.14	79.36	76.25	91.92	95.89	93.905	90.37	88.53	89.45	91.18	87.41	89.295
	3326	87.82	90.3	89.06	85.62	88.37	86.995	73.14	79.36	76.25	91.92	95.89	93.905	90.37	88.53	89.45	91.18	87.41	89.295
	3325	87.82	90.3	89.06	85.62	88.37	86.995	73.13	79.35	76.24	91.92	95.89	93.905	90.37	88.53	89.45	91.18	87.4	89.29
	3324	87.82	90.3	89.06	85.62	88.37	86.995	73.12	79.35	76.235	91.92	95.9	93.91	90.38	88.54	89.46	91.18	87.4	89.29
	3323	87.83	90.3	89.065	85.63	88.37	87	73.12	79.35	76.235	91.92	95.9	93.91	90.39	88.54	89.465	91.18	87.4	89.29
	3322	87.83	90.3	89.065	85.63	88.38	87.005	73.11	79.34	76.225	91.92	95.9	93.91	90.39	88.54	89.465	91.18	87.4	89.29
	3321	87.83	90.3	89.065	85.63	88.38	87.005	73.1	79.34	76.22	91.92	95.9	93.91	90.39	88.55	89.47	91.18	87.4	89.29
	3320	87.83	90.3	89.065	85.62	88.38	87	73.09	79.33	76.21	91.92	95.9	93.91	90.39	88.55	89.47	91.17	87.39	89.28
	3319	87.84	90.3	89.07	85.62	88.37	86.995	73.09	79.32	76.205	91.93	95.89	93.91	90.39	88.55	89.47	91.17	87.39	89.28
	3318	87.84	90.3	89.07	85.61	88.37	86.99	73.08	79.31	76.195	91.93	95.89	93.91	90.39	88.54	89.465	91.16	87.39	89.275
	3317	87.84	90.3	89.07	85.61	88.36	86.985	73.07	79.31	76.19	91.93	95.89	93.91	90.39	88.55	89.47	91.16	87.38	89.27
	3316	87.84	90.3	89.07	85.61	88.36	86.985	73.05	79.3	76.175	91.93	95.9	93.915	90.39	88.55	89.47	91.15	87.38	89.265
	3315	87.84	90.31	89.075	85.61	88.36	86.985	73.04	79.29	76.165	91.93	95.9	93.915	90.39	88.55	89.47	91.15	87.37	89.26
	3314	87.84	90.31	89.075	85.61	88.36	86.985	73.03	79.28	76.155	91.93	95.9	93.915	90.39	88.54	89.465	91.14	87.36	89.25
	3313	87.85	90.31	89.08	85.61	88.36	86.985	73.02	79.27	76.145	91.94	95.9	93.92	90.38	88.54	89.46	91.14	87.36	89.25
	3312	87.85	90.31	89.08	85.61	88.35	86.98	73.01	79.26	76.135	91.94	95.9	93.92	90.38	88.53	89.455	91.13	87.35	89.24
	3311	87.85	90.31	89.08	85.6	88.35	86.975	73.01	79.25	76.13	91.94	95.89	93.915	90.37	88.53	89.45	91.12	87.35	89.235
	3310	87.85	90.31	89.08	85.6	88.35	86.975	73	79.25	76.125	91.94	95.89	93.915	90.37	88.52	89.445	91.12	87.34	89.23
	3309	87.85	90.31	89.08	85.6	88.35	86.975	73	79.25	76.125	91.94	95.89	93.915	90.37	88.53	89.45	91.12	87.34	89.23
	3308	87.85	90.31	89.08	85.6	88.34	86.97	73	79.25	76.125	91.94	95.89	93.915	90.38	88.53	89.455	91.12	87.34	89.23
	3307	87.85	90.31	89.08	85.6	88.34	86.97	73	79.24	76.12	91.94	95.89	93.915	90.38	88.54	89.46	91.12	87.34	89.23
	3306	87.85	90.31	89.08	85.6	88.34	86.97	72.99	79.24	76.115	91.94	95.89	93.915	90.38	88.54	89.46	91.11	87.34	89.225
	3305	87.85	90.31	89.08	85.59	88.34	86.965	72.98	79.23	76.105	91.93	95.89	93.91	90.38	88.54	89.46	91.11	87.33	89.22
	3304	87.85	90.3	89.075	85.59	88.34	86.965	72.97	79.23	76.1	91.93	95.88	93.905	90.38	88.54	89.46	91.1	87.33	89.215
	3303	87.85	90.3	89.075	85.58	88.34	86.96	72.96	79.22	76.09	91.93	95.88	93.905	90.38	88.54	89.46	91.1	87.32	89.21
	3302	87.85	90.3	89.075	85.58	88.34	86.96	72.95	79.21	76.08	91.93	95.88	93.905	90.38	88.55	89.465	91.09	87.32	89.205
	3301	87.86	90.31	89.085	85.59	88.34	86.965	72.94	79.2	76.07	91.93	95.89	93.91	90.39	88.55	89.47	91.09	87.32	89.205
	3300	87.86	90.32	89.09	85.59	88.35	86.97	72.94	79.2	76.07	91.94	95.89	93.915	90.39	88.56	89.475	91.09	87.32	89.205
	3299	87.87	90.33	89.1	85.6	88.35	86.975	72.94	79.2	76.07	91.94	95.89	93.915	90.4	88.56	89.48	91.09	87.31	89.2
	3298	87.87	90.33	89.1	85.6	88.35	86.975	72.93	79.19	76.06	91.95	95.9	93.925	90.4	88.56	89.48	91.09	87.31	89.2
	3297	87.87	90.33	89.1	85.59	88.35	86.97	72.93	79.19	76.06	91.95	95.9	93.925	90.4	88.56	89.48	91.09	87.3	89.195
	3296	87.88	90.33	89.105	85.59	88.35	86.97	72.92	79.18	76.05	91.96	95.9	93.93	90.4	88.56	89.48	91.09	87.3	89.195
	3295	87.88	90.33	89.105	85.59	88.35	86.97	72.91	79.18	76.045	91.96	95.9	93.93	90.39	88.56	89.475	91.09	87.29	89.19
	3294	87.88	90.33	89.105	85.59	88.35	86.97	72.9	79.17	76.035	91.96	95.9	93.93	90.39	88.56	89.475	91.08	87.29	89.185
	3293	87.88	90.32	89.1	85.59	88.34	86.965	72.88	79.16	76.02	91.96	95.9	93.93	90.38	88.57	89.475	91.08	87.28	89.18
	3292	87.88	90.32	89.1	85.59	88.34	86.965	72.87	79.15	76.01	91.95	95.89	93.92	90.39	88.57	89.48	91.07	87.28	89.175
	3291	87.88	90.32	89.1	85.59	88.34	86.965	72.86	79.14	76	91.95	95.89	93.92	90.39	88.57	89.48	91.07	87.28	89.175
	3290	87.88	90.32	89.1	85.59	88.34	86.965	72.86	79.14	76	91.95	95.89	93.92	90.39	88.57	89.48	91.07	87.27	89.17
	3289	87.88	90.32	89.1	85.59	88.34	86.965	72.85	79.13	75.99	91.95	95.89	93.92	90.4	88.57	89.485	91.07	87.27	89.17
	3288	87.88	90.32	89.1	85.59	88.34	86.965	72.84	79.13	75.985	91.96	95.89	93.925	90.4	88.58	89.49	91.07	87.26	89.165
	3287	87.88	90.33	89.105	85.59	88.34	86.965	72.83	79.12	75.975	91.96	95.89	93.925	90.4	88.58	89.49	91.06	87.26	89.16
	3286	87.88	90.33	89.105	85.58	88.34	86.96	72.82	79.12	75.97	91.96	95.89	93.925	90.4	88.58	89.49	91.05	87.25	89.15
	3285	87.88	90.33	89.105	85.58	88.34	86.96	72.82	79.11	75.965	91.96	95.88	93.92	90.4	88.58	89.49	91.05	87.25	89.15
	3284	87.88	90.33	89.105	85.58	88.34	86.96	72.81	79.1	75.955	91.96	95.88	93.92	90.41	88.58	89.495	91.05	87.24	89.145
	3283	87.89	90.33	89.11	85.58	88.34	86.96	72.81	79.1	75.955	91.96	95.88	93.92	90.41	88.59	89.5	91.05	87.24	89.145
	3282	87.89	90.33	89.11	85.58	88.34	86.96	72.8	79.09	75.945	91.96	95.88	93.92	90.41	88.59	89.5	91.05	87.24	89.145
	3281	87.89	90.33	89.11	85.58	88.34	86.96	72.8	79.08	75.94	91.96	95.88	93.92	90.41	88.59	89.5	91.04	87.24	89.14
	3280	87.9	90.33	89.115	85.58	88.34	86.96	72.79	79.07	75.93	91.96	95.88	93.92	90.4	88.59	89.495	91.04	87.23	89.135
	3279	87.9	90.33	89.115	85.58	88.34	86.96	72.78	79.06	75.92	91.96	95.88	93.92	90.4	88.59	89.495	91.03	87.23	89.13
	3278	87.89	90.33	89.11	85.58	88.33	86.955	72.78	79.06	75.92	91.96	95.88	93.92	90.39	88.59	89.49	91.02	87.22	89.12
	3277	87.89	90.33	89.11	85.58	88.33	86.955	72.77	79.05	75.91	91.96	95.88	93.92	90.39	88.59	89.49	91.01	87.22	89.115
	3276	87.89	90.33	89.11	85.58	88.33	86.955	72.76	79.05	75.905	91.96	95.88	93.92	90.39	88.6	89.495	91.01	87.22	89.115
	3275	87.89	90.33	89.11	85.59	88.33	86.96	72.75	79.05	75.9	91.97	95.88	93.925	90.4	88.6	89.5	91.01	87.22	89.115
	3274	87.9	90.33	89.115	85.59	88.33	86.96	72.75	79.04	75.895	91.97	95.89	93.93	90.41	88.6	89.505	91.01	87.21	89.11
	3273	87.9	90.33	89.115	85.59	88.33	86.96	72.75	79.04	75.895	91.97	95.88	93.925	90.41	88.6	89.505	91.01	87.21	89.11
	3272	87.9	90.33	89.115	85.59	88.33	86.96	72.74	79.04	75.89	91.97	95.88	93.925	90.42	88.61	89.515	91.01	87.21	89.11
	3271	87.91	90.33	89.12	85.59	88.34	86.965	72.74	79.04	75.89	91.97	95.88	93.925	90.42	88.61	89.515	91.02	87.21	89.115
	3270	87.91	90.33	89.12	85.59	88.34	86.965	72.73	79.03	75.88	91.97	95.88	93.925	90.42	88.62	89.52	91.01	87.21	89.11
	3269	87.91	90.33	89.12	85.59	88.34	86.965	72.72	79.02	75.87	91.97	95.88	93.925	90.43	88.63	89.53	91.01	87.21	89.11
	3268	87.91	90.33	89.12	85.58	88.34	86.96	72.71	79.01	75.86	91.96	95.87	93.915	90.43	88.63	89.53	91	87.2	89.1
	3267	87.91	90.33	89.12	85.58	88.34	86.96	72.7	79.01	75.855	91.96	95.87	93.915	90.43	88.63	89.53	91	87.2	89.1
	3266	87.91	90.33	89.12	85.58	88.33	86.955	72.7	79.01	75.855	91.96	95.87	93.915	90.43	88.63	89.53	90.99	87.2	89.095
	3265	87.91	90.33	89.12	85.58	88.33	86.955	72.69	79	75.845	91.96	95.87	93.915	90.43	88.64	89.535	90.99	87.19	89.09
	3264	87.91	90.33	89.12	85.58	88.32	86.95	72.68	78.99	75.835	91.96	95.87	93.915	90.43	88.64	89.535	90.98	87.19	89.085
	3263	87.91	90.33	89.12	85.58	88.32	86.95	72.67	78.99	75.83	91.96	95.87	93.915	90.43	88.64	89.535	90.98	87.19	89.085
	3262	87.91	90.33	89.12	85.58	88.32	86.95	72.66	78.98	75.82	91.96	95.87	93.915	90.42	88.64	89.53	90.98	87.18	89.08
	3261	87.91	90.33	89.12	85.59	88.32	86.955	72.65	78.97	75.81	91.96	95.88	93.92	90.42	88.64	89.53	90.97	87.17	89.07
	3260	87.91	90.33	89.12	85.59	88.32	86.955	72.65	78.97	75.81	91.97	95.88	93.925	90.42	88.64	89.53	90.97	87.17	89.07
	3259	87.92	90.33	89.125	85.59	88.33	86.96	72.64	78.97	75.805	91.97	95.89	93.93	90.43	88.64	89.535	90.97	87.16	89.065
	3258	87.92	90.33	89.125	85.59	88.33	86.96	72.64	78.96	75.8	91.97	95.89	93.93	90.43	88.64	89.535	90.97	87.16	89.065
	3257	87.92	90.33	89.125	85.58	88.33	86.955	72.63	78.96	75.795	91.97	95.89	93.93	90.43	88.64	89.535	90.96	87.15	89.055
	3256	87.92	90.33	89.125	85.58	88.32	86.95	72.62	78.95	75.785	91.97	95.88	93.925	90.43	88.64	89.535	90.95	87.15	89.05
	3255	87.92	90.33	89.125	85.57	88.32	86.945	72.61	78.94	75.775	91.96	95.88	93.92	90.43	88.64	89.535	90.95	87.14	89.045
	3254	87.92	90.32	89.12	85.57	88.31	86.94	72.6	78.93	75.765	91.96	95.87	93.915	90.42	88.64	89.53	90.95	87.13	89.04
	3253	87.92	90.33	89.125	85.57	88.31	86.94	72.6	78.93	75.765	91.96	95.87	93.915	90.43	88.64	89.535	90.95	87.13	89.04
	3252	87.92	90.33	89.125	85.57	88.31	86.94	72.6	78.93	75.765	91.96	95.87	93.915	90.43	88.65	89.54	90.95	87.13	89.04
	3251	87.93	90.33	89.13	85.58	88.31	86.945	72.6	78.93	75.765	91.97	95.87	93.92	90.44	88.66	89.55	90.95	87.14	89.045
	3250	87.93	90.34	89.135	85.58	88.31	86.945	72.59	78.93	75.76	91.97	95.88	93.925	90.44	88.67	89.555	90.96	87.14	89.05
	3249	87.93	90.34	89.135	85.59	88.31	86.95	72.59	78.93	75.76	91.97	95.88	93.925	90.44	88.67	89.555	90.96	87.14	89.05
	3248	87.93	90.34	89.135	85.58	88.31	86.945	72.58	78.92	75.75	91.97	95.88	93.925	90.44	88.67	89.555	90.95	87.13	89.04
	3247	87.93	90.34	89.135	85.58	88.31	86.945	72.57	78.91	75.74	91.97	95.88	93.925	90.44	88.67	89.555	90.94	87.12	89.03
	3246	87.93	90.34	89.135	85.58	88.3	86.94	72.56	78.9	75.73	91.97	95.88	93.925	90.43	88.67	89.55	90.93	87.11	89.02
	3245	87.93	90.34	89.135	85.57	88.3	86.935	72.55	78.89	75.72	91.96	95.88	93.92	90.43	88.66	89.545	90.92	87.11	89.015
	3244	87.93	90.34	89.135	85.57	88.3	86.935	72.54	78.88	75.71	91.96	95.88	93.92	90.43	88.67	89.55	90.92	87.1	89.01
	3243	87.94	90.34	89.14	85.57	88.3	86.935	72.53	78.88	75.705	91.97	95.88	93.925	90.43	88.67	89.55	90.91	87.1	89.005
	3242	87.94	90.34	89.14	85.58	88.3	86.94	72.53	78.87	75.7	91.97	95.88	93.925	90.43	88.67	89.55	90.91	87.09	89
	3241	87.94	90.34	89.14	85.58	88.3	86.94	72.52	78.86	75.69	91.97	95.88	93.925	90.43	88.68	89.555	90.91	87.09	89
	3240	87.93	90.34	89.135	85.58	88.3	86.94	72.52	78.86	75.69	91.97	95.88	93.925	90.44	88.68	89.56	90.91	87.09	89
	3239	87.93	90.34	89.135	85.58	88.3	86.94	72.51	78.86	75.685	91.97	95.88	93.925	90.44	88.68	89.56	90.91	87.09	89
	3238	87.93	90.34	89.135	85.58	88.3	86.94	72.51	78.86	75.685	91.98	95.88	93.93	90.44	88.68	89.56	90.91	87.09	89
	3237	87.93	90.34	89.135	85.58	88.3	86.94	72.51	78.85	75.68	91.98	95.88	93.93	90.44	88.68	89.56	90.91	87.09	89
	3236	87.93	90.34	89.135	85.58	88.3	86.94	72.51	78.85	75.68	91.98	95.88	93.93	90.44	88.68	89.56	90.91	87.09	89
	3235	87.94	90.35	89.145	85.58	88.3	86.94	72.5	78.84	75.67	91.99	95.87	93.93	90.44	88.68	89.56	90.9	87.09	88.995
	3234	87.94	90.35	89.145	85.58	88.3	86.94	72.49	78.84	75.665	91.99	95.87	93.93	90.44	88.68	89.56	90.9	87.08	88.99
	3233	87.94	90.35	89.145	85.57	88.3	86.935	72.48	78.83	75.655	91.98	95.87	93.925	90.44	88.68	89.56	90.89	87.07	88.98
	3232	87.94	90.34	89.14	85.57	88.3	86.935	72.47	78.82	75.645	91.98	95.87	93.925	90.44	88.67	89.555	90.88	87.06	88.97
	3231	87.93	90.34	89.135	85.57	88.29	86.93	72.46	78.81	75.635	91.98	95.87	93.925	90.44	88.67	89.555	90.88	87.06	88.97
	3230	87.93	90.34	89.135	85.57	88.29	86.93	72.45	78.8	75.625	91.98	95.87	93.925	90.44	88.67	89.555	90.87	87.05	88.96
	3229	87.94	90.35	89.145	85.57	88.29	86.93	72.45	78.8	75.625	91.98	95.88	93.93	90.44	88.68	89.56	90.87	87.05	88.96
	3228	87.94	90.35	89.145	85.57	88.3	86.935	72.45	78.8	75.625	91.98	95.88	93.93	90.44	88.68	89.56	90.87	87.05	88.96
	3227	87.94	90.34	89.14	85.57	88.3	86.935	72.44	78.79	75.615	91.98	95.89	93.935	90.44	88.69	89.565	90.87	87.05	88.96
	3226	87.94	90.34	89.14	85.56	88.3	86.93	72.43	78.78	75.605	91.98	95.89	93.935	90.44	88.69	89.565	90.87	87.05	88.96
	3225	87.94	90.34	89.14	85.56	88.29	86.925	72.42	78.78	75.6	91.98	95.88	93.93	90.44	88.69	89.565	90.87	87.04	88.955
	3224	87.94	90.34	89.14	85.56	88.29	86.925	72.41	78.77	75.59	91.98	95.88	93.93	90.44	88.69	89.565	90.86	87.04	88.95
	3223	87.95	90.34	89.145	85.56	88.29	86.925	72.41	78.76	75.585	91.98	95.88	93.93	90.44	88.69	89.565	90.86	87.03	88.945
	3222	87.95	90.34	89.145	85.56	88.29	86.925	72.4	78.75	75.575	91.98	95.88	93.93	90.44	88.69	89.565	90.86	87.03	88.945
	3221	87.95	90.34	89.145	85.56	88.28	86.92	72.39	78.75	75.57	91.98	95.88	93.93	90.44	88.68	89.56	90.85	87.02	88.935
	3220	87.94	90.34	89.14	85.56	88.27	86.915	72.38	78.74	75.56	91.98	95.88	93.93	90.43	88.68	89.555	90.85	87.02	88.935
	3219	87.94	90.34	89.14	85.56	88.27	86.915	72.37	78.74	75.555	91.98	95.88	93.93	90.43	88.68	89.555	90.84	87.02	88.93
	3218	87.94	90.34	89.14	85.55	88.26	86.905	72.36	78.73	75.545	91.98	95.88	93.93	90.43	88.69	89.56	90.84	87.01	88.925
	3217	87.95	90.34	89.145	85.55	88.26	86.905	72.36	78.73	75.545	91.99	95.88	93.935	90.43	88.69	89.56	90.85	87.01	88.93
	3216	87.95	90.35	89.15	85.55	88.26	86.905	72.35	78.72	75.535	91.99	95.88	93.935	90.43	88.69	89.56	90.84	87.01	88.925
	3215	87.95	90.35	89.15	85.55	88.26	86.905	72.35	78.72	75.535	92	95.88	93.94	90.44	88.69	89.565	90.84	87.01	88.925
	3214	87.95	90.35	89.15	85.55	88.26	86.905	72.34	78.71	75.525	92	95.88	93.94	90.43	88.69	89.56	90.84	87	88.92
	3213	87.94	90.34	89.14	85.55	88.26	86.905	72.33	78.7	75.515	92	95.88	93.94	90.43	88.69	89.56	90.83	87	88.915
	3212	87.94	90.34	89.14	85.55	88.26	86.905	72.32	78.69	75.505	92	95.88	93.94	90.43	88.69	89.56	90.82	87	88.91
	3211	87.95	90.34	89.145	85.55	88.26	86.905	72.31	78.69	75.5	92	95.88	93.94	90.42	88.69	89.555	90.82	87	88.91
	3210	87.95	90.35	89.15	85.56	88.26	86.91	72.31	78.69	75.5	92	95.88	93.94	90.43	88.69	89.56	90.82	87	88.91
	3209	87.95	90.35	89.15	85.56	88.26	86.91	72.31	78.69	75.5	92	95.88	93.94	90.43	88.7	89.565	90.82	86.99	88.905
	3208	87.96	90.36	89.16	85.56	88.26	86.91	72.3	78.69	75.495	92	95.88	93.94	90.44	88.71	89.575	90.82	86.99	88.905
	3207	87.97	90.36	89.165	85.56	88.26	86.91	72.3	78.68	75.49	92	95.88	93.94	90.45	88.71	89.58	90.82	86.99	88.905
	3206	87.97	90.36	89.165	85.56	88.27	86.915	72.29	78.68	75.485	92.01	95.89	93.95	90.45	88.72	89.585	90.82	86.98	88.9
	3205	87.98	90.36	89.17	85.56	88.27	86.915	72.29	78.67	75.48	92.01	95.89	93.95	90.45	88.72	89.585	90.83	86.98	88.905
	3204	87.98	90.36	89.17	85.56	88.26	86.91	72.28	78.67	75.475	92.01	95.89	93.95	90.45	88.72	89.585	90.82	86.98	88.9
	3203	87.98	90.36	89.17	85.56	88.26	86.91	72.27	78.66	75.465	92.02	95.89	93.955	90.45	88.72	89.585	90.82	86.97	88.895
	3202	87.98	90.36	89.17	85.56	88.25	86.905	72.26	78.65	75.455	92.02	95.9	93.96	90.45	88.72	89.585	90.81	86.96	88.885
	3201	87.98	90.36	89.17	85.56	88.25	86.905	72.25	78.64	75.445	92.02	95.9	93.96	90.45	88.72	89.585	90.8	86.95	88.875
	3200	87.98	90.36	89.17	85.55	88.24	86.895	72.23	78.63	75.43	92.02	95.9	93.96	90.45	88.72	89.585	90.79	86.95	88.87
	3199	87.98	90.36	89.17	85.55	88.24	86.895	72.23	78.62	75.425	92.02	95.89	93.955	90.45	88.72	89.585	90.79	86.94	88.865
	3198	87.99	90.36	89.175	85.55	88.24	86.895	72.23	78.61	75.42	92.03	95.9	93.965	90.45	88.72	89.585	90.78	86.94	88.86
	3197	87.99	90.37	89.18	85.56	88.24	86.9	72.23	78.61	75.42	92.03	95.9	93.965	90.45	88.73	89.59	90.78	86.94	88.86
	3196	88	90.37	89.185	85.56	88.25	86.905	72.23	78.6	75.415	92.04	95.91	93.975	90.45	88.74	89.595	90.78	86.94	88.86
	3195	88	90.37	89.185	85.57	88.25	86.91	72.22	78.6	75.41	92.05	95.91	93.98	90.46	88.74	89.6	90.78	86.95	88.865
	3194	88.01	90.38	89.195	85.57	88.25	86.91	72.22	78.6	75.41	92.05	95.91	93.98	90.46	88.75	89.605	90.78	86.95	88.865
	3193	88.01	90.38	89.195	85.57	88.25	86.91	72.22	78.6	75.41	92.06	95.92	93.99	90.46	88.75	89.605	90.78	86.95	88.865
	3192	88.02	90.39	89.205	85.57	88.26	86.915	72.21	78.6	75.405	92.07	95.92	93.995	90.47	88.76	89.615	90.78	86.95	88.865
	3191	88.03	90.39	89.21	85.58	88.26	86.92	72.21	78.6	75.405	92.07	95.92	93.995	90.47	88.77	89.62	90.79	86.95	88.87
	3190	88.04	90.4	89.22	85.58	88.26	86.92	72.21	78.59	75.4	92.08	95.92	94	90.48	88.77	89.625	90.79	86.94	88.865
	3189	88.04	90.4	89.22	85.58	88.26	86.92	72.2	78.59	75.395	92.08	95.92	94	90.48	88.77	89.625	90.79	86.94	88.865
	3188	88.05	90.4	89.225	85.58	88.26	86.92	72.18	78.58	75.38	92.08	95.92	94	90.48	88.77	89.625	90.78	86.93	88.855
	3187	88.05	90.4	89.225	85.58	88.25	86.915	72.17	78.57	75.37	92.08	95.92	94	90.48	88.77	89.625	90.77	86.92	88.845
	3186	88.05	90.4	89.225	85.57	88.25	86.91	72.17	78.56	75.365	92.08	95.92	94	90.48	88.77	89.625	90.77	86.92	88.845
	3185	88.06	90.4	89.23	85.57	88.25	86.91	72.16	78.55	75.355	92.09	95.92	94.005	90.48	88.78	89.63	90.77	86.92	88.845
	3184	88.06	90.4	89.23	85.57	88.25	86.91	72.16	78.55	75.355	92.1	95.92	94.01	90.49	88.78	89.635	90.77	86.92	88.845
	3183	88.07	90.41	89.24	85.57	88.25	86.91	72.15	78.55	75.35	92.1	95.93	94.015	90.49	88.79	89.64	90.76	86.92	88.84
	3182	88.07	90.42	89.245	85.58	88.25	86.915	72.15	78.54	75.345	92.11	95.93	94.02	90.49	88.79	89.64	90.76	86.91	88.835
	3181	88.08	90.43	89.255	85.58	88.25	86.915	72.14	78.53	75.335	92.12	95.94	94.03	90.49	88.79	89.64	90.76	86.91	88.835
	3180	88.08	90.43	89.255	85.58	88.25	86.915	72.13	78.52	75.325	92.12	95.94	94.03	90.49	88.79	89.64	90.75	86.9	88.825
	3179	88.09	90.43	89.26	85.58	88.25	86.915	72.12	78.51	75.315	92.12	95.95	94.035	90.49	88.79	89.64	90.75	86.89	88.82
	3178	88.09	90.44	89.265	85.59	88.25	86.92	72.12	78.5	75.31	92.12	95.95	94.035	90.49	88.8	89.645	90.74	86.89	88.815
	3177	88.1	90.44	89.27	85.59	88.25	86.92	72.11	78.5	75.305	92.13	95.95	94.04	90.49	88.8	89.645	90.74	86.89	88.815
	3176	88.11	90.44	89.275	85.59	88.25	86.92	72.11	78.5	75.305	92.13	95.96	94.045	90.5	88.81	89.655	90.74	86.89	88.815
	3175	88.11	90.45	89.28	85.59	88.25	86.92	72.11	78.49	75.3	92.14	95.96	94.05	90.5	88.82	89.66	90.74	86.89	88.815
	3174	88.12	90.46	89.29	85.59	88.25	86.92	72.1	78.49	75.295	92.14	95.96	94.05	90.5	88.83	89.665	90.74	86.89	88.815
	3173	88.12	90.46	89.29	85.59	88.26	86.925	72.1	78.49	75.295	92.15	95.96	94.055	90.51	88.84	89.675	90.74	86.89	88.815
	3172	88.13	90.47	89.3	85.6	88.26	86.93	72.09	78.49	75.29	92.16	95.97	94.065	90.52	88.84	89.68	90.74	86.89	88.815
	3171	88.13	90.47	89.3	85.6	88.26	86.93	72.08	78.48	75.28	92.16	95.97	94.065	90.52	88.84	89.68	90.74	86.89	88.815
	3170	88.14	90.47	89.305	85.6	88.25	86.925	72.07	78.47	75.27	92.16	95.97	94.065	90.53	88.84	89.685	90.73	86.88	88.805
	3169	88.14	90.47	89.305	85.6	88.25	86.925	72.06	78.46	75.26	92.16	95.97	94.065	90.53	88.84	89.685	90.73	86.88	88.805
	3168	88.15	90.47	89.31	85.6	88.25	86.925	72.06	78.45	75.255	92.16	95.97	94.065	90.53	88.85	89.69	90.72	86.87	88.795
	3167	88.16	90.47	89.315	85.6	88.25	86.925	72.05	78.45	75.25	92.17	95.97	94.07	90.54	88.85	89.695	90.72	86.87	88.795
	3166	88.17	90.48	89.325	85.6	88.26	86.93	72.05	78.45	75.25	92.17	95.97	94.07	90.54	88.86	89.7	90.72	86.86	88.79
	3165	88.17	90.48	89.325	85.6	88.26	86.93	72.04	78.44	75.24	92.18	95.97	94.075	90.54	88.87	89.705	90.71	86.86	88.785
	3164	88.18	90.49	89.335	85.6	88.26	86.93	72.03	78.44	75.235	92.18	95.98	94.08	90.55	88.87	89.71	90.71	86.86	88.785
	3163	88.18	90.49	89.335	85.61	88.26	86.935	72.03	78.43	75.23	92.19	95.98	94.085	90.55	88.88	89.715	90.71	86.86	88.785
	3162	88.19	90.5	89.345	85.61	88.26	86.935	72.02	78.42	75.22	92.19	95.98	94.085	90.55	88.88	89.715	90.7	86.86	88.78
	3161	88.19	90.5	89.345	85.6	88.25	86.925	72.01	78.42	75.215	92.19	95.98	94.085	90.55	88.88	89.715	90.7	86.85	88.775
	3160	88.19	90.51	89.35	85.6	88.25	86.925	72.01	78.41	75.21	92.2	95.98	94.09	90.55	88.89	89.72	90.7	86.85	88.775
	3159	88.2	90.51	89.355	85.6	88.24	86.92	72	78.4	75.2	92.2	95.99	94.095	90.55	88.89	89.72	90.7	86.84	88.77
	3158	88.2	90.51	89.355	85.61	88.24	86.925	71.99	78.39	75.19	92.21	95.99	94.1	90.55	88.89	89.72	90.69	86.84	88.765
	3157	88.21	90.51	89.36	85.61	88.24	86.925	71.99	78.38	75.185	92.21	95.99	94.1	90.55	88.9	89.725	90.69	86.84	88.765
	3156	88.22	90.52	89.37	85.61	88.24	86.925	71.98	78.38	75.18	92.22	95.99	94.105	90.55	88.9	89.725	90.69	86.84	88.765
	3155	88.23	90.52	89.375	85.61	88.24	86.925	71.98	78.38	75.18	92.23	95.99	94.11	90.56	88.91	89.735	90.69	86.84	88.765
	3154	88.24	90.53	89.385	85.62	88.24	86.93	71.98	78.37	75.175	92.23	95.99	94.11	90.56	88.91	89.735	90.69	86.84	88.765
	3153	88.24	90.53	89.385	85.62	88.24	86.93	71.97	78.37	75.17	92.23	96	94.115	90.56	88.91	89.735	90.68	86.83	88.755
	3152	88.25	90.54	89.395	85.62	88.24	86.93	71.96	78.36	75.16	92.23	96	94.115	90.56	88.92	89.74	90.68	86.82	88.75
	3151	88.25	90.54	89.395	85.62	88.24	86.93	71.95	78.35	75.15	92.24	96	94.12	90.57	88.92	89.745	90.68	86.82	88.75
	3150	88.25	90.54	89.395	85.62	88.24	86.93	71.94	78.34	75.14	92.24	96	94.12	90.57	88.93	89.75	90.67	86.82	88.745
	3149	88.26	90.54	89.4	85.62	88.24	86.93	71.93	78.34	75.135	92.25	96	94.125	90.57	88.93	89.75	90.67	86.81	88.74
	3148	88.26	90.54	89.4	85.63	88.24	86.935	71.92	78.33	75.125	92.25	96	94.125	90.57	88.93	89.75	90.66	86.81	88.735
	3147	88.27	90.54	89.405	85.63	88.24	86.935	71.91	78.32	75.115	92.26	96	94.13	90.57	88.94	89.755	90.66	86.81	88.735
	3146	88.28	90.55	89.415	85.63	88.24	86.935	71.91	78.32	75.115	92.26	96.01	94.135	90.58	88.94	89.76	90.66	86.81	88.735
	3145	88.28	90.55	89.415	85.63	88.24	86.935	71.9	78.31	75.105	92.27	96.01	94.14	90.58	88.94	89.76	90.65	86.8	88.725
	3144	88.29	90.56	89.425	85.63	88.24	86.935	71.9	78.31	75.105	92.27	96.01	94.14	90.59	88.95	89.77	90.65	86.8	88.725
	3143	88.29	90.57	89.43	85.63	88.25	86.94	71.89	78.31	75.1	92.28	96.01	94.145	90.59	88.95	89.77	90.65	86.8	88.725
	3142	88.3	90.58	89.44	85.63	88.25	86.94	71.89	78.3	75.095	92.28	96.02	94.15	90.59	88.96	89.775	90.64	86.8	88.72
	3141	88.31	90.58	89.445	85.64	88.25	86.945	71.89	78.3	75.095	92.29	96.03	94.16	90.6	88.97	89.785	90.65	86.79	88.72
	3140	88.32	90.59	89.455	85.64	88.25	86.945	71.89	78.3	75.095	92.3	96.03	94.165	90.6	88.98	89.79	90.65	86.79	88.72
	3139	88.32	90.59	89.455	85.65	88.25	86.95	71.88	78.29	75.085	92.3	96.03	94.165	90.6	88.98	89.79	90.65	86.79	88.72
	3138	88.33	90.59	89.46	85.64	88.25	86.945	71.87	78.29	75.08	92.31	96.03	94.17	90.6	88.98	89.79	90.64	86.79	88.715
	3137	88.33	90.59	89.46	85.64	88.25	86.945	71.86	78.28	75.07	92.32	96.03	94.175	90.6	88.98	89.79	90.63	86.78	88.705
	3136	88.33	90.59	89.46	85.64	88.25	86.945	71.85	78.27	75.06	92.32	96.03	94.175	90.6	88.98	89.79	90.63	86.78	88.705
	3135	88.33	90.6	89.465	85.63	88.24	86.935	71.85	78.26	75.055	92.32	96.03	94.175	90.6	88.98	89.79	90.62	86.77	88.695
	3134	88.34	90.6	89.47	85.64	88.24	86.94	71.84	78.25	75.045	92.33	96.04	94.185	90.6	88.98	89.79	90.62	86.76	88.69
	3133	88.35	90.6	89.475	85.64	88.25	86.945	71.83	78.25	75.04	92.33	96.04	94.185	90.61	88.99	89.8	90.62	86.76	88.69
	3132	88.36	90.6	89.48	85.65	88.25	86.95	71.83	78.25	75.04	92.34	96.04	94.19	90.61	88.99	89.8	90.63	86.76	88.695
	3131	88.37	90.61	89.49	85.65	88.26	86.955	71.83	78.25	75.04	92.34	96.05	94.195	90.61	89	89.805	90.63	86.76	88.695
	3130	88.38	90.61	89.495	85.66	88.26	86.96	71.82	78.24	75.03	92.35	96.06	94.205	90.62	89.01	89.815	90.63	86.76	88.695
	3129	88.39	90.62	89.505	85.66	88.26	86.96	71.82	78.24	75.03	92.36	96.07	94.215	90.63	89.02	89.825	90.63	86.76	88.695
	3128	88.39	90.62	89.505	85.66	88.27	86.965	71.82	78.24	75.03	92.37	96.07	94.22	90.63	89.03	89.83	90.63	86.77	88.7
	3127	88.39	90.63	89.51	85.66	88.27	86.965	71.81	78.23	75.02	92.37	96.08	94.225	90.64	89.03	89.835	90.63	86.77	88.7
	3126	88.4	90.63	89.515	85.67	88.27	86.97	71.8	78.23	75.015	92.38	96.08	94.23	90.64	89.03	89.835	90.63	86.77	88.7
	3125	88.4	90.64	89.52	85.67	88.27	86.97	71.79	78.23	75.01	92.38	96.08	94.23	90.65	89.03	89.84	90.63	86.77	88.7
	3124	88.4	90.64	89.52	85.67	88.28	86.975	71.79	78.23	75.01	92.39	96.08	94.235	90.65	89.04	89.845	90.63	86.77	88.7
	3123	88.41	90.65	89.53	85.68	88.28	86.98	71.79	78.23	75.01	92.4	96.09	94.245	90.66	89.05	89.855	90.64	86.78	88.71
	3122	88.41	90.66	89.535	85.68	88.29	86.985	71.8	78.24	75.02	92.41	96.1	94.255	90.67	89.06	89.865	90.64	86.78	88.71
	3121	88.42	90.66	89.54	85.69	88.29	86.99	71.8	78.24	75.02	92.42	96.11	94.265	90.67	89.07	89.87	90.65	86.79	88.72
	3120	88.42	90.66	89.54	85.69	88.3	86.995	71.81	78.24	75.025	92.43	96.11	94.27	90.68	89.08	89.88	90.66	86.8	88.73
	3119	88.43	90.67	89.55	85.7	88.31	87.005	71.81	78.25	75.03	92.44	96.13	94.285	90.69	89.1	89.895	90.67	86.8	88.735
	3118	88.43	90.67	89.55	85.71	88.31	87.01	71.81	78.24	75.025	92.45	96.13	94.29	90.7	89.11	89.905	90.68	86.81	88.745
	3117	88.43	90.67	89.55	85.71	88.32	87.015	71.81	78.24	75.025	92.46	96.14	94.3	90.7	89.12	89.91	90.68	86.82	88.75
	3116	88.43	90.67	89.55	85.72	88.32	87.02	71.8	78.24	75.02	92.46	96.14	94.3	90.71	89.13	89.92	90.68	86.82	88.75
	3115	88.44	90.67	89.555	85.72	88.32	87.02	71.8	78.24	75.02	92.47	96.14	94.305	90.72	89.13	89.925	90.69	86.82	88.755
	3114	88.44	90.68	89.56	85.73	88.33	87.03	71.79	78.24	75.015	92.47	96.14	94.305	90.72	89.13	89.925	90.69	86.82	88.755
	3113	88.45	90.68	89.565	85.73	88.33	87.03	71.79	78.24	75.015	92.48	96.15	94.315	90.73	89.14	89.935	90.7	86.83	88.765
	3112	88.46	90.68	89.57	85.73	88.33	87.03	71.79	78.24	75.015	92.49	96.16	94.325	90.74	89.15	89.945	90.7	86.83	88.765
	3111	88.46	90.68	89.57	85.74	88.34	87.04	71.79	78.24	75.015	92.5	96.17	94.335	90.74	89.16	89.95	90.71	86.83	88.77
	3110	88.47	90.68	89.575	85.74	88.34	87.04	71.78	78.23	75.005	92.51	96.18	94.345	90.75	89.17	89.96	90.71	86.83	88.77
	3109	88.47	90.68	89.575	85.74	88.34	87.04	71.78	78.23	75.005	92.51	96.18	94.345	90.75	89.18	89.965	90.71	86.83	88.77
	3108	88.46	90.68	89.57	85.74	88.34	87.04	71.77	78.22	74.995	92.51	96.18	94.345	90.75	89.18	89.965	90.71	86.83	88.77
	3107	88.46	90.68	89.57	85.74	88.33	87.035	71.76	78.21	74.985	92.52	96.18	94.35	90.76	89.18	89.97	90.7	86.83	88.765
	3106	88.46	90.68	89.57	85.74	88.33	87.035	71.75	78.2	74.975	92.52	96.18	94.35	90.76	89.18	89.97	90.7	86.82	88.76
	3105	88.46	90.68	89.57	85.73	88.33	87.03	71.74	78.19	74.965	92.53	96.18	94.355	90.75	89.17	89.96	90.69	86.81	88.75
	3104	88.47	90.69	89.58	85.73	88.32	87.025	71.73	78.18	74.955	92.53	96.18	94.355	90.75	89.17	89.96	90.68	86.8	88.74
	3103	88.48	90.69	89.585	85.73	88.32	87.025	71.72	78.17	74.945	92.54	96.18	94.36	90.75	89.17	89.96	90.67	86.79	88.73
	3102	88.48	90.7	89.59	85.73	88.33	87.03	71.71	78.16	74.935	92.54	96.18	94.36	90.74	89.17	89.955	90.66	86.79	88.725
	3101	88.49	90.7	89.595	85.74	88.33	87.035	71.7	78.16	74.93	92.55	96.19	94.37	90.75	89.17	89.96	90.65	86.78	88.715
	3100	88.5	90.7	89.6	85.73	88.33	87.03	71.7	78.15	74.925	92.55	96.19	94.37	90.75	89.17	89.96	90.65	86.78	88.715
	3099	88.51	90.71	89.61	85.73	88.32	87.025	71.69	78.14	74.915	92.56	96.19	94.375	90.75	89.17	89.96	90.64	86.77	88.705
	3098	88.51	90.71	89.61	85.73	88.32	87.025	71.68	78.13	74.905	92.56	96.19	94.375	90.75	89.18	89.965	90.64	86.76	88.7
	3097	88.51	90.71	89.61	85.72	88.32	87.02	71.67	78.12	74.895	92.57	96.19	94.38	90.75	89.18	89.965	90.64	86.76	88.7
	3096	88.51	90.71	89.61	85.72	88.31	87.015	71.66	78.11	74.885	92.57	96.19	94.38	90.75	89.18	89.965	90.63	86.76	88.695
	3095	88.52	90.71	89.615	85.73	88.31	87.02	71.66	78.11	74.885	92.58	96.19	94.385	90.75	89.19	89.97	90.63	86.76	88.695
	3094	88.52	90.72	89.62	85.73	88.32	87.025	71.66	78.11	74.885	92.58	96.19	94.385	90.75	89.19	89.97	90.63	86.76	88.695
	3093	88.52	90.72	89.62	85.74	88.32	87.03	71.65	78.11	74.88	92.59	96.19	94.39	90.76	89.19	89.975	90.64	86.76	88.7
	3092	88.52	90.72	89.62	85.74	88.32	87.03	71.65	78.11	74.88	92.59	96.2	94.395	90.76	89.2	89.98	90.64	86.77	88.705
	3091	88.53	90.72	89.625	85.74	88.32	87.03	71.65	78.11	74.88	92.6	96.2	94.4	90.77	89.21	89.99	90.64	86.77	88.705
	3090	88.53	90.73	89.63	85.74	88.32	87.03	71.64	78.11	74.875	92.61	96.21	94.41	90.77	89.22	89.995	90.65	86.77	88.71
	3089	88.54	90.73	89.635	85.74	88.32	87.03	71.64	78.1	74.87	92.61	96.22	94.415	90.78	89.22	90	90.65	86.77	88.71
	3088	88.54	90.73	89.635	85.74	88.32	87.03	71.64	78.1	74.87	92.62	96.22	94.42	90.79	89.23	90.01	90.66	86.77	88.715
	3087	88.54	90.73	89.635	85.75	88.32	87.035	71.63	78.1	74.865	92.63	96.23	94.43	90.79	89.23	90.01	90.66	86.77	88.715
	3086	88.54	90.73	89.635	85.75	88.33	87.04	71.63	78.09	74.86	92.64	96.23	94.435	90.8	89.23	90.015	90.66	86.77	88.715
	3085	88.54	90.73	89.635	85.75	88.33	87.04	71.63	78.09	74.86	92.64	96.24	94.44	90.8	89.23	90.015	90.65	86.77	88.71
	3084	88.54	90.73	89.635	85.75	88.33	87.04	71.63	78.09	74.86	92.65	96.24	94.445	90.8	89.23	90.015	90.65	86.77	88.71
	3083	88.55	90.73	89.64	85.75	88.34	87.045	71.62	78.09	74.855	92.65	96.25	94.45	90.8	89.24	90.02	90.65	86.78	88.715
	3082	88.55	90.74	89.645	85.75	88.34	87.045	71.62	78.09	74.855	92.66	96.26	94.46	90.81	89.24	90.025	90.65	86.78	88.715
	3081	88.55	90.74	89.645	85.75	88.34	87.045	71.61	78.08	74.845	92.67	96.26	94.465	90.81	89.24	90.025	90.65	86.78	88.715
	3080	88.54	90.74	89.64	85.75	88.34	87.045	71.61	78.08	74.845	92.67	96.27	94.47	90.81	89.25	90.03	90.65	86.78	88.715
	3079	88.54	90.74	89.64	85.76	88.34	87.05	71.61	78.08	74.845	92.68	96.27	94.475	90.81	89.26	90.035	90.66	86.78	88.72
	3078	88.54	90.74	89.64	85.76	88.34	87.05	71.61	78.08	74.845	92.68	96.28	94.48	90.82	89.26	90.04	90.67	86.78	88.725
	3077	88.54	90.74	89.64	85.77	88.34	87.055	71.61	78.09	74.85	92.69	96.28	94.485	90.82	89.27	90.045	90.68	86.79	88.735
	3076	88.54	90.74	89.64	85.77	88.34	87.055	71.61	78.09	74.85	92.7	96.29	94.495	90.83	89.28	90.055	90.68	86.79	88.735
	3075	88.54	90.73	89.635	85.77	88.34	87.055	71.6	78.08	74.84	92.7	96.29	94.495	90.83	89.29	90.06	90.69	86.8	88.745
	3074	88.54	90.73	89.635	85.76	88.35	87.055	71.6	78.08	74.84	92.71	96.3	94.505	90.84	89.29	90.065	90.69	86.8	88.745
	3073	88.53	90.73	89.63	85.76	88.35	87.055	71.6	78.08	74.84	92.72	96.3	94.51	90.84	89.3	90.07	90.69	86.81	88.75
	3072	88.53	90.72	89.625	85.76	88.35	87.055	71.6	78.08	74.84	92.73	96.31	94.52	90.85	89.31	90.08	90.7	86.81	88.755
	3071	88.52	90.72	89.62	85.77	88.35	87.06	71.6	78.08	74.84	92.74	96.32	94.53	90.86	89.31	90.085	90.7	86.82	88.76
	3070	88.52	90.72	89.62	85.78	88.36	87.07	71.6	78.08	74.84	92.75	96.33	94.54	90.87	89.31	90.09	90.71	86.83	88.77
	3069	88.52	90.72	89.62	85.78	88.36	87.07	71.6	78.09	74.845	92.76	96.34	94.55	90.87	89.32	90.095	90.71	86.83	88.77
	3068	88.51	90.72	89.615	85.78	88.36	87.07	71.6	78.08	74.84	92.77	96.35	94.56	90.88	89.32	90.1	90.71	86.83	88.77
	3067	88.51	90.72	89.615	85.78	88.37	87.075	71.6	78.08	74.84	92.78	96.35	94.565	90.88	89.32	90.1	90.71	86.83	88.77
	3066	88.5	90.71	89.605	85.77	88.37	87.07	71.6	78.08	74.84	92.78	96.36	94.57	90.88	89.32	90.1	90.71	86.83	88.77
	3065	88.5	90.71	89.605	85.77	88.37	87.07	71.59	78.07	74.83	92.79	96.37	94.58	90.88	89.33	90.105	90.72	86.83	88.775
	3064	88.5	90.71	89.605	85.77	88.36	87.065	71.59	78.07	74.83	92.8	96.37	94.585	90.88	89.33	90.105	90.72	86.83	88.775
	3063	88.5	90.71	89.605	85.77	88.36	87.065	71.58	78.07	74.825	92.81	96.38	94.595	90.88	89.34	90.11	90.73	86.83	88.78
	3062	88.49	90.71	89.6	85.77	88.36	87.065	71.58	78.07	74.825	92.81	96.38	94.595	90.88	89.34	90.11	90.74	86.83	88.785
	3061	88.49	90.71	89.6	85.77	88.36	87.065	71.58	78.07	74.825	92.82	96.39	94.605	90.89	89.35	90.12	90.74	86.84	88.79
	3060	88.49	90.71	89.6	85.77	88.36	87.065	71.58	78.07	74.825	92.83	96.39	94.61	90.89	89.36	90.125	90.75	86.85	88.8
	3059	88.49	90.71	89.6	85.77	88.36	87.065	71.58	78.07	74.825	92.84	96.4	94.62	90.9	89.36	90.13	90.75	86.85	88.8
	3058	88.49	90.7	89.595	85.77	88.37	87.07	71.59	78.07	74.83	92.85	96.41	94.63	90.9	89.36	90.13	90.76	86.86	88.81
	3057	88.48	90.7	89.59	85.77	88.37	87.07	71.59	78.08	74.835	92.87	96.42	94.645	90.91	89.37	90.14	90.76	86.86	88.81
	3056	88.48	90.7	89.59	85.78	88.38	87.08	71.59	78.09	74.84	92.88	96.43	94.655	90.93	89.38	90.155	90.77	86.87	88.82
	3055	88.48	90.7	89.59	85.78	88.38	87.08	71.59	78.09	74.84	92.89	96.44	94.665	90.94	89.39	90.165	90.79	86.89	88.84
	3054	88.48	90.71	89.595	85.79	88.38	87.085	71.59	78.1	74.845	92.91	96.45	94.68	90.95	89.4	90.175	90.79	86.89	88.84
	3053	88.49	90.71	89.6	85.78	88.38	87.08	71.59	78.1	74.845	92.92	96.45	94.685	90.95	89.41	90.18	90.8	86.9	88.85
	3052	88.49	90.71	89.6	85.78	88.38	87.08	71.59	78.1	74.845	92.93	96.46	94.695	90.96	89.41	90.185	90.8	86.9	88.85
	3051	88.49	90.71	89.6	85.78	88.38	87.08	71.59	78.1	74.845	92.94	96.47	94.705	90.97	89.42	90.195	90.81	86.91	88.86
	3050	88.48	90.7	89.59	85.79	88.38	87.085	71.59	78.1	74.845	92.96	96.49	94.725	90.98	89.44	90.21	90.82	86.92	88.87
	3049	88.47	90.7	89.585	85.8	88.39	87.095	71.59	78.11	74.85	92.97	96.5	94.735	91	89.46	90.23	90.83	86.93	88.88
	3048	88.47	90.7	89.585	85.82	88.41	87.115	71.6	78.13	74.865	92.99	96.52	94.755	91.02	89.49	90.255	90.85	86.95	88.9
	3047	88.47	90.69	89.58	85.83	88.43	87.13	71.62	78.14	74.88	93.01	96.54	94.775	91.04	89.51	90.275	90.88	86.97	88.925
	3046	88.46	90.69	89.575	85.85	88.45	87.15	71.63	78.16	74.895	93.04	96.56	94.8	91.07	89.54	90.305	90.91	87	88.955
	3045	88.46	90.69	89.575	85.87	88.48	87.175	71.65	78.18	74.915	93.06	96.58	94.82	91.1	89.57	90.335	90.94	87.03	88.985
	3044	88.45	90.68	89.565	85.89	88.5	87.195	71.66	78.19	74.925	93.09	96.6	94.845	91.13	89.6	90.365	90.96	87.05	89.005
	3043	88.45	90.68	89.565	85.9	88.51	87.205	71.66	78.2	74.93	93.1	96.62	94.86	91.15	89.62	90.385	90.98	87.06	89.02
	3042	88.45	90.68	89.565	85.9	88.51	87.205	71.66	78.19	74.925	93.11	96.63	94.87	91.15	89.63	90.39	90.98	87.07	89.025
	3041	88.45	90.69	89.57	85.9	88.51	87.205	71.65	78.19	74.92	93.12	96.64	94.88	91.16	89.64	90.4	90.98	87.07	89.025
	3040	88.44	90.69	89.565	85.91	88.52	87.215	71.65	78.19	74.92	93.13	96.65	94.89	91.18	89.65	90.415	90.98	87.08	89.03
	3039	88.44	90.68	89.56	85.93	88.53	87.23	71.66	78.2	74.93	93.15	96.67	94.91	91.2	89.68	90.44	91	87.09	89.045
	3038	88.43	90.68	89.555	85.95	88.55	87.25	71.67	78.21	74.94	93.18	96.68	94.93	91.23	89.71	90.47	91.01	87.11	89.06
	3037	88.42	90.68	89.55	85.97	88.57	87.27	71.68	78.22	74.95	93.2	96.7	94.95	91.25	89.73	90.49	91.03	87.12	89.075
	3036	88.41	90.67	89.54	85.99	88.59	87.29	71.69	78.23	74.96	93.22	96.72	94.97	91.27	89.75	90.51	91.05	87.13	89.09
	3035	88.4	90.67	89.535	86.01	88.61	87.31	71.7	78.24	74.97	93.24	96.74	94.99	91.3	89.78	90.54	91.06	87.15	89.105
	3034	88.39	90.66	89.525	86.03	88.63	87.33	71.71	78.26	74.985	93.27	96.76	95.015	91.33	89.81	90.57	91.09	87.17	89.13
	3033	88.38	90.66	89.52	86.05	88.65	87.35	71.72	78.27	74.995	93.29	96.79	95.04	91.35	89.83	90.59	91.11	87.19	89.15
	3032	88.38	90.66	89.52	86.07	88.67	87.37	71.72	78.28	75	93.31	96.8	95.055	91.38	89.86	90.62	91.12	87.21	89.165
	3031	88.38	90.66	89.52	86.09	88.68	87.385	71.73	78.28	75.005	93.33	96.82	95.075	91.4	89.88	90.64	91.13	87.22	89.175
	3030	88.39	90.66	89.525	86.09	88.69	87.39	71.73	78.28	75.005	93.34	96.83	95.085	91.41	89.9	90.655	91.14	87.23	89.185
	3029	88.39	90.66	89.525	86.09	88.7	87.395	71.73	78.29	75.01	93.35	96.83	95.09	91.42	89.91	90.665	91.15	87.24	89.195
	3028	88.39	90.66	89.525	86.1	88.7	87.4	71.73	78.29	75.01	93.36	96.84	95.1	91.43	89.93	90.68	91.16	87.24	89.2
	3027	88.38	90.66	89.52	86.11	88.72	87.415	71.74	78.3	75.02	93.38	96.85	95.115	91.45	89.96	90.705	91.18	87.26	89.22
	3026	88.37	90.65	89.51	86.14	88.75	87.445	71.76	78.32	75.04	93.4	96.88	95.14	91.49	90	90.745	91.21	87.29	89.25
	3025	88.36	90.64	89.5	86.17	88.78	87.475	71.78	78.35	75.065	93.42	96.91	95.165	91.53	90.04	90.785	91.24	87.32	89.28
	3024	88.35	90.64	89.495	86.2	88.81	87.505	71.79	78.36	75.075	93.45	96.93	95.19	91.56	90.07	90.815	91.26	87.35	89.305
	3023	88.35	90.64	89.495	86.21	88.82	87.515	71.79	78.36	75.075	93.46	96.94	95.2	91.58	90.09	90.835	91.27	87.36	89.315
	3022	88.36	90.64	89.5	86.22	88.82	87.52	71.79	78.36	75.075	93.47	96.95	95.21	91.59	90.1	90.845	91.28	87.36	89.32
	3021	88.36	90.65	89.505	86.23	88.83	87.53	71.79	78.37	75.08	93.48	96.96	95.22	91.6	90.12	90.86	91.29	87.37	89.33
	3020	88.35	90.64	89.495	86.26	88.86	87.56	71.8	78.38	75.09	93.51	96.98	95.245	91.64	90.15	90.895	91.32	87.39	89.355
	3019	88.33	90.63	89.48	86.3	88.9	87.6	71.83	78.42	75.125	93.54	97.01	95.275	91.69	90.2	90.945	91.36	87.43	89.395
	3018	88.3	90.62	89.46	86.34	88.94	87.64	71.86	78.45	75.155	93.58	97.05	95.315	91.74	90.25	90.995	91.41	87.47	89.44
	3017	88.28	90.6	89.44	86.38	88.98	87.68	71.89	78.47	75.18	93.61	97.08	95.345	91.78	90.3	91.04	91.44	87.5	89.47
	3016	88.26	90.59	89.425	86.4	89	87.7	71.9	78.48	75.19	93.63	97.1	95.365	91.81	90.33	91.07	91.46	87.52	89.49
	3015	88.25	90.59	89.42	86.43	89.02	87.725	71.91	78.5	75.205	93.65	97.12	95.385	91.83	90.36	91.095	91.47	87.53	89.5
	3014	88.23	90.57	89.4	86.46	89.05	87.755	71.92	78.52	75.22	93.68	97.14	95.41	91.87	90.4	91.135	91.5	87.56	89.53
	3013	88.2	90.56	89.38	86.5	89.1	87.8	71.94	78.54	75.24	93.71	97.17	95.44	91.91	90.45	91.18	91.53	87.59	89.56
	3012	88.18	90.54	89.36	86.53	89.14	87.835	71.96	78.57	75.265	93.74	97.2	95.47	91.96	90.5	91.23	91.57	87.62	89.595
	3011	88.17	90.53	89.35	86.56	89.17	87.865	71.97	78.58	75.275	93.76	97.22	95.49	92	90.53	91.265	91.59	87.64	89.615
	3010	88.16	90.52	89.34	86.57	89.18	87.875	71.97	78.59	75.28	93.77	97.23	95.5	92.02	90.55	91.285	91.6	87.65	89.625
	3009	88.15	90.51	89.33	86.59	89.19	87.89	71.97	78.59	75.28	93.77	97.24	95.505	92.04	90.58	91.31	91.6	87.66	89.63
	3008	88.13	90.5	89.315	86.61	89.21	87.91	71.97	78.59	75.28	93.79	97.25	95.52	92.07	90.6	91.335	91.62	87.67	89.645
	3007	88.12	90.5	89.31	86.63	89.22	87.925	71.98	78.6	75.29	93.8	97.26	95.53	92.09	90.63	91.36	91.62	87.68	89.65
	3006	88.11	90.5	89.305	86.63	89.22	87.925	71.97	78.59	75.28	93.8	97.26	95.53	92.1	90.64	91.37	91.62	87.68	89.65
	3005	88.12	90.51	89.315	86.62	89.22	87.92	71.96	78.58	75.27	93.8	97.26	95.53	92.09	90.64	91.365	91.61	87.67	89.64
	3004	88.12	90.51	89.315	86.61	89.21	87.91	71.94	78.56	75.25	93.79	97.25	95.52	92.09	90.63	91.36	91.59	87.66	89.625
	3003	88.12	90.51	89.315	86.61	89.2	87.905	71.93	78.55	75.24	93.78	97.24	95.51	92.08	90.63	91.355	91.58	87.65	89.615
	3002	88.12	90.51	89.315	86.61	89.2	87.905	71.91	78.53	75.22	93.78	97.24	95.51	92.08	90.63	91.355	91.57	87.64	89.605
	3001	88.12	90.51	89.315	86.61	89.2	87.905	71.9	78.52	75.21	93.77	97.23	95.5	92.08	90.64	91.36	91.57	87.62	89.595
	3000	88.12	90.51	89.315	86.62	89.21	87.915	71.9	78.52	75.21	93.78	97.23	95.505	92.09	90.65	91.37	91.57	87.63	89.6
	2999	88.1	90.49	89.295	86.65	89.24	87.945	71.92	78.54	75.23	93.79	97.25	95.52	92.13	90.69	91.41	91.6	87.65	89.625
	2998	88.07	90.48	89.275	86.69	89.28	87.985	71.95	78.57	75.26	93.82	97.28	95.55	92.18	90.74	91.46	91.64	87.69	89.665
	2997	88.04	90.46	89.25	86.74	89.33	88.035	71.98	78.61	75.295	93.85	97.32	95.585	92.24	90.8	91.52	91.69	87.73	89.71
	2996	88.01	90.43	89.22	86.78	89.38	88.08	72.01	78.65	75.33	93.88	97.35	95.615	92.3	90.86	91.58	91.73	87.78	89.755
	2995	87.97	90.41	89.19	86.83	89.43	88.13	72.05	78.69	75.37	93.91	97.39	95.65	92.35	90.92	91.635	91.78	87.82	89.8
	2994	87.94	90.39	89.165	86.89	89.48	88.185	72.09	78.73	75.41	93.95	97.43	95.69	92.42	90.98	91.7	91.83	87.87	89.85
	2993	87.91	90.38	89.145	86.94	89.53	88.235	72.12	78.77	75.445	93.98	97.46	95.72	92.48	91.04	91.76	91.88	87.92	89.9
	2992	87.88	90.36	89.12	86.98	89.56	88.27	72.14	78.8	75.47	94	97.49	95.745	92.52	91.08	91.8	91.92	87.95	89.935
	2991	87.85	90.34	89.095	87.01	89.6	88.305	72.16	78.82	75.49	94.01	97.51	95.76	92.56	91.13	91.845	91.96	87.98	89.97
	2990	87.81	90.32	89.065	87.05	89.64	88.345	72.19	78.85	75.52	94.03	97.54	95.785	92.62	91.18	91.9	92	88.02	90.01
	2989	87.77	90.3	89.035	87.09	89.69	88.39	72.22	78.89	75.555	94.05	97.57	95.81	92.67	91.24	91.955	92.05	88.07	90.06
	2988	87.73	90.27	89	87.14	89.75	88.445	72.25	78.93	75.59	94.08	97.6	95.84	92.73	91.3	92.015	92.1	88.12	90.11
	2987	87.69	90.24	88.965	87.19	89.8	88.495	72.29	78.97	75.63	94.1	97.64	95.87	92.79	91.36	92.075	92.15	88.17	90.16
	2986	87.63	90.21	88.92	87.26	89.87	88.565	72.34	79.03	75.685	94.14	97.68	95.91	92.87	91.44	92.155	92.22	88.24	90.23
	2985	87.56	90.16	88.86	87.35	89.96	88.655	72.41	79.11	75.76	94.19	97.75	95.97	92.98	91.55	92.265	92.32	88.33	90.325
	2984	87.48	90.11	88.795	87.46	90.07	88.765	72.5	79.2	75.85	94.25	97.82	96.035	93.1	91.66	92.38	92.43	88.43	90.43
	2983	87.4	90.07	88.735	87.54	90.15	88.845	72.56	79.27	75.915	94.29	97.88	96.085	93.19	91.76	92.475	92.52	88.52	90.52
	2982	87.36	90.04	88.7	87.57	90.18	88.875	72.58	79.3	75.94	94.3	97.89	96.095	93.23	91.8	92.515	92.55	88.54	90.545
	2981	87.34	90.03	88.685	87.55	90.16	88.855	72.56	79.27	75.915	94.26	97.87	96.065	93.21	91.78	92.495	92.53	88.52	90.525
	2980	87.34	90.03	88.685	87.5	90.11	88.805	72.51	79.23	75.87	94.2	97.82	96.01	93.16	91.73	92.445	92.47	88.46	90.465
	2979	87.34	90.03	88.685	87.46	90.08	88.77	72.47	79.19	75.83	94.15	97.78	95.965	93.11	91.69	92.4	92.42	88.41	90.415
	2978	87.32	90.01	88.665	87.45	90.07	88.76	72.46	79.17	75.815	94.13	97.77	95.95	93.11	91.68	92.395	92.41	88.39	90.4
	2977	87.27	89.97	88.62	87.47	90.09	88.78	72.47	79.19	75.83	94.12	97.78	95.95	93.14	91.7	92.42	92.43	88.41	90.42
	2976	87.2	89.93	88.565	87.51	90.14	88.825	72.5	79.23	75.865	94.13	97.81	95.97	93.19	91.76	92.475	92.48	88.45	90.465
	2975	87.14	89.89	88.515	87.56	90.19	88.875	72.54	79.27	75.905	94.14	97.84	95.99	93.25	91.81	92.53	92.53	88.5	90.515
	2974	87.09	89.86	88.475	87.58	90.22	88.9	72.55	79.28	75.915	94.14	97.85	95.995	93.28	91.84	92.56	92.56	88.52	90.54
	2973	87.06	89.84	88.45	87.58	90.22	88.9	72.54	79.28	75.91	94.11	97.83	95.97	93.28	91.84	92.56	92.55	88.51	90.53
	2972	87.03	89.83	88.43	87.56	90.2	88.88	72.52	79.25	75.885	94.07	97.8	95.935	93.26	91.83	92.545	92.53	88.49	90.51
	2971	87.01	89.82	88.415	87.55	90.19	88.87	72.51	79.24	75.875	94.04	97.78	95.91	93.25	91.81	92.53	92.51	88.48	90.495
	2970	86.97	89.79	88.38	87.55	90.2	88.875	72.51	79.25	75.88	94.02	97.78	95.9	93.26	91.82	92.54	92.52	88.48	90.5
	2969	86.92	89.77	88.345	87.57	90.21	88.89	72.52	79.26	75.89	94.01	97.79	95.9	93.28	91.84	92.56	92.54	88.5	90.52
	2968	86.88	89.74	88.31	87.57	90.22	88.895	72.52	79.26	75.89	93.99	97.79	95.89	93.3	91.85	92.575	92.54	88.5	90.52
	2967	86.85	89.72	88.285	87.56	90.21	88.885	72.5	79.25	75.875	93.96	97.77	95.865	93.29	91.84	92.565	92.53	88.48	90.505
	2966	86.84	89.71	88.275	87.53	90.19	88.86	72.47	79.22	75.845	93.92	97.73	95.825	93.25	91.81	92.53	92.5	88.45	90.475
	2965	86.84	89.71	88.275	87.49	90.14	88.815	72.43	79.18	75.805	93.87	97.69	95.78	93.21	91.76	92.485	92.45	88.4	90.425
	2964	86.85	89.72	88.285	87.44	90.09	88.765	72.39	79.12	75.755	93.81	97.64	95.725	93.15	91.71	92.43	92.39	88.34	90.365
	2963	86.86	89.73	88.295	87.39	90.05	88.72	72.34	79.07	75.705	93.76	97.59	95.675	93.1	91.65	92.375	92.34	88.29	90.315
	2962	86.86	89.73	88.295	87.37	90.03	88.7	72.31	79.04	75.675	93.72	97.56	95.64	93.08	91.62	92.35	92.3	88.25	90.275
	2961	86.84	89.72	88.28	87.36	90.03	88.695	72.3	79.03	75.665	93.71	97.55	95.63	93.08	91.63	92.355	92.3	88.24	90.27
	2960	86.81	89.7	88.255	87.38	90.04	88.71	72.31	79.04	75.675	93.7	97.56	95.63	93.1	91.65	92.375	92.31	88.25	90.28
	2959	86.79	89.69	88.24	87.39	90.06	88.725	72.31	79.05	75.68	93.7	97.56	95.63	93.11	91.66	92.385	92.32	88.26	90.29
	2958	86.78	89.68	88.23	87.39	90.05	88.72	72.31	79.04	75.675	93.69	97.56	95.625	93.11	91.66	92.385	92.32	88.25	90.285
	2957	86.78	89.68	88.23	87.39	90.05	88.72	72.29	79.04	75.665	93.68	97.56	95.62	93.11	91.66	92.385	92.31	88.24	90.275
	2956	86.78	89.68	88.23	87.39	90.05	88.72	72.29	79.03	75.66	93.68	97.56	95.62	93.11	91.67	92.39	92.31	88.24	90.275
	2955	86.76	89.67	88.215	87.4	90.07	88.735	72.3	79.04	75.67	93.69	97.56	95.625	93.12	91.69	92.405	92.32	88.25	90.285
	2954	86.75	89.66	88.205	87.42	90.09	88.755	72.31	79.06	75.685	93.7	97.57	95.635	93.15	91.71	92.43	92.35	88.27	90.31
	2953	86.73	89.65	88.19	87.44	90.11	88.775	72.32	79.07	75.695	93.71	97.59	95.65	93.18	91.74	92.46	92.37	88.29	90.33
	2952	86.71	89.64	88.175	87.46	90.12	88.79	72.33	79.08	75.705	93.71	97.6	95.655	93.2	91.76	92.48	92.39	88.31	90.35
	2951	86.7	89.63	88.165	87.47	90.14	88.805	72.34	79.09	75.715	93.72	97.61	95.665	93.22	91.78	92.5	92.4	88.32	90.36
	2950	86.7	89.62	88.16	87.48	90.14	88.81	72.34	79.09	75.715	93.71	97.61	95.66	93.22	91.78	92.5	92.4	88.32	90.36
	2949	86.7	89.62	88.16	87.47	90.13	88.8	72.33	79.08	75.705	93.7	97.6	95.65	93.22	91.78	92.5	92.4	88.31	90.355
	2948	86.7	89.62	88.16	87.46	90.12	88.79	72.31	79.06	75.685	93.68	97.59	95.635	93.2	91.77	92.485	92.38	88.3	90.34
	2947	86.7	89.62	88.16	87.45	90.11	88.78	72.3	79.05	75.675	93.66	97.58	95.62	93.19	91.76	92.475	92.37	88.28	90.325
	2946	86.68	89.62	88.15	87.45	90.11	88.78	72.29	79.05	75.67	93.65	97.57	95.61	93.19	91.76	92.475	92.36	88.27	90.315
	2945	86.66	89.61	88.135	87.45	90.12	88.785	72.3	79.05	75.675	93.63	97.57	95.6	93.2	91.77	92.485	92.37	88.28	90.325
	2944	86.63	89.59	88.11	87.46	90.13	88.795	72.3	79.05	75.675	93.62	97.57	95.595	93.21	91.78	92.495	92.38	88.28	90.33
	2943	86.6	89.57	88.085	87.47	90.14	88.805	72.3	79.06	75.68	93.6	97.57	95.585	93.23	91.8	92.515	92.38	88.29	90.335
	2942	86.57	89.55	88.06	87.48	90.15	88.815	72.3	79.06	75.68	93.58	97.56	95.57	93.24	91.81	92.525	92.39	88.29	90.34
	2941	86.53	89.53	88.03	87.48	90.16	88.82	72.3	79.06	75.68	93.55	97.55	95.55	93.26	91.82	92.54	92.39	88.29	90.34
	2940	86.5	89.51	88.005	87.49	90.17	88.83	72.29	79.06	75.675	93.52	97.55	95.535	93.27	91.82	92.545	92.4	88.3	90.35
	2939	86.47	89.5	87.985	87.49	90.17	88.83	72.29	79.06	75.675	93.49	97.54	95.515	93.27	91.83	92.55	92.4	88.29	90.345
	2938	86.45	89.48	87.965	87.48	90.16	88.82	72.28	79.05	75.665	93.45	97.52	95.485	93.27	91.82	92.545	92.39	88.28	90.335
	2937	86.43	89.47	87.95	87.46	90.15	88.805	72.26	79.02	75.64	93.4	97.49	95.445	93.25	91.8	92.525	92.37	88.25	90.31
	2936	86.44	89.48	87.96	87.42	90.11	88.765	72.23	78.99	75.61	93.33	97.44	95.385	93.21	91.76	92.485	92.32	88.21	90.265
	2935	86.45	89.49	87.97	87.37	90.07	88.72	72.19	78.94	75.565	93.26	97.39	95.325	93.16	91.71	92.435	92.27	88.15	90.21
	2934	86.47	89.5	87.985	87.32	90.02	88.67	72.14	78.89	75.515	93.19	97.33	95.26	93.11	91.65	92.38	92.21	88.09	90.15
	2933	86.5	89.52	88.01	87.27	89.98	88.625	72.09	78.85	75.47	93.12	97.28	95.2	93.06	91.6	92.33	92.16	88.03	90.095
	2932	86.52	89.54	88.03	87.23	89.94	88.585	72.06	78.81	75.435	93.07	97.24	95.155	93.02	91.56	92.29	92.12	87.99	90.055
	2931	86.52	89.54	88.03	87.21	89.93	88.57	72.05	78.8	75.425	93.02	97.22	95.12	93	91.54	92.27	92.1	87.96	90.03
	2930	86.52	89.55	88.035	87.21	89.92	88.565	72.04	78.79	75.415	92.98	97.2	95.09	93	91.54	92.27	92.09	87.95	90.02
	2929	86.52	89.55	88.035	87.21	89.93	88.57	72.04	78.79	75.415	92.96	97.2	95.08	93.01	91.54	92.275	92.1	87.95	90.025
	2928	86.5	89.54	88.02	87.23	89.96	88.595	72.04	78.81	75.425	92.95	97.21	95.08	93.03	91.57	92.3	92.12	87.96	90.04
	2927	86.48	89.53	88.005	87.26	90	88.63	72.07	78.85	75.46	92.97	97.24	95.105	93.08	91.61	92.345	92.17	88.01	90.09
	2926	86.46	89.51	87.985	87.31	90.06	88.685	72.11	78.89	75.5	93	97.28	95.14	93.14	91.68	92.41	92.23	88.06	90.145
	2925	86.43	89.5	87.965	87.36	90.11	88.735	72.15	78.93	75.54	93.03	97.32	95.175	93.2	91.74	92.47	92.28	88.11	90.195
	2924	86.42	89.49	87.955	87.38	90.14	88.76	72.17	78.95	75.56	93.05	97.34	95.195	93.23	91.78	92.505	92.31	88.13	90.22
	2923	86.43	89.49	87.96	87.39	90.14	88.765	72.17	78.95	75.56	93.06	97.34	95.2	93.24	91.78	92.51	92.32	88.13	90.225
	2922	86.45	89.5	87.975	87.37	90.12	88.745	72.15	78.93	75.54	93.06	97.33	95.195	93.22	91.76	92.49	92.29	88.11	90.2
	2921	86.49	89.53	88.01	87.33	90.08	88.705	72.1	78.88	75.49	93.04	97.3	95.17	93.18	91.71	92.445	92.24	88.06	90.15
	2920	86.54	89.56	88.05	87.28	90.01	88.645	72.04	78.82	75.43	93.02	97.26	95.14	93.11	91.65	92.38	92.17	88	90.085
	2919	86.6	89.59	88.095	87.2	89.94	88.57	71.98	78.74	75.36	93	97.21	95.105	93.02	91.56	92.29	92.09	87.92	90.005
	2918	86.66	89.63	88.145	87.13	89.86	88.495	71.9	78.67	75.285	92.99	97.17	95.08	92.94	91.49	92.215	92	87.84	89.92
	2917	86.71	89.66	88.185	87.07	89.79	88.43	71.84	78.6	75.22	92.98	97.14	95.06	92.86	91.42	92.14	91.93	87.78	89.855
	2916	86.76	89.68	88.22	87.02	89.73	88.375	71.78	78.54	75.16	92.98	97.11	95.045	92.8	91.36	92.08	91.87	87.72	89.795
	2915	86.8	89.7	88.25	86.98	89.67	88.325	71.74	78.49	75.115	92.99	97.1	95.045	92.75	91.32	92.035	91.82	87.67	89.745
	2914	86.83	89.73	88.28	86.95	89.63	88.29	71.69	78.44	75.065	93.01	97.08	95.045	92.7	91.28	91.99	91.77	87.63	89.7
	2913	86.87	89.74	88.305	86.92	89.59	88.255	71.66	78.4	75.03	93.03	97.08	95.055	92.67	91.25	91.96	91.72	87.59	89.655
	2912	86.9	89.76	88.33	86.9	89.57	88.235	71.63	78.37	75	93.05	97.07	95.06	92.64	91.23	91.935	91.69	87.57	89.63
	2911	86.93	89.78	88.355	86.88	89.54	88.21	71.6	78.34	74.97	93.08	97.07	95.075	92.62	91.22	91.92	91.66	87.55	89.605
	2910	86.96	89.8	88.38	86.86	89.52	88.19	71.57	78.31	74.94	93.09	97.07	95.08	92.6	91.19	91.895	91.63	87.53	89.58
	2909	87.01	89.82	88.415	86.83	89.48	88.155	71.52	78.26	74.89	93.1	97.05	95.075	92.56	91.16	91.86	91.59	87.49	89.54
	2908	87.06	89.85	88.455	86.79	89.44	88.115	71.48	78.22	74.85	93.11	97.03	95.07	92.51	91.12	91.815	91.54	87.44	89.49
	2907	87.11	89.89	88.5	86.75	89.4	88.075	71.43	78.17	74.8	93.11	97.01	95.06	92.47	91.08	91.775	91.49	87.4	89.445
	2906	87.16	89.92	88.54	86.73	89.37	88.05	71.4	78.14	74.77	93.12	97	95.06	92.44	91.06	91.75	91.46	87.36	89.41
	2905	87.2	89.94	88.57	86.71	89.34	88.025	71.38	78.11	74.745	93.13	97	95.065	92.42	91.04	91.73	91.43	87.34	89.385
	2904	87.23	89.96	88.595	86.69	89.33	88.01	71.35	78.09	74.72	93.15	96.99	95.07	92.4	91.03	91.715	91.4	87.32	89.36
	2903	87.26	89.98	88.62	86.67	89.3	87.985	71.32	78.05	74.685	93.16	96.99	95.075	92.38	91.01	91.695	91.37	87.3	89.335
	2902	87.3	90	88.65	86.64	89.27	87.955	71.28	78.02	74.65	93.16	96.97	95.065	92.34	90.98	91.66	91.33	87.26	89.295
	2901	87.35	90.03	88.69	86.61	89.23	87.92	71.24	77.98	74.61	93.15	96.95	95.05	92.31	90.94	91.625	91.29	87.22	89.255
	2900	87.4	90.06	88.73	86.58	89.19	87.885	71.2	77.94	74.57	93.15	96.94	95.045	92.27	90.91	91.59	91.24	87.18	89.21
	2899	87.44	90.09	88.765	86.55	89.16	87.855	71.17	77.9	74.535	93.15	96.92	95.035	92.23	90.88	91.555	91.21	87.15	89.18
	2898	87.49	90.11	88.8	86.53	89.13	87.83	71.14	77.87	74.505	93.16	96.92	95.04	92.21	90.86	91.535	91.18	87.12	89.15
	2897	87.52	90.14	88.83	86.51	89.12	87.815	71.12	77.85	74.485	93.17	96.92	95.045	92.19	90.85	91.52	91.17	87.11	89.14
	2896	87.54	90.15	88.845	86.51	89.11	87.81	71.11	77.84	74.475	93.19	96.92	95.055	92.2	90.85	91.525	91.16	87.1	89.13
	2895	87.56	90.16	88.86	86.52	89.11	87.815	71.11	77.84	74.475	93.21	96.93	95.07	92.2	90.86	91.53	91.16	87.11	89.135
	2894	87.58	90.18	88.88	86.51	89.11	87.81	71.09	77.82	74.455	93.23	96.93	95.08	92.2	90.86	91.53	91.15	87.1	89.125
	2893	87.61	90.2	88.905	86.49	89.08	87.785	71.06	77.79	74.425	93.23	96.93	95.08	92.17	90.83	91.5	91.12	87.07	89.095
	2892	87.65	90.22	88.935	86.46	89.05	87.755	71.03	77.76	74.395	93.23	96.91	95.07	92.14	90.8	91.47	91.09	87.04	89.065
	2891	87.69	90.25	88.97	86.44	89.03	87.735	71	77.73	74.365	93.24	96.9	95.07	92.12	90.78	91.45	91.06	87.01	89.035
	2890	87.71	90.26	88.985	86.44	89.02	87.73	70.99	77.71	74.35	93.25	96.9	95.075	92.11	90.78	91.445	91.05	87.01	89.03
	2889	87.72	90.27	88.995	86.44	89.03	87.735	70.98	77.71	74.345	93.27	96.91	95.09	92.12	90.79	91.455	91.05	87.01	89.03
	2888	87.73	90.27	89	86.44	89.03	87.735	70.98	77.71	74.345	93.29	96.92	95.105	92.13	90.79	91.46	91.04	87.01	89.025
	2887	87.74	90.28	89.01	86.44	89.02	87.73	70.97	77.7	74.335	93.3	96.92	95.11	92.13	90.79	91.46	91.04	87.01	89.025
	2886	87.75	90.28	89.015	86.44	89.02	87.73	70.96	77.69	74.325	93.31	96.92	95.115	92.13	90.79	91.46	91.03	87	89.015
	2885	87.75	90.29	89.02	86.45	89.03	87.74	70.96	77.69	74.325	93.32	96.93	95.125	92.13	90.81	91.47	91.04	87.01	89.025
	2884	87.75	90.28	89.015	86.47	89.05	87.76	70.96	77.7	74.33	93.34	96.95	95.145	92.16	90.83	91.495	91.06	87.03	89.045
	2883	87.74	90.28	89.01	86.49	89.07	87.78	70.98	77.72	74.35	93.37	96.98	95.175	92.19	90.87	91.53	91.09	87.05	89.07
	2882	87.73	90.27	89	86.52	89.1	87.81	70.99	77.74	74.365	93.39	97	95.195	92.22	90.9	91.56	91.12	87.08	89.1
	2881	87.72	90.26	88.99	86.54	89.12	87.83	71	77.75	74.375	93.41	97.02	95.215	92.25	90.93	91.59	91.14	87.1	89.12
	2880	87.7	90.26	88.98	86.56	89.14	87.85	71.01	77.76	74.385	93.43	97.04	95.235	92.27	90.95	91.61	91.16	87.11	89.135
	2879	87.68	90.25	88.965	86.58	89.17	87.875	71.02	77.78	74.4	93.44	97.06	95.25	92.3	90.98	91.64	91.18	87.13	89.155
	2878	87.66	90.23	88.945	86.61	89.19	87.9	71.04	77.8	74.42	93.46	97.08	95.27	92.33	91.01	91.67	91.21	87.16	89.185
	2877	87.63	90.22	88.925	86.64	89.22	87.93	71.06	77.82	74.44	93.48	97.1	95.29	92.37	91.05	91.71	91.24	87.18	89.21
	2876	87.61	90.2	88.905	86.66	89.25	87.955	71.08	77.84	74.46	93.5	97.12	95.31	92.4	91.08	91.74	91.26	87.21	89.235
	2875	87.58	90.19	88.885	86.68	89.27	87.975	71.09	77.86	74.475	93.51	97.13	95.32	92.43	91.11	91.77	91.29	87.23	89.26
	2874	87.56	90.18	88.87	86.71	89.29	88	71.1	77.87	74.485	93.52	97.15	95.335	92.46	91.13	91.795	91.31	87.25	89.28
	2873	87.54	90.16	88.85	86.73	89.31	88.02	71.11	77.88	74.495	93.53	97.16	95.345	92.48	91.16	91.82	91.33	87.27	89.3
	2872	87.52	90.15	88.835	86.75	89.32	88.035	71.11	77.88	74.495	93.54	97.17	95.355	92.5	91.18	91.84	91.34	87.28	89.31
	2871	87.51	90.15	88.83	86.76	89.34	88.05	71.12	77.89	74.505	93.55	97.19	95.37	92.52	91.2	91.86	91.36	87.29	89.325
	2870	87.49	90.14	88.815	86.78	89.36	88.07	71.12	77.9	74.51	93.56	97.2	95.38	92.54	91.22	91.88	91.37	87.31	89.34
	2869	87.49	90.13	88.81	86.8	89.38	88.09	71.13	77.91	74.52	93.57	97.21	95.39	92.57	91.24	91.905	91.38	87.32	89.35
	2868	87.48	90.13	88.805	86.81	89.39	88.1	71.14	77.92	74.53	93.58	97.22	95.4	92.59	91.26	91.925	91.4	87.34	89.37
	2867	87.48	90.13	88.805	86.82	89.41	88.115	71.14	77.92	74.53	93.59	97.23	95.41	92.61	91.27	91.94	91.41	87.35	89.38
	2866	87.49	90.13	88.81	86.83	89.41	88.12	71.14	77.92	74.53	93.59	97.23	95.41	92.62	91.28	91.95	91.41	87.35	89.38
	2865	87.5	90.14	88.82	86.82	89.41	88.115	71.13	77.91	74.52	93.59	97.23	95.41	92.61	91.28	91.945	91.41	87.35	89.38
	2864	87.52	90.15	88.835	86.81	89.4	88.105	71.11	77.9	74.505	93.58	97.23	95.405	92.6	91.27	91.935	91.39	87.33	89.36
	2863	87.55	90.17	88.86	86.79	89.38	88.085	71.09	77.87	74.48	93.56	97.21	95.385	92.57	91.25	91.91	91.37	87.31	89.34
	2862	87.58	90.19	88.885	86.76	89.35	88.055	71.06	77.84	74.45	93.54	97.19	95.365	92.53	91.22	91.875	91.34	87.27	89.305
	2861	87.62	90.22	88.92	86.72	89.32	88.02	71.02	77.8	74.41	93.5	97.16	95.33	92.49	91.18	91.835	91.3	87.23	89.265
	2860	87.66	90.25	88.955	86.67	89.28	87.975	70.98	77.76	74.37	93.46	97.12	95.29	92.45	91.14	91.795	91.26	87.18	89.22
	2859	87.71	90.28	88.995	86.63	89.24	87.935	70.94	77.71	74.325	93.41	97.08	95.245	92.4	91.09	91.745	91.21	87.13	89.17
	2858	87.76	90.31	89.035	86.57	89.19	87.88	70.89	77.66	74.275	93.37	97.04	95.205	92.35	91.04	91.695	91.15	87.07	89.11
	2857	87.81	90.34	89.075	86.52	89.14	87.83	70.84	77.6	74.22	93.32	96.99	95.155	92.29	90.98	91.635	91.09	87.01	89.05
	2856	87.86	90.38	89.12	86.47	89.08	87.775	70.79	77.55	74.17	93.27	96.95	95.11	92.24	90.93	91.585	91.03	86.95	88.99
	2855	87.92	90.41	89.165	86.42	89.03	87.725	70.74	77.5	74.12	93.23	96.9	95.065	92.18	90.87	91.525	90.97	86.89	88.93
	2854	87.96	90.44	89.2	86.38	88.98	87.68	70.69	77.45	74.07	93.19	96.87	95.03	92.13	90.82	91.475	90.92	86.84	88.88
	2853	88	90.47	89.235	86.34	88.94	87.64	70.65	77.41	74.03	93.17	96.84	95.005	92.1	90.78	91.44	90.87	86.8	88.835
	2852	88.02	90.48	89.25	86.32	88.92	87.62	70.63	77.38	74.005	93.17	96.83	95	92.08	90.76	91.42	90.85	86.77	88.81
	2851	88.02	90.48	89.25	86.32	88.92	87.62	70.62	77.38	74	93.19	96.84	95.015	92.08	90.77	91.425	90.85	86.77	88.81
	2850	88	90.47	89.235	86.35	88.95	87.65	70.64	77.4	74.02	93.23	96.87	95.05	92.12	90.81	91.465	90.88	86.8	88.84
	2849	87.97	90.44	89.205	86.42	89.01	87.715	70.68	77.45	74.065	93.31	96.93	95.12	92.19	90.89	91.54	90.94	86.86	88.9
	2848	87.91	90.4	89.155	86.52	89.1	87.81	70.75	77.52	74.135	93.41	97.02	95.215	92.3	91	91.65	91.04	86.96	89
	2847	87.84	90.35	89.095	86.64	89.21	87.925	70.83	77.61	74.22	93.53	97.12	95.325	92.43	91.13	91.78	91.15	87.07	89.11
	2846	87.78	90.31	89.045	86.74	89.31	88.025	70.9	77.69	74.295	93.64	97.21	95.425	92.55	91.25	91.9	91.25	87.17	89.21
	2845	87.75	90.29	89.02	86.78	89.35	88.065	70.92	77.72	74.32	93.71	97.26	95.485	92.6	91.31	91.955	91.29	87.22	89.255
	2844	87.77	90.3	89.035	86.75	89.32	88.035	70.89	77.69	74.29	93.72	97.25	95.485	92.57	91.28	91.925	91.25	87.19	89.22
	2843	87.83	90.33	89.08	86.67	89.23	87.95	70.81	77.6	74.205	93.69	97.19	95.44	92.47	91.19	91.83	91.15	87.1	89.125
	2842	87.91	90.38	89.145	86.57	89.12	87.845	70.71	77.49	74.1	93.65	97.12	95.385	92.35	91.08	91.715	91.03	86.98	89.005
	2841	87.98	90.42	89.2	86.48	89.03	87.755	70.62	77.4	74.01	93.61	97.06	95.335	92.24	90.97	91.605	90.92	86.88	88.9
	2840	88.04	90.45	89.245	86.42	88.95	87.685	70.55	77.32	73.935	93.59	97.02	95.305	92.16	90.89	91.525	90.84	86.81	88.825
	2839	88.08	90.48	89.28	86.37	88.9	87.635	70.5	77.27	73.885	93.59	96.99	95.29	92.11	90.84	91.475	90.79	86.75	88.77
	2838	88.11	90.5	89.305	86.34	88.87	87.605	70.47	77.24	73.855	93.6	96.98	95.29	92.08	90.81	91.445	90.75	86.72	88.735
	2837	88.14	90.51	89.325	86.33	88.86	87.595	70.45	77.22	73.835	93.62	96.99	95.305	92.07	90.8	91.435	90.74	86.71	88.725
	2836	88.15	90.52	89.335	86.34	88.86	87.6	70.44	77.21	73.825	93.65	97	95.325	92.07	90.81	91.44	90.74	86.71	88.725
	2835	88.17	90.54	89.355	86.35	88.87	87.61	70.44	77.22	73.83	93.68	97.02	95.35	92.09	90.83	91.46	90.75	86.73	88.74
	2834	88.18	90.55	89.365	86.37	88.88	87.625	70.44	77.22	73.83	93.72	97.04	95.38	92.11	90.86	91.485	90.76	86.74	88.75
	2833	88.19	90.55	89.37	86.38	88.9	87.64	70.45	77.23	73.84	93.75	97.06	95.405	92.13	90.89	91.51	90.77	86.76	88.765
	2832	88.2	90.56	89.38	86.4	88.91	87.655	70.45	77.23	73.84	93.78	97.08	95.43	92.15	90.91	91.53	90.79	86.77	88.78
	2831	88.22	90.57	89.395	86.42	88.92	87.67	70.45	77.23	73.84	93.81	97.1	95.455	92.17	90.93	91.55	90.8	86.78	88.79
	2830	88.25	90.59	89.42	86.43	88.94	87.685	70.45	77.23	73.84	93.84	97.12	95.48	92.18	90.95	91.565	90.8	86.79	88.795
	2829	88.27	90.6	89.435	86.44	88.95	87.695	70.45	77.23	73.84	93.87	97.14	95.505	92.2	90.96	91.58	90.81	86.8	88.805
	2828	88.3	90.62	89.46	86.44	88.95	87.695	70.45	77.23	73.84	93.89	97.15	95.52	92.21	90.97	91.59	90.82	86.8	88.81
	2827	88.33	90.64	89.485	86.45	88.95	87.7	70.44	77.23	73.835	93.91	97.16	95.535	92.21	90.98	91.595	90.82	86.8	88.81
	2826	88.36	90.65	89.505	86.45	88.95	87.7	70.43	77.22	73.825	93.93	97.17	95.55	92.22	90.98	91.6	90.81	86.8	88.805
	2825	88.38	90.67	89.525	86.44	88.95	87.695	70.42	77.21	73.815	93.94	97.17	95.555	92.21	90.98	91.595	90.81	86.79	88.8
	2824	88.41	90.69	89.55	86.44	88.94	87.69	70.4	77.19	73.795	93.94	97.17	95.555	92.21	90.98	91.595	90.79	86.78	88.785
	2823	88.44	90.71	89.575	86.43	88.93	87.68	70.39	77.18	73.785	93.95	97.17	95.56	92.2	90.97	91.585	90.78	86.77	88.775
	2822	88.47	90.73	89.6	86.42	88.92	87.67	70.37	77.16	73.765	93.95	97.16	95.555	92.18	90.96	91.57	90.76	86.75	88.755
	2821	88.5	90.75	89.625	86.4	88.9	87.65	70.35	77.13	73.74	93.95	97.16	95.555	92.17	90.95	91.56	90.74	86.73	88.735
	2820	88.54	90.77	89.655	86.38	88.88	87.63	70.32	77.1	73.71	93.95	97.14	95.545	92.14	90.93	91.535	90.72	86.7	88.71
	2819	88.58	90.79	89.685	86.36	88.85	87.605	70.29	77.07	73.68	93.94	97.13	95.535	92.12	90.9	91.51	90.69	86.68	88.685
	2818	88.61	90.82	89.715	86.34	88.83	87.585	70.26	77.04	73.65	93.93	97.12	95.525	92.09	90.88	91.485	90.66	86.65	88.655
	2817	88.64	90.84	89.74	86.32	88.8	87.56	70.23	77.01	73.62	93.92	97.1	95.51	92.06	90.85	91.455	90.62	86.62	88.62
	2816	88.68	90.87	89.775	86.29	88.78	87.535	70.2	76.98	73.59	93.91	97.08	95.495	92.04	90.82	91.43	90.59	86.59	88.59
	2815	88.71	90.89	89.8	86.26	88.75	87.505	70.16	76.95	73.555	93.9	97.06	95.48	92.01	90.8	91.405	90.56	86.55	88.555
	2814	88.75	90.91	89.83	86.24	88.72	87.48	70.13	76.92	73.525	93.89	97.04	95.465	91.98	90.77	91.375	90.52	86.52	88.52
	2813	88.78	90.93	89.855	86.21	88.7	87.455	70.11	76.88	73.495	93.88	97.02	95.45	91.95	90.74	91.345	90.49	86.49	88.49
	2812	88.82	90.95	89.885	86.18	88.67	87.425	70.08	76.85	73.465	93.87	97.01	95.44	91.92	90.71	91.315	90.46	86.46	88.46
	2811	88.85	90.97	89.91	86.16	88.65	87.405	70.05	76.82	73.435	93.86	96.99	95.425	91.9	90.69	91.295	90.43	86.43	88.43
	2810	88.88	90.99	89.935	86.14	88.62	87.38	70.02	76.79	73.405	93.85	96.97	95.41	91.87	90.66	91.265	90.4	86.4	88.4
	2809	88.91	91	89.955	86.12	88.59	87.355	69.99	76.76	73.375	93.84	96.96	95.4	91.85	90.64	91.245	90.37	86.38	88.375
	2808	88.94	91.02	89.98	86.1	88.57	87.335	69.96	76.73	73.345	93.83	96.94	95.385	91.83	90.62	91.225	90.34	86.35	88.345
	2807	88.96	91.04	90	86.08	88.55	87.315	69.93	76.71	73.32	93.82	96.93	95.375	91.8	90.6	91.2	90.31	86.33	88.32
	2806	88.99	91.05	90.02	86.06	88.52	87.29	69.9	76.68	73.29	93.81	96.91	95.36	91.78	90.58	91.18	90.29	86.3	88.295
	2805	89.01	91.07	90.04	86.04	88.5	87.27	69.88	76.65	73.265	93.81	96.9	95.355	91.76	90.56	91.16	90.26	86.27	88.265
	2804	89.03	91.08	90.055	86.02	88.47	87.245	69.85	76.62	73.235	93.8	96.88	95.34	91.73	90.54	91.135	90.23	86.25	88.24
	2803	89.05	91.09	90.07	86	88.45	87.225	69.83	76.6	73.215	93.79	96.87	95.33	91.72	90.52	91.12	90.21	86.22	88.215
	2802	89.07	91.11	90.09	85.99	88.44	87.215	69.81	76.58	73.195	93.78	96.86	95.32	91.7	90.51	91.105	90.19	86.2	88.195
	2801	89.09	91.12	90.105	85.97	88.43	87.2	69.79	76.56	73.175	93.78	96.85	95.315	91.68	90.49	91.085	90.17	86.18	88.175
	2800	89.11	91.14	90.125	85.96	88.41	87.185	69.77	76.54	73.155	93.78	96.84	95.31	91.67	90.48	91.075	90.15	86.17	88.16
	2799	89.13	91.15	90.14	85.94	88.4	87.17	69.75	76.52	73.135	93.77	96.84	95.305	91.65	90.46	91.055	90.13	86.15	88.14
	2798	89.15	91.16	90.155	85.92	88.39	87.155	69.73	76.5	73.115	93.77	96.83	95.3	91.63	90.45	91.04	90.11	86.13	88.12
	2797	89.16	91.17	90.165	85.91	88.37	87.14	69.71	76.48	73.095	93.76	96.82	95.29	91.62	90.43	91.025	90.09	86.11	88.1
	2796	89.18	91.18	90.18	85.9	88.36	87.13	69.69	76.46	73.075	93.76	96.81	95.285	91.61	90.43	91.02	90.07	86.1	88.085
	2795	89.19	91.19	90.19	85.9	88.35	87.125	69.67	76.45	73.06	93.76	96.81	95.285	91.6	90.42	91.01	90.06	86.08	88.07
	2794	89.2	91.2	90.2	85.9	88.34	87.12	69.66	76.43	73.045	93.76	96.8	95.28	91.6	90.42	91.01	90.05	86.07	88.06
	2793	89.21	91.21	90.21	85.89	88.34	87.115	69.65	76.42	73.035	93.76	96.8	95.28	91.59	90.42	91.005	90.04	86.06	88.05
	2792	89.23	91.21	90.22	85.88	88.33	87.105	69.63	76.41	73.02	93.76	96.8	95.28	91.59	90.41	91	90.03	86.05	88.04
	2791	89.24	91.22	90.23	85.87	88.32	87.095	69.62	76.39	73.005	93.76	96.79	95.275	91.58	90.41	90.995	90.02	86.04	88.03
	2790	89.25	91.23	90.24	85.86	88.32	87.09	69.6	76.38	72.99	93.76	96.79	95.275	91.57	90.4	90.985	90.01	86.03	88.02
	2789	89.26	91.23	90.245	85.85	88.31	87.08	69.59	76.36	72.975	93.75	96.78	95.265	91.57	90.39	90.98	90	86.02	88.01
	2788	89.27	91.24	90.255	85.85	88.3	87.075	69.58	76.35	72.965	93.76	96.78	95.27	91.56	90.39	90.975	89.99	86.01	88
	2787	89.28	91.25	90.265	85.85	88.29	87.07	69.56	76.34	72.95	93.76	96.77	95.265	91.56	90.38	90.97	89.98	86	87.99
	2786	89.29	91.25	90.27	85.84	88.29	87.065	69.55	76.33	72.94	93.76	96.77	95.265	91.55	90.38	90.965	89.97	85.99	87.98
	2785	89.3	91.26	90.28	85.84	88.28	87.06	69.54	76.32	72.93	93.76	96.77	95.265	91.55	90.38	90.965	89.96	85.98	87.97
	2784	89.31	91.26	90.285	85.84	88.27	87.055	69.53	76.31	72.92	93.76	96.77	95.265	91.55	90.38	90.965	89.95	85.98	87.965
	2783	89.32	91.27	90.295	85.83	88.27	87.05	69.51	76.3	72.905	93.76	96.77	95.265	91.55	90.38	90.965	89.95	85.97	87.96
	2782	89.33	91.28	90.305	85.83	88.26	87.045	69.5	76.28	72.89	93.77	96.77	95.27	91.55	90.37	90.96	89.94	85.97	87.955
	2781	89.34	91.28	90.31	85.82	88.26	87.04	69.49	76.27	72.88	93.77	96.77	95.27	91.54	90.37	90.955	89.94	85.96	87.95
	2780	89.35	91.29	90.32	85.82	88.26	87.04	69.48	76.26	72.87	93.77	96.77	95.27	91.54	90.37	90.955	89.93	85.95	87.94
	2779	89.36	91.29	90.325	85.82	88.26	87.04	69.47	76.25	72.86	93.77	96.77	95.27	91.54	90.36	90.95	89.93	85.95	87.94
	2778	89.36	91.3	90.33	85.82	88.25	87.035	69.47	76.25	72.86	93.77	96.77	95.27	91.54	90.37	90.955	89.92	85.94	87.93
	2777	89.37	91.3	90.335	85.81	88.25	87.03	69.46	76.24	72.85	93.78	96.77	95.275	91.53	90.37	90.95	89.91	85.93	87.92
	2776	89.38	91.31	90.345	85.81	88.25	87.03	69.45	76.23	72.84	93.78	96.77	95.275	91.53	90.37	90.95	89.9	85.92	87.91
	2775	89.38	91.31	90.345	85.8	88.25	87.025	69.44	76.22	72.83	93.78	96.77	95.275	91.52	90.37	90.945	89.9	85.92	87.91
	2774	89.39	91.31	90.35	85.8	88.25	87.025	69.42	76.21	72.815	93.78	96.77	95.275	91.52	90.37	90.945	89.89	85.91	87.9
	2773	89.39	91.32	90.355	85.79	88.24	87.015	69.41	76.2	72.805	93.78	96.77	95.275	91.52	90.37	90.945	89.88	85.9	87.89
	2772	89.39	91.32	90.355	85.79	88.24	87.015	69.4	76.19	72.795	93.78	96.77	95.275	91.52	90.37	90.945	89.88	85.9	87.89
	2771	89.4	91.32	90.36	85.79	88.23	87.01	69.39	76.18	72.785	93.79	96.76	95.275	91.52	90.37	90.945	89.87	85.9	87.885
	2770	89.41	91.33	90.37	85.79	88.23	87.01	69.38	76.17	72.775	93.79	96.76	95.275	91.52	90.37	90.945	89.86	85.89	87.875
	2769	89.41	91.33	90.37	85.79	88.23	87.01	69.37	76.16	72.765	93.79	96.76	95.275	91.52	90.37	90.945	89.86	85.88	87.87
	2768	89.42	91.33	90.375	85.79	88.23	87.01	69.36	76.15	72.755	93.79	96.76	95.275	91.52	90.37	90.945	89.85	85.88	87.865
	2767	89.42	91.34	90.38	85.79	88.23	87.01	69.35	76.14	72.745	93.79	96.76	95.275	91.52	90.37	90.945	89.85	85.87	87.86
	2766	89.43	91.34	90.385	85.79	88.23	87.01	69.34	76.14	72.74	93.79	96.76	95.275	91.52	90.38	90.95	89.85	85.87	87.86
	2765	89.43	91.35	90.39	85.79	88.22	87.005	69.33	76.13	72.73	93.79	96.76	95.275	91.52	90.38	90.95	89.84	85.86	87.85
	2764	89.44	91.35	90.395	85.79	88.22	87.005	69.32	76.12	72.72	93.8	96.77	95.285	91.52	90.38	90.95	89.84	85.86	87.85
	2763	89.45	91.36	90.405	85.79	88.22	87.005	69.32	76.11	72.715	93.8	96.77	95.285	91.53	90.38	90.955	89.84	85.86	87.85
	2762	89.45	91.36	90.405	85.79	88.22	87.005	69.31	76.11	72.71	93.81	96.77	95.29	91.53	90.38	90.955	89.84	85.85	87.845
	2761	89.45	91.36	90.405	85.79	88.22	87.005	69.3	76.1	72.7	93.81	96.77	95.29	91.53	90.39	90.96	89.83	85.84	87.835
	2760	89.46	91.36	90.41	85.78	88.22	87	69.29	76.09	72.69	93.81	96.77	95.29	91.53	90.39	90.96	89.83	85.84	87.835
	2759	89.46	91.36	90.41	85.78	88.21	86.995	69.28	76.08	72.68	93.81	96.77	95.29	91.53	90.39	90.96	89.82	85.84	87.83
	2758	89.46	91.37	90.415	85.78	88.21	86.995	69.27	76.07	72.67	93.81	96.77	95.29	91.53	90.39	90.96	89.81	85.83	87.82
	2757	89.46	91.37	90.415	85.78	88.21	86.995	69.26	76.07	72.665	93.81	96.77	95.29	91.53	90.39	90.96	89.81	85.83	87.82
	2756	89.47	91.37	90.42	85.78	88.21	86.995	69.25	76.06	72.655	93.81	96.77	95.29	91.53	90.39	90.96	89.8	85.82	87.81
	2755	89.47	91.37	90.42	85.78	88.21	86.995	69.24	76.05	72.645	93.81	96.77	95.29	91.53	90.39	90.96	89.8	85.82	87.81
	2754	89.48	91.37	90.425	85.78	88.21	86.995	69.23	76.04	72.635	93.81	96.77	95.29	91.53	90.39	90.96	89.79	85.82	87.805
	2753	89.48	91.37	90.425	85.78	88.21	86.995	69.23	76.04	72.635	93.82	96.77	95.295	91.53	90.39	90.96	89.79	85.82	87.805
	2752	89.48	91.38	90.43	85.77	88.21	86.99	69.22	76.03	72.625	93.82	96.77	95.295	91.53	90.39	90.96	89.79	85.81	87.8
	2751	89.48	91.38	90.43	85.77	88.2	86.985	69.21	76.02	72.615	93.82	96.77	95.295	91.53	90.39	90.96	89.78	85.81	87.795
	2750	89.48	91.38	90.43	85.77	88.2	86.985	69.2	76.01	72.605	93.82	96.76	95.29	91.53	90.39	90.96	89.78	85.8	87.79
	2749	89.48	91.38	90.43	85.77	88.2	86.985	69.19	76.01	72.6	93.82	96.76	95.29	91.53	90.4	90.965	89.77	85.8	87.785
	2748	89.49	91.38	90.435	85.77	88.19	86.98	69.18	76	72.59	93.83	96.76	95.295	91.53	90.4	90.965	89.77	85.79	87.78
	2747	89.49	91.38	90.435	85.77	88.19	86.98	69.17	75.99	72.58	93.83	96.76	95.295	91.53	90.4	90.965	89.76	85.78	87.77
	2746	89.49	91.39	90.44	85.77	88.19	86.98	69.16	75.98	72.57	93.83	96.76	95.295	91.53	90.4	90.965	89.76	85.77	87.765
	2745	89.49	91.39	90.44	85.77	88.19	86.98	69.15	75.97	72.56	93.83	96.76	95.295	91.54	90.4	90.97	89.76	85.76	87.76
	2744	89.49	91.39	90.44	85.76	88.19	86.975	69.14	75.96	72.55	93.83	96.76	95.295	91.53	90.4	90.965	89.75	85.76	87.755
	2743	89.5	91.39	90.445	85.76	88.18	86.97	69.13	75.95	72.54	93.83	96.77	95.3	91.53	90.4	90.965	89.75	85.76	87.755
	2742	89.5	91.39	90.445	85.76	88.18	86.97	69.12	75.95	72.535	93.83	96.77	95.3	91.53	90.4	90.965	89.74	85.75	87.745
	2741	89.5	91.39	90.445	85.76	88.18	86.97	69.12	75.94	72.53	93.83	96.77	95.3	91.53	90.41	90.97	89.74	85.75	87.745
	2740	89.5	91.39	90.445	85.76	88.18	86.97	69.11	75.94	72.525	93.83	96.77	95.3	91.53	90.41	90.97	89.74	85.74	87.74
	2739	89.5	91.4	90.45	85.76	88.18	86.97	69.1	75.93	72.515	93.84	96.77	95.305	91.54	90.41	90.975	89.73	85.74	87.735
	2738	89.51	91.4	90.455	85.76	88.18	86.97	69.09	75.92	72.505	93.84	96.77	95.305	91.54	90.42	90.98	89.73	85.74	87.735
	2737	89.51	91.4	90.455	85.76	88.18	86.97	69.08	75.92	72.5	93.84	96.77	95.305	91.54	90.42	90.98	89.73	85.74	87.735
	2736	89.52	91.4	90.46	85.76	88.18	86.97	69.07	75.91	72.49	93.84	96.77	95.305	91.54	90.42	90.98	89.72	85.73	87.725
	2735	89.52	91.4	90.46	85.75	88.18	86.965	69.06	75.9	72.48	93.84	96.77	95.305	91.54	90.41	90.975	89.71	85.73	87.72
	2734	89.52	91.4	90.46	85.75	88.18	86.965	69.05	75.89	72.47	93.84	96.77	95.305	91.54	90.41	90.975	89.71	85.72	87.715
	2733	89.52	91.4	90.46	85.75	88.18	86.965	69.04	75.88	72.46	93.84	96.77	95.305	91.54	90.41	90.975	89.7	85.72	87.71
	2732	89.52	91.4	90.46	85.75	88.18	86.965	69.04	75.87	72.455	93.85	96.77	95.31	91.54	90.42	90.98	89.7	85.72	87.71
	2731	89.52	91.41	90.465	85.75	88.18	86.965	69.03	75.87	72.45	93.85	96.77	95.31	91.54	90.42	90.98	89.7	85.72	87.71
	2730	89.53	91.41	90.47	85.75	88.18	86.965	69.02	75.86	72.44	93.85	96.77	95.31	91.54	90.43	90.985	89.7	85.71	87.705
	2729	89.53	91.41	90.47	85.75	88.18	86.965	69.01	75.86	72.435	93.86	96.78	95.32	91.54	90.43	90.985	89.69	85.71	87.7
	2728	89.53	91.42	90.475	85.74	88.18	86.96	69	75.85	72.425	93.86	96.78	95.32	91.54	90.43	90.985	89.69	85.7	87.695
	2727	89.53	91.42	90.475	85.74	88.18	86.96	68.99	75.84	72.415	93.86	96.77	95.315	91.54	90.43	90.985	89.69	85.7	87.695
	2726	89.54	91.42	90.48	85.74	88.17	86.955	68.98	75.83	72.405	93.86	96.77	95.315	91.54	90.43	90.985	89.68	85.69	87.685
	2725	89.54	91.42	90.48	85.74	88.17	86.955	68.98	75.82	72.4	93.86	96.77	95.315	91.54	90.44	90.99	89.68	85.69	87.685
	2724	89.55	91.42	90.485	85.75	88.17	86.96	68.97	75.81	72.39	93.87	96.77	95.32	91.54	90.44	90.99	89.67	85.68	87.675
	2723	89.55	91.43	90.49	85.75	88.17	86.96	68.96	75.81	72.385	93.87	96.77	95.32	91.54	90.44	90.99	89.67	85.68	87.675
	2722	89.56	91.43	90.495	85.74	88.16	86.95	68.95	75.8	72.375	93.87	96.77	95.32	91.54	90.44	90.99	89.67	85.67	87.67
	2721	89.56	91.43	90.495	85.74	88.16	86.95	68.94	75.79	72.365	93.87	96.78	95.325	91.55	90.44	90.995	89.67	85.67	87.67
	2720	89.57	91.44	90.505	85.74	88.16	86.95	68.93	75.78	72.355	93.87	96.78	95.325	91.55	90.45	91	89.66	85.66	87.66
	2719	89.57	91.44	90.505	85.74	88.16	86.95	68.92	75.77	72.345	93.88	96.78	95.33	91.56	90.45	91.005	89.66	85.66	87.66
	2718	89.57	91.44	90.505	85.74	88.16	86.95	68.91	75.76	72.335	93.88	96.78	95.33	91.56	90.46	91.01	89.66	85.66	87.66
	2717	89.58	91.44	90.51	85.74	88.16	86.95	68.9	75.76	72.33	93.88	96.78	95.33	91.56	90.46	91.01	89.65	85.65	87.65
	2716	89.58	91.44	90.51	85.74	88.16	86.95	68.89	75.75	72.32	93.88	96.78	95.33	91.56	90.46	91.01	89.65	85.65	87.65
	2715	89.58	91.44	90.51	85.74	88.16	86.95	68.88	75.74	72.31	93.88	96.78	95.33	91.56	90.46	91.01	89.64	85.65	87.645
	2714	89.58	91.44	90.51	85.74	88.16	86.95	68.87	75.74	72.305	93.89	96.78	95.335	91.56	90.46	91.01	89.64	85.64	87.64
	2713	89.59	91.44	90.515	85.74	88.16	86.95	68.87	75.73	72.3	93.89	96.78	95.335	91.56	90.47	91.015	89.63	85.64	87.635
	2712	89.59	91.45	90.52	85.74	88.16	86.95	68.86	75.72	72.29	93.89	96.78	95.335	91.56	90.47	91.015	89.63	85.63	87.63
	2711	89.59	91.45	90.52	85.74	88.16	86.95	68.85	75.71	72.28	93.9	96.78	95.34	91.56	90.47	91.015	89.63	85.63	87.63
	2710	89.59	91.45	90.52	85.74	88.15	86.945	68.84	75.7	72.27	93.9	96.78	95.34	91.56	90.47	91.015	89.62	85.62	87.62
	2709	89.6	91.46	90.53	85.74	88.15	86.945	68.83	75.69	72.26	93.9	96.78	95.34	91.56	90.47	91.015	89.61	85.62	87.615
	2708	89.6	91.46	90.53	85.74	88.15	86.945	68.82	75.69	72.255	93.9	96.78	95.34	91.56	90.47	91.015	89.61	85.62	87.615
	2707	89.6	91.46	90.53	85.74	88.15	86.945	68.81	75.68	72.245	93.9	96.78	95.34	91.56	90.47	91.015	89.61	85.61	87.61
	2706	89.6	91.46	90.53	85.74	88.15	86.945	68.8	75.67	72.235	93.91	96.78	95.345	91.56	90.48	91.02	89.6	85.61	87.605
	2705	89.61	91.46	90.535	85.73	88.15	86.94	68.79	75.67	72.23	93.91	96.78	95.345	91.57	90.48	91.025	89.6	85.6	87.6
	2704	89.61	91.46	90.535	85.73	88.15	86.94	68.78	75.66	72.22	93.91	96.79	95.35	91.57	90.48	91.025	89.59	85.6	87.595
	2703	89.61	91.46	90.535	85.73	88.15	86.94	68.78	75.65	72.215	93.91	96.79	95.35	91.57	90.49	91.03	89.59	85.6	87.595
	2702	89.61	91.46	90.535	85.74	88.15	86.945	68.77	75.65	72.21	93.91	96.79	95.35	91.57	90.49	91.03	89.59	85.59	87.59
	2701	89.61	91.47	90.54	85.74	88.15	86.945	68.76	75.64	72.2	93.91	96.79	95.35	91.57	90.49	91.03	89.59	85.59	87.59
	2700	89.62	91.47	90.545	85.74	88.14	86.94	68.75	75.63	72.19	93.92	96.79	95.355	91.57	90.49	91.03	89.59	85.58	87.585
	2699	89.62	91.47	90.545	85.74	88.14	86.94	68.74	75.62	72.18	93.92	96.79	95.355	91.57	90.49	91.03	89.58	85.58	87.58
	2698	89.63	91.48	90.555	85.74	88.14	86.94	68.73	75.62	72.175	93.92	96.79	95.355	91.57	90.5	91.035	89.58	85.57	87.575
	2697	89.63	91.48	90.555	85.73	88.14	86.935	68.72	75.61	72.165	93.93	96.79	95.36	91.58	90.5	91.04	89.58	85.57	87.575
	2696	89.64	91.48	90.56	85.73	88.14	86.935	68.71	75.6	72.155	93.93	96.79	95.36	91.58	90.51	91.045	89.58	85.57	87.575
	2695	89.64	91.48	90.56	85.73	88.14	86.935	68.71	75.6	72.155	93.93	96.79	95.36	91.59	90.51	91.05	89.58	85.57	87.575
	2694	89.65	91.48	90.565	85.73	88.14	86.935	68.7	75.59	72.145	93.94	96.79	95.365	91.59	90.51	91.05	89.58	85.56	87.57
	2693	89.65	91.48	90.565	85.74	88.14	86.94	68.7	75.59	72.145	93.94	96.79	95.365	91.59	90.51	91.05	89.57	85.56	87.565
	2692	89.65	91.48	90.565	85.74	88.14	86.94	68.69	75.58	72.135	93.94	96.79	95.365	91.59	90.51	91.05	89.57	85.55	87.56
	2691	89.66	91.49	90.575	85.74	88.14	86.94	68.68	75.57	72.125	93.94	96.8	95.37	91.59	90.52	91.055	89.57	85.55	87.56
	2690	89.66	91.49	90.575	85.74	88.14	86.94	68.67	75.57	72.12	93.95	96.8	95.375	91.59	90.52	91.055	89.56	85.55	87.555
	2689	89.66	91.5	90.58	85.75	88.14	86.945	68.66	75.56	72.11	93.95	96.8	95.375	91.6	90.52	91.06	89.56	85.55	87.555
	2688	89.66	91.5	90.58	85.75	88.14	86.945	68.65	75.55	72.1	93.95	96.8	95.375	91.6	90.53	91.065	89.56	85.55	87.555
	2687	89.66	91.5	90.58	85.75	88.14	86.945	68.65	75.54	72.095	93.96	96.8	95.38	91.61	90.53	91.07	89.56	85.54	87.55
	2686	89.66	91.5	90.58	85.74	88.14	86.94	68.64	75.53	72.085	93.96	96.8	95.38	91.61	90.53	91.07	89.55	85.54	87.545
	2685	89.67	91.5	90.585	85.74	88.14	86.94	68.63	75.53	72.08	93.96	96.8	95.38	91.61	90.54	91.075	89.55	85.54	87.545
	2684	89.67	91.5	90.585	85.74	88.14	86.94	68.62	75.52	72.07	93.96	96.8	95.38	91.61	90.54	91.075	89.54	85.53	87.535
	2683	89.67	91.5	90.585	85.74	88.14	86.94	68.61	75.51	72.06	93.96	96.81	95.385	91.61	90.54	91.075	89.54	85.53	87.535
	2682	89.67	91.5	90.585	85.74	88.15	86.945	68.61	75.51	72.06	93.96	96.81	95.385	91.61	90.54	91.075	89.54	85.53	87.535
	2681	89.68	91.5	90.59	85.74	88.15	86.945	68.6	75.5	72.05	93.97	96.81	95.39	91.61	90.54	91.075	89.54	85.53	87.535
	2680	89.68	91.51	90.595	85.74	88.15	86.945	68.59	75.5	72.045	93.97	96.81	95.39	91.62	90.54	91.08	89.54	85.52	87.53
	2679	89.68	91.51	90.595	85.74	88.15	86.945	68.59	75.49	72.04	93.97	96.82	95.395	91.62	90.55	91.085	89.54	85.52	87.53
	2678	89.68	91.51	90.595	85.74	88.15	86.945	68.58	75.49	72.035	93.97	96.82	95.395	91.62	90.55	91.085	89.53	85.52	87.525
	2677	89.69	91.52	90.605	85.75	88.15	86.95	68.57	75.48	72.025	93.98	96.82	95.4	91.62	90.55	91.085	89.53	85.51	87.52
	2676	89.69	91.52	90.605	85.75	88.15	86.95	68.56	75.47	72.015	93.98	96.82	95.4	91.63	90.56	91.095	89.52	85.51	87.515
	2675	89.69	91.52	90.605	85.75	88.15	86.95	68.55	75.47	72.01	93.99	96.82	95.405	91.63	90.56	91.095	89.52	85.5	87.51
	2674	89.69	91.52	90.605	85.75	88.15	86.95	68.54	75.46	72	93.99	96.82	95.405	91.63	90.56	91.095	89.52	85.5	87.51
	2673	89.69	91.51	90.6	85.75	88.15	86.95	68.53	75.46	71.995	93.99	96.82	95.405	91.63	90.57	91.1	89.52	85.5	87.51
	2672	89.69	91.51	90.6	85.74	88.15	86.945	68.53	75.45	71.99	93.99	96.82	95.405	91.63	90.57	91.1	89.52	85.49	87.505
	2671	89.69	91.51	90.6	85.74	88.14	86.94	68.52	75.44	71.98	93.99	96.82	95.405	91.63	90.57	91.1	89.51	85.49	87.5
	2670	89.69	91.51	90.6	85.74	88.14	86.94	68.51	75.43	71.97	93.99	96.82	95.405	91.63	90.58	91.105	89.5	85.49	87.495
	2669	89.69	91.51	90.6	85.74	88.14	86.94	68.49	75.42	71.955	93.99	96.81	95.4	91.64	90.58	91.11	89.5	85.48	87.49
	2668	89.69	91.51	90.6	85.73	88.14	86.935	68.48	75.41	71.945	93.99	96.82	95.405	91.64	90.58	91.11	89.5	85.48	87.49
	2667	89.69	91.51	90.6	85.73	88.13	86.93	68.47	75.4	71.935	93.99	96.82	95.405	91.64	90.58	91.11	89.49	85.48	87.485
	2666	89.69	91.51	90.6	85.73	88.13	86.93	68.45	75.39	71.92	93.99	96.82	95.405	91.64	90.58	91.11	89.49	85.47	87.48
	2665	89.69	91.51	90.6	85.73	88.13	86.93	68.44	75.38	71.91	93.99	96.82	95.405	91.64	90.58	91.11	89.48	85.47	87.475
	2664	89.68	91.5	90.59	85.73	88.13	86.93	68.43	75.38	71.905	93.99	96.82	95.405	91.64	90.58	91.11	89.48	85.46	87.47
	2663	89.68	91.5	90.59	85.73	88.13	86.93	68.42	75.37	71.895	93.98	96.82	95.4	91.63	90.58	91.105	89.48	85.46	87.47
	2662	89.67	91.49	90.58	85.72	88.12	86.92	68.41	75.36	71.885	93.98	96.81	95.395	91.63	90.58	91.105	89.48	85.45	87.465
	2661	89.67	91.49	90.58	85.71	88.11	86.91	68.4	75.34	71.87	93.97	96.81	95.39	91.62	90.57	91.095	89.47	85.44	87.455
	2660	89.66	91.48	90.57	85.71	88.1	86.905	68.38	75.33	71.855	93.97	96.81	95.39	91.62	90.57	91.095	89.46	85.43	87.445
	2659	89.65	91.47	90.56	85.7	88.1	86.9	68.37	75.32	71.845	93.97	96.8	95.385	91.61	90.57	91.09	89.45	85.43	87.44
	2658	89.65	91.47	90.56	85.69	88.09	86.89	68.36	75.32	71.84	93.96	96.8	95.38	91.61	90.57	91.09	89.45	85.42	87.435
	2657	89.65	91.46	90.555	85.68	88.08	86.88	68.34	75.31	71.825	93.96	96.8	95.38	91.61	90.57	91.09	89.44	85.42	87.43
	2656	89.64	91.46	90.55	85.68	88.08	86.88	68.33	75.3	71.815	93.96	96.8	95.38	91.61	90.56	91.085	89.44	85.42	87.43
	2655	89.64	91.45	90.545	85.67	88.08	86.875	68.32	75.29	71.805	93.96	96.8	95.38	91.6	90.56	91.08	89.43	85.41	87.42
	2654	89.63	91.45	90.54	85.66	88.07	86.865	68.3	75.28	71.79	93.95	96.8	95.375	91.6	90.56	91.08	89.43	85.4	87.415
	2653	89.63	91.44	90.535	85.65	88.07	86.86	68.29	75.27	71.78	93.95	96.8	95.375	91.6	90.56	91.08	89.42	85.4	87.41
	2652	89.63	91.44	90.535	85.65	88.06	86.855	68.28	75.26	71.77	93.95	96.8	95.375	91.6	90.56	91.08	89.42	85.39	87.405
	2651	89.62	91.44	90.53	85.64	88.06	86.85	68.26	75.26	71.76	93.96	96.8	95.38	91.6	90.56	91.08	89.42	85.38	87.4
	2650	89.62	91.43	90.525	85.64	88.05	86.845	68.25	75.25	71.75	93.96	96.8	95.38	91.6	90.56	91.08	89.41	85.38	87.395
	2649	89.61	91.43	90.52	85.63	88.04	86.835	68.23	75.23	71.73	93.95	96.79	95.37	91.59	90.56	91.075	89.4	85.37	87.385
	2648	89.61	91.42	90.515	85.63	88.04	86.835	68.22	75.22	71.72	93.95	96.79	95.37	91.59	90.55	91.07	89.4	85.37	87.385
	2647	89.6	91.42	90.51	85.62	88.03	86.825	68.21	75.21	71.71	93.95	96.79	95.37	91.59	90.55	91.07	89.39	85.36	87.375
	2646	89.6	91.42	90.51	85.61	88.03	86.82	68.2	75.2	71.7	93.95	96.78	95.365	91.58	90.55	91.065	89.39	85.36	87.375
	2645	89.6	91.42	90.51	85.6	88.02	86.81	68.18	75.19	71.685	93.94	96.79	95.365	91.58	90.55	91.065	89.38	85.35	87.365
	2644	89.59	91.42	90.505	85.6	88.02	86.81	68.17	75.18	71.675	93.94	96.79	95.365	91.58	90.55	91.065	89.37	85.35	87.36
	2643	89.59	91.42	90.505	85.59	88.01	86.8	68.16	75.18	71.67	93.95	96.79	95.37	91.58	90.55	91.065	89.37	85.34	87.355
	2642	89.58	91.41	90.495	85.59	88.01	86.8	68.15	75.17	71.66	93.95	96.79	95.37	91.58	90.55	91.065	89.36	85.33	87.345
	2641	89.58	91.41	90.495	85.58	88	86.79	68.13	75.16	71.645	93.95	96.79	95.37	91.57	90.55	91.06	89.36	85.33	87.345
	2640	89.57	91.41	90.49	85.58	88	86.79	68.12	75.15	71.635	93.95	96.79	95.37	91.57	90.54	91.055	89.35	85.32	87.335
	2639	89.57	91.4	90.485	85.58	87.99	86.785	68.11	75.14	71.625	93.95	96.79	95.37	91.57	90.54	91.055	89.35	85.32	87.335
	2638	89.57	91.4	90.485	85.57	87.98	86.775	68.1	75.13	71.615	93.95	96.79	95.37	91.57	90.54	91.055	89.34	85.31	87.325
	2637	89.56	91.39	90.475	85.57	87.98	86.775	68.08	75.12	71.6	93.95	96.79	95.37	91.57	90.54	91.055	89.34	85.31	87.325
	2636	89.56	91.39	90.475	85.56	87.98	86.77	68.07	75.12	71.595	93.94	96.79	95.365	91.57	90.54	91.055	89.33	85.3	87.315
	2635	89.56	91.39	90.475	85.55	87.97	86.76	68.06	75.11	71.585	93.94	96.79	95.365	91.57	90.53	91.05	89.33	85.29	87.31
	2634	89.56	91.39	90.475	85.55	87.97	86.76	68.05	75.1	71.575	93.94	96.79	95.365	91.56	90.53	91.045	89.32	85.29	87.305
	2633	89.56	91.39	90.475	85.54	87.97	86.755	68.04	75.09	71.565	93.95	96.79	95.37	91.56	90.53	91.045	89.32	85.28	87.3
	2632	89.56	91.39	90.475	85.54	87.96	86.75	68.03	75.08	71.555	93.95	96.78	95.365	91.56	90.53	91.045	89.32	85.28	87.3
	2631	89.56	91.39	90.475	85.54	87.96	86.75	68.02	75.07	71.545	93.95	96.78	95.365	91.56	90.53	91.045	89.31	85.27	87.29
	2630	89.55	91.39	90.47	85.53	87.95	86.74	68.01	75.06	71.535	93.95	96.78	95.365	91.56	90.53	91.045	89.31	85.26	87.285
	2629	89.55	91.38	90.465	85.52	87.94	86.73	68	75.05	71.525	93.94	96.78	95.36	91.56	90.52	91.04	89.3	85.26	87.28
	2628	89.55	91.38	90.465	85.51	87.94	86.725	67.98	75.04	71.51	93.94	96.78	95.36	91.56	90.52	91.04	89.29	85.25	87.27
	2627	89.55	91.38	90.465	85.51	87.93	86.72	67.97	75.03	71.5	93.94	96.78	95.36	91.55	90.52	91.035	89.29	85.25	87.27
	2626	89.54	91.37	90.455	85.5	87.93	86.715	67.95	75.02	71.485	93.94	96.79	95.365	91.55	90.52	91.035	89.28	85.24	87.26
	2625	89.54	91.37	90.455	85.5	87.92	86.71	67.94	75.01	71.475	93.94	96.79	95.365	91.55	90.52	91.035	89.27	85.23	87.25
	2624	89.54	91.37	90.455	85.49	87.92	86.705	67.93	75.01	71.47	93.94	96.79	95.365	91.55	90.52	91.035	89.27	85.23	87.25
	2623	89.54	91.37	90.455	85.49	87.91	86.7	67.92	75	71.46	93.95	96.79	95.37	91.55	90.52	91.035	89.26	85.22	87.24
	2622	89.54	91.36	90.45	85.48	87.91	86.695	67.91	74.99	71.45	93.95	96.79	95.37	91.54	90.52	91.03	89.25	85.22	87.235
	2621	89.53	91.36	90.445	85.48	87.9	86.69	67.89	74.98	71.435	93.95	96.78	95.365	91.54	90.52	91.03	89.25	85.21	87.23
	2620	89.53	91.36	90.445	85.48	87.9	86.69	67.88	74.97	71.425	93.95	96.78	95.365	91.54	90.52	91.03	89.25	85.21	87.23
	2619	89.53	91.36	90.445	85.47	87.9	86.685	67.87	74.97	71.42	93.95	96.78	95.365	91.54	90.52	91.03	89.24	85.2	87.22
	2618	89.53	91.36	90.445	85.47	87.9	86.685	67.86	74.96	71.41	93.94	96.78	95.36	91.54	90.52	91.03	89.24	85.2	87.22
	2617	89.53	91.36	90.445	85.46	87.9	86.68	67.85	74.95	71.4	93.94	96.78	95.36	91.54	90.52	91.03	89.24	85.19	87.215
	2616	89.53	91.36	90.445	85.46	87.9	86.68	67.84	74.95	71.395	93.94	96.78	95.36	91.54	90.52	91.03	89.23	85.18	87.205
	2615	89.53	91.36	90.445	85.45	87.89	86.67	67.83	74.94	71.385	93.95	96.78	95.365	91.54	90.52	91.03	89.23	85.18	87.205
	2614	89.52	91.36	90.44	85.44	87.89	86.665	67.82	74.93	71.375	93.95	96.78	95.365	91.54	90.51	91.025	89.23	85.18	87.205
	2613	89.52	91.35	90.435	85.44	87.88	86.66	67.81	74.92	71.365	93.95	96.78	95.365	91.54	90.51	91.025	89.22	85.17	87.195
	2612	89.51	91.35	90.43	85.43	87.87	86.65	67.79	74.91	71.35	93.95	96.78	95.365	91.54	90.51	91.025	89.21	85.17	87.19
	2611	89.51	91.35	90.43	85.43	87.86	86.645	67.78	74.9	71.34	93.95	96.77	95.36	91.53	90.51	91.02	89.2	85.16	87.18
	2610	89.51	91.35	90.43	85.43	87.86	86.645	67.76	74.89	71.325	93.95	96.77	95.36	91.53	90.51	91.02	89.2	85.15	87.175
	2609	89.51	91.35	90.43	85.43	87.86	86.645	67.75	74.88	71.315	93.96	96.78	95.37	91.53	90.51	91.02	89.2	85.15	87.175
	2608	89.51	91.35	90.43	85.43	87.86	86.645	67.74	74.87	71.305	93.96	96.78	95.37	91.53	90.51	91.02	89.2	85.14	87.17
	2607	89.51	91.35	90.43	85.43	87.86	86.645	67.73	74.86	71.295	93.96	96.79	95.375	91.54	90.51	91.025	89.2	85.14	87.17
	2606	89.51	91.35	90.43	85.42	87.86	86.64	67.73	74.86	71.295	93.97	96.79	95.38	91.54	90.51	91.025	89.2	85.13	87.165
	2605	89.52	91.35	90.435	85.42	87.86	86.64	67.72	74.85	71.285	93.97	96.79	95.38	91.54	90.52	91.03	89.19	85.13	87.16
	2604	89.52	91.35	90.435	85.42	87.86	86.64	67.71	74.85	71.28	93.97	96.79	95.38	91.54	90.52	91.03	89.19	85.13	87.16
	2603	89.52	91.35	90.435	85.42	87.86	86.64	67.7	74.84	71.27	93.97	96.79	95.38	91.54	90.52	91.03	89.19	85.13	87.16
	2602	89.52	91.35	90.435	85.42	87.85	86.635	67.69	74.83	71.26	93.97	96.8	95.385	91.54	90.52	91.03	89.18	85.12	87.15
	2601	89.51	91.34	90.425	85.42	87.85	86.635	67.67	74.82	71.245	93.97	96.8	95.385	91.54	90.52	91.03	89.18	85.11	87.145
	2600	89.51	91.34	90.425	85.41	87.85	86.63	67.66	74.81	71.235	93.97	96.79	95.38	91.54	90.52	91.03	89.18	85.1	87.14
	2599	89.51	91.34	90.425	85.4	87.84	86.62	67.65	74.81	71.23	93.97	96.79	95.38	91.54	90.51	91.025	89.17	85.1	87.135
	2598	89.51	91.34	90.425	85.4	87.84	86.62	67.64	74.8	71.22	93.97	96.79	95.38	91.54	90.52	91.03	89.17	85.1	87.135
	2597	89.5	91.34	90.42	85.4	87.84	86.62	67.63	74.79	71.21	93.97	96.79	95.38	91.53	90.52	91.025	89.16	85.1	87.13
	2596	89.5	91.35	90.425	85.39	87.83	86.61	67.62	74.79	71.205	93.98	96.8	95.39	91.53	90.52	91.025	89.15	85.1	87.125
	2595	89.5	91.35	90.425	85.39	87.83	86.61	67.61	74.79	71.2	93.99	96.8	95.395	91.54	90.52	91.03	89.15	85.1	87.125
	2594	89.5	91.35	90.425	85.39	87.83	86.61	67.61	74.78	71.195	93.99	96.8	95.395	91.54	90.52	91.03	89.15	85.09	87.12
	2593	89.51	91.35	90.43	85.39	87.83	86.61	67.59	74.77	71.18	93.99	96.8	95.395	91.54	90.53	91.035	89.15	85.09	87.12
	2592	89.51	91.34	90.425	85.38	87.83	86.605	67.58	74.76	71.17	93.99	96.8	95.395	91.54	90.53	91.035	89.14	85.08	87.11
	2591	89.51	91.34	90.425	85.37	87.82	86.595	67.57	74.75	71.16	93.99	96.8	95.395	91.54	90.53	91.035	89.14	85.07	87.105
	2590	89.51	91.34	90.425	85.37	87.82	86.595	67.56	74.74	71.15	93.99	96.8	95.395	91.54	90.53	91.035	89.13	85.06	87.095
	2589	89.51	91.34	90.425	85.36	87.81	86.585	67.54	74.73	71.135	93.98	96.8	95.39	91.53	90.53	91.03	89.12	85.06	87.09
	2588	89.51	91.34	90.425	85.36	87.8	86.58	67.53	74.72	71.125	93.98	96.8	95.39	91.53	90.52	91.025	89.12	85.05	87.085
	2587	89.51	91.34	90.425	85.36	87.8	86.58	67.52	74.71	71.115	93.97	96.8	95.385	91.53	90.52	91.025	89.11	85.04	87.075
	2586	89.51	91.34	90.425	85.36	87.8	86.58	67.51	74.7	71.105	93.97	96.79	95.38	91.53	90.52	91.025	89.11	85.03	87.07
	2585	89.51	91.34	90.425	85.35	87.8	86.575	67.5	74.7	71.1	93.98	96.79	95.385	91.53	90.53	91.03	89.1	85.03	87.065
	2584	89.51	91.34	90.425	85.35	87.8	86.575	67.49	74.69	71.09	93.98	96.79	95.385	91.53	90.53	91.03	89.09	85.03	87.06
	2583	89.51	91.34	90.425	85.35	87.8	86.575	67.48	74.68	71.08	93.99	96.79	95.39	91.53	90.53	91.03	89.09	85.03	87.06
	2582	89.52	91.35	90.435	85.35	87.8	86.575	67.47	74.68	71.075	94	96.8	95.4	91.53	90.54	91.035	89.09	85.03	87.06
	2581	89.52	91.36	90.44	85.35	87.8	86.575	67.46	74.67	71.065	94.01	96.81	95.41	91.53	90.54	91.035	89.09	85.02	87.055
	2580	89.52	91.36	90.44	85.35	87.79	86.57	67.45	74.66	71.055	94.02	96.81	95.415	91.54	90.54	91.04	89.09	85.02	87.055
	2579	89.53	91.36	90.445	85.35	87.79	86.57	67.44	74.65	71.045	94.02	96.81	95.415	91.54	90.54	91.04	89.09	85.02	87.055
	2578	89.53	91.36	90.445	85.35	87.8	86.575	67.43	74.64	71.035	94.02	96.81	95.415	91.54	90.54	91.04	89.09	85.02	87.055
	2577	89.53	91.36	90.445	85.35	87.8	86.575	67.42	74.64	71.03	94.02	96.81	95.415	91.55	90.54	91.045	89.08	85.01	87.045
	2576	89.53	91.36	90.445	85.35	87.79	86.57	67.41	74.63	71.02	94.02	96.81	95.415	91.55	90.54	91.045	89.07	85.01	87.04
	2575	89.53	91.36	90.445	85.34	87.79	86.565	67.4	74.62	71.01	94.02	96.81	95.415	91.54	90.54	91.04	89.06	85	87.03
	2574	89.53	91.36	90.445	85.34	87.79	86.565	67.39	74.61	71	94.02	96.81	95.415	91.54	90.54	91.04	89.06	84.99	87.025
	2573	89.53	91.36	90.445	85.34	87.79	86.565	67.38	74.6	70.99	94.02	96.81	95.415	91.54	90.54	91.04	89.05	84.98	87.015
	2572	89.54	91.37	90.455	85.35	87.79	86.57	67.36	74.59	70.975	94.02	96.82	95.42	91.54	90.54	91.04	89.05	84.98	87.015
	2571	89.54	91.37	90.455	85.35	87.79	86.57	67.36	74.59	70.975	94.02	96.82	95.42	91.55	90.54	91.045	89.05	84.98	87.015
	2570	89.54	91.37	90.455	85.35	87.78	86.565	67.35	74.58	70.965	94.03	96.82	95.425	91.55	90.55	91.05	89.04	84.98	87.01
	2569	89.54	91.37	90.455	85.34	87.77	86.555	67.34	74.57	70.955	94.03	96.81	95.42	91.54	90.54	91.04	89.03	84.97	87
	2568	89.54	91.36	90.45	85.33	87.77	86.55	67.33	74.56	70.945	94.03	96.8	95.415	91.54	90.54	91.04	89.02	84.96	86.99
	2567	89.53	91.36	90.445	85.32	87.76	86.54	67.31	74.55	70.93	94.02	96.8	95.41	91.53	90.54	91.035	89.01	84.95	86.98
	2566	89.53	91.35	90.44	85.31	87.76	86.535	67.3	74.54	70.92	94.02	96.8	95.41	91.53	90.54	91.035	89.01	84.95	86.98
	2565	89.54	91.36	90.45	85.32	87.76	86.54	67.29	74.54	70.915	94.02	96.8	95.41	91.54	90.54	91.04	89.01	84.94	86.975
	2564	89.54	91.36	90.45	85.32	87.76	86.54	67.28	74.53	70.905	94.03	96.81	95.42	91.54	90.55	91.045	89.01	84.94	86.975
	2563	89.55	91.36	90.455	85.32	87.76	86.54	67.28	74.53	70.905	94.03	96.81	95.42	91.55	90.55	91.05	89.01	84.94	86.975
	2562	89.55	91.36	90.455	85.31	87.76	86.535	67.27	74.52	70.895	94.04	96.81	95.425	91.55	90.54	91.045	89	84.93	86.965
	2561	89.55	91.36	90.455	85.31	87.75	86.53	67.26	74.51	70.885	94.04	96.81	95.425	91.55	90.54	91.045	89	84.92	86.96
	2560	89.55	91.36	90.455	85.3	87.76	86.53	67.25	74.5	70.875	94.04	96.81	95.425	91.54	90.55	91.045	89	84.92	86.96
	2559	89.55	91.36	90.455	85.3	87.76	86.53	67.24	74.49	70.865	94.05	96.81	95.43	91.55	90.55	91.05	89	84.92	86.96
	2558	89.55	91.37	90.46	85.31	87.76	86.535	67.23	74.49	70.86	94.05	96.81	95.43	91.55	90.56	91.055	89	84.92	86.96
	2557	89.56	91.37	90.465	85.31	87.76	86.535	67.22	74.48	70.85	94.06	96.81	95.435	91.55	90.56	91.055	89	84.92	86.96
	2556	89.55	91.37	90.46	85.31	87.76	86.535	67.21	74.48	70.845	94.06	96.81	95.435	91.55	90.57	91.06	88.99	84.92	86.955
	2555	89.55	91.37	90.46	85.31	87.75	86.53	67.2	74.47	70.835	94.06	96.81	95.435	91.55	90.57	91.06	88.98	84.91	86.945
	2554	89.55	91.37	90.46	85.3	87.75	86.525	67.19	74.46	70.825	94.06	96.81	95.435	91.55	90.57	91.06	88.97	84.9	86.935
	2553	89.55	91.36	90.455	85.3	87.74	86.52	67.18	74.44	70.81	94.05	96.82	95.435	91.55	90.57	91.06	88.97	84.89	86.93
	2552	89.56	91.37	90.465	85.29	87.73	86.51	67.17	74.43	70.8	94.05	96.82	95.435	91.55	90.57	91.06	88.97	84.89	86.93
	2551	89.57	91.37	90.47	85.3	87.74	86.52	67.16	74.42	70.79	94.05	96.82	95.435	91.55	90.57	91.06	88.97	84.88	86.925
	2550	89.57	91.38	90.475	85.3	87.74	86.52	67.15	74.42	70.785	94.06	96.82	95.44	91.55	90.57	91.06	88.96	84.88	86.92
	2549	89.58	91.38	90.48	85.3	87.75	86.525	67.14	74.41	70.775	94.06	96.82	95.44	91.55	90.58	91.065	88.96	84.88	86.92
	2548	89.58	91.38	90.48	85.3	87.75	86.525	67.13	74.4	70.765	94.07	96.82	95.445	91.56	90.58	91.07	88.96	84.87	86.915
	2547	89.58	91.38	90.48	85.3	87.75	86.525	67.12	74.39	70.755	94.07	96.82	95.445	91.56	90.58	91.07	88.96	84.87	86.915
	2546	89.58	91.39	90.485	85.29	87.75	86.52	67.11	74.39	70.75	94.08	96.82	95.45	91.56	90.58	91.07	88.96	84.87	86.915
	2545	89.58	91.39	90.485	85.29	87.75	86.52	67.1	74.38	70.74	94.09	96.82	95.455	91.57	90.59	91.08	88.95	84.87	86.91
	2544	89.59	91.4	90.495	85.3	87.75	86.525	67.1	74.38	70.74	94.1	96.83	95.465	91.57	90.59	91.08	88.95	84.87	86.91
	2543	89.59	91.4	90.495	85.31	87.75	86.53	67.09	74.37	70.73	94.1	96.83	95.465	91.58	90.6	91.09	88.95	84.87	86.91
	2542	89.59	91.4	90.495	85.31	87.75	86.53	67.09	74.36	70.725	94.11	96.83	95.47	91.58	90.61	91.095	88.95	84.87	86.91
	2541	89.6	91.4	90.5	85.31	87.75	86.53	67.08	74.35	70.715	94.11	96.83	95.47	91.58	90.61	91.095	88.95	84.86	86.905
	2540	89.6	91.4	90.5	85.3	87.75	86.525	67.07	74.34	70.705	94.11	96.84	95.475	91.58	90.61	91.095	88.94	84.85	86.895
	2539	89.6	91.4	90.5	85.29	87.75	86.52	67.05	74.33	70.69	94.11	96.84	95.475	91.58	90.61	91.095	88.94	84.85	86.895
	2538	89.6	91.4	90.5	85.29	87.75	86.52	67.04	74.32	70.68	94.11	96.83	95.47	91.58	90.61	91.095	88.94	84.84	86.89
	2537	89.59	91.4	90.495	85.28	87.75	86.515	67.02	74.31	70.665	94.11	96.83	95.47	91.58	90.6	91.09	88.93	84.84	86.885
	2536	89.59	91.4	90.495	85.28	87.75	86.515	67.01	74.31	70.66	94.11	96.83	95.47	91.57	90.6	91.085	88.92	84.83	86.875
	2535	89.6	91.4	90.5	85.29	87.74	86.515	67.01	74.3	70.655	94.11	96.83	95.47	91.57	90.6	91.085	88.92	84.83	86.875
	2534	89.61	91.41	90.51	85.3	87.75	86.525	67	74.3	70.65	94.12	96.84	95.48	91.57	90.6	91.085	88.92	84.83	86.875
	2533	89.61	91.42	90.515	85.3	87.75	86.525	66.99	74.29	70.64	94.12	96.84	95.48	91.58	90.61	91.095	88.91	84.82	86.865
	2532	89.62	91.42	90.52	85.3	87.74	86.52	66.98	74.28	70.63	94.12	96.84	95.48	91.59	90.61	91.1	88.91	84.82	86.865
	2531	89.62	91.42	90.52	85.3	87.74	86.52	66.97	74.27	70.62	94.12	96.84	95.48	91.59	90.62	91.105	88.9	84.81	86.855
	2530	89.63	91.42	90.525	85.29	87.74	86.515	66.96	74.27	70.615	94.13	96.84	95.485	91.59	90.62	91.105	88.9	84.81	86.855
	2529	89.63	91.42	90.525	85.29	87.74	86.515	66.95	74.26	70.605	94.13	96.84	95.485	91.59	90.63	91.11	88.9	84.81	86.855
	2528	89.64	91.42	90.53	85.3	87.75	86.525	66.94	74.25	70.595	94.13	96.84	95.485	91.59	90.63	91.11	88.9	84.81	86.855
	2527	89.64	91.43	90.535	85.3	87.75	86.525	66.93	74.25	70.59	94.14	96.85	95.495	91.6	90.64	91.12	88.9	84.81	86.855
	2526	89.65	91.43	90.54	85.3	87.75	86.525	66.92	74.24	70.58	94.14	96.85	95.495	91.6	90.64	91.12	88.89	84.81	86.85
	2525	89.64	91.44	90.54	85.3	87.75	86.525	66.91	74.24	70.575	94.14	96.85	95.495	91.6	90.64	91.12	88.88	84.8	86.84
	2524	89.64	91.44	90.54	85.29	87.75	86.52	66.9	74.23	70.565	94.14	96.85	95.495	91.6	90.64	91.12	88.88	84.79	86.835
	2523	89.65	91.44	90.545	85.29	87.74	86.515	66.89	74.22	70.555	94.14	96.85	95.495	91.6	90.64	91.12	88.87	84.78	86.825
	2522	89.65	91.44	90.545	85.28	87.74	86.51	66.89	74.21	70.55	94.14	96.85	95.495	91.6	90.64	91.12	88.87	84.78	86.825
	2521	89.65	91.44	90.545	85.28	87.74	86.51	66.88	74.2	70.54	94.14	96.85	95.495	91.6	90.64	91.12	88.86	84.77	86.815
	2520	89.65	91.44	90.545	85.27	87.74	86.505	66.87	74.19	70.53	94.14	96.85	95.495	91.6	90.64	91.12	88.86	84.76	86.81
	2519	89.65	91.44	90.545	85.28	87.74	86.51	66.86	74.18	70.52	94.14	96.85	95.495	91.61	90.64	91.125	88.86	84.76	86.81
	2518	89.66	91.45	90.555	85.28	87.73	86.505	66.85	74.17	70.51	94.14	96.85	95.495	91.61	90.65	91.13	88.86	84.75	86.805
	2517	89.66	91.45	90.555	85.28	87.73	86.505	66.84	74.16	70.5	94.15	96.85	95.5	91.61	90.65	91.13	88.86	84.75	86.805
	2516	89.67	91.46	90.565	85.29	87.73	86.51	66.83	74.16	70.495	94.15	96.86	95.505	91.62	90.65	91.135	88.86	84.75	86.805
	2515	89.67	91.46	90.565	85.28	87.73	86.505	66.81	74.15	70.48	94.16	96.86	95.51	91.61	90.65	91.13	88.86	84.75	86.805
	2514	89.67	91.46	90.565	85.28	87.73	86.505	66.8	74.14	70.47	94.16	96.86	95.51	91.61	90.65	91.13	88.86	84.74	86.8
	2513	89.67	91.45	90.56	85.28	87.72	86.5	66.79	74.13	70.46	94.16	96.86	95.51	91.61	90.65	91.13	88.85	84.73	86.79
	2512	89.67	91.45	90.56	85.29	87.73	86.51	66.77	74.12	70.445	94.17	96.85	95.51	91.61	90.65	91.13	88.84	84.73	86.785
	2511	89.67	91.46	90.565	85.29	87.73	86.51	66.77	74.11	70.44	94.17	96.85	95.51	91.61	90.65	91.13	88.83	84.72	86.775
	2510	89.68	91.46	90.57	85.29	87.74	86.515	66.76	74.11	70.435	94.17	96.85	95.51	91.62	90.65	91.135	88.83	84.72	86.775
	2509	89.68	91.46	90.57	85.29	87.74	86.515	66.76	74.1	70.43	94.17	96.85	95.51	91.63	90.66	91.145	88.83	84.72	86.775
	2508	89.68	91.46	90.57	85.28	87.74	86.51	66.75	74.09	70.42	94.17	96.85	95.51	91.63	90.66	91.145	88.82	84.72	86.77
	2507	89.69	91.47	90.58	85.28	87.73	86.505	66.74	74.08	70.41	94.17	96.85	95.51	91.63	90.66	91.145	88.82	84.72	86.77
	2506	89.69	91.47	90.58	85.27	87.73	86.5	66.73	74.07	70.4	94.17	96.85	95.51	91.63	90.67	91.15	88.82	84.71	86.765
	2505	89.69	91.48	90.585	85.28	87.73	86.505	66.72	74.06	70.39	94.17	96.85	95.51	91.63	90.67	91.15	88.82	84.71	86.765
	2504	89.7	91.48	90.59	85.28	87.74	86.51	66.71	74.06	70.385	94.18	96.85	95.515	91.63	90.68	91.155	88.81	84.71	86.76
	2503	89.7	91.48	90.59	85.29	87.74	86.515	66.7	74.06	70.38	94.18	96.86	95.52	91.63	90.69	91.16	88.81	84.7	86.755
	2502	89.7	91.48	90.59	85.3	87.74	86.52	66.69	74.05	70.37	94.19	96.86	95.525	91.64	90.69	91.165	88.81	84.7	86.755
	2501	89.7	91.48	90.59	85.3	87.74	86.52	66.68	74.04	70.36	94.19	96.86	95.525	91.64	90.7	91.17	88.81	84.69	86.75
	2500	89.7	91.48	90.59	85.29	87.74	86.515	66.67	74.03	70.35	94.19	96.86	95.525	91.64	90.7	91.17	88.8	84.69	86.745
	2499	89.71	91.48	90.595	85.28	87.74	86.51	66.66	74.02	70.34	94.2	96.86	95.53	91.64	90.7	91.17	88.79	84.68	86.735
	2498	89.71	91.48	90.595	85.28	87.74	86.51	66.65	74.02	70.335	94.2	96.86	95.53	91.64	90.7	91.17	88.79	84.68	86.735
	2497	89.72	91.49	90.605	85.28	87.74	86.51	66.64	74.01	70.325	94.21	96.87	95.54	91.64	90.7	91.17	88.78	84.68	86.73
	2496	89.72	91.49	90.605	85.28	87.73	86.505	66.64	74.01	70.325	94.21	96.87	95.54	91.65	90.7	91.175	88.78	84.68	86.73
	2495	89.72	91.48	90.6	85.29	87.73	86.51	66.63	74	70.315	94.22	96.88	95.55	91.65	90.7	91.175	88.78	84.67	86.725
	2494	89.72	91.48	90.6	85.29	87.73	86.51	66.62	73.99	70.305	94.22	96.88	95.55	91.64	90.71	91.175	88.78	84.66	86.72
	2493	89.73	91.49	90.61	85.29	87.73	86.51	66.61	73.98	70.295	94.22	96.88	95.55	91.65	90.71	91.18	88.78	84.66	86.72
	2492	89.73	91.49	90.61	85.29	87.73	86.51	66.6	73.97	70.285	94.22	96.88	95.55	91.65	90.71	91.18	88.78	84.66	86.72
	2491	89.74	91.5	90.62	85.29	87.74	86.515	66.59	73.96	70.275	94.22	96.88	95.55	91.65	90.72	91.185	88.78	84.66	86.72
	2490	89.74	91.5	90.62	85.28	87.74	86.51	66.57	73.95	70.26	94.22	96.87	95.545	91.65	90.72	91.185	88.77	84.65	86.71
	2489	89.73	91.5	90.615	85.29	87.74	86.515	66.56	73.94	70.25	94.23	96.87	95.55	91.65	90.73	91.19	88.76	84.64	86.7
	2488	89.73	91.5	90.615	85.29	87.73	86.51	66.55	73.93	70.24	94.23	96.87	95.55	91.66	90.73	91.195	88.75	84.64	86.695
	2487	89.74	91.5	90.62	85.29	87.73	86.51	66.55	73.93	70.24	94.23	96.87	95.55	91.66	90.73	91.195	88.75	84.63	86.69
	2486	89.75	91.51	90.63	85.29	87.73	86.51	66.54	73.92	70.23	94.24	96.88	95.56	91.66	90.74	91.2	88.75	84.64	86.695
	2485	89.75	91.52	90.635	85.3	87.74	86.52	66.54	73.92	70.23	94.24	96.88	95.56	91.67	90.74	91.205	88.75	84.64	86.695
	2484	89.76	91.52	90.64	85.29	87.74	86.515	66.53	73.91	70.22	94.25	96.88	95.565	91.67	90.75	91.21	88.75	84.64	86.695
	2483	89.77	91.52	90.645	85.3	87.75	86.525	66.52	73.91	70.215	94.25	96.88	95.565	91.68	90.75	91.215	88.75	84.64	86.695
	2482	89.77	91.53	90.65	85.3	87.76	86.53	66.51	73.9	70.205	94.26	96.89	95.575	91.68	90.75	91.215	88.75	84.64	86.695
	2481	89.77	91.53	90.65	85.3	87.76	86.53	66.5	73.89	70.195	94.26	96.89	95.575	91.68	90.75	91.215	88.75	84.63	86.69
	2480	89.77	91.53	90.65	85.3	87.76	86.53	66.49	73.89	70.19	94.26	96.89	95.575	91.68	90.76	91.22	88.75	84.63	86.69
	2479	89.78	91.53	90.655	85.3	87.75	86.525	66.48	73.88	70.18	94.26	96.89	95.575	91.68	90.76	91.22	88.74	84.62	86.68
	2478	89.78	91.54	90.66	85.3	87.74	86.52	66.47	73.87	70.17	94.26	96.89	95.575	91.68	90.77	91.225	88.73	84.61	86.67
	2477	89.79	91.54	90.665	85.29	87.74	86.515	66.45	73.86	70.155	94.26	96.89	95.575	91.68	90.77	91.225	88.72	84.6	86.66
	2476	89.79	91.54	90.665	85.29	87.73	86.51	66.44	73.85	70.145	94.26	96.89	95.575	91.68	90.77	91.225	88.71	84.6	86.655
	2475	89.79	91.53	90.66	85.29	87.73	86.51	66.43	73.84	70.135	94.26	96.89	95.575	91.68	90.77	91.225	88.71	84.59	86.65
	2474	89.79	91.53	90.66	85.28	87.74	86.51	66.43	73.83	70.13	94.26	96.89	95.575	91.68	90.77	91.225	88.7	84.59	86.645
	2473	89.79	91.53	90.66	85.29	87.74	86.515	66.42	73.83	70.125	94.26	96.89	95.575	91.68	90.77	91.225	88.7	84.59	86.645
	2472	89.8	91.54	90.67	85.29	87.75	86.52	66.41	73.82	70.115	94.27	96.89	95.58	91.69	90.78	91.235	88.7	84.59	86.645
	2471	89.81	91.55	90.68	85.3	87.75	86.525	66.41	73.82	70.115	94.27	96.9	95.585	91.7	90.78	91.24	88.7	84.59	86.645
	2470	89.81	91.55	90.68	85.3	87.76	86.53	66.4	73.81	70.105	94.28	96.91	95.595	91.71	90.79	91.25	88.71	84.59	86.65
	2469	89.81	91.55	90.68	85.31	87.76	86.535	66.39	73.8	70.095	94.28	96.92	95.6	91.71	90.79	91.25	88.71	84.59	86.65
	2468	89.81	91.55	90.68	85.31	87.75	86.53	66.37	73.8	70.085	94.29	96.92	95.605	91.71	90.79	91.25	88.7	84.58	86.64
	2467	89.81	91.55	90.68	85.31	87.75	86.53	66.36	73.79	70.075	94.29	96.91	95.6	91.71	90.8	91.255	88.7	84.57	86.635
	2466	89.81	91.55	90.68	85.3	87.75	86.525	66.35	73.78	70.065	94.29	96.91	95.6	91.71	90.79	91.25	88.69	84.57	86.63
	2465	89.8	91.55	90.675	85.3	87.74	86.52	66.33	73.77	70.05	94.29	96.9	95.595	91.71	90.79	91.25	88.68	84.56	86.62
	2464	89.81	91.55	90.68	85.3	87.74	86.52	66.32	73.76	70.04	94.29	96.9	95.595	91.71	90.79	91.25	88.68	84.56	86.62
	2463	89.81	91.55	90.68	85.3	87.74	86.52	66.31	73.75	70.03	94.29	96.9	95.595	91.71	90.79	91.25	88.67	84.55	86.61
	2462	89.81	91.55	90.68	85.29	87.74	86.515	66.3	73.74	70.02	94.29	96.9	95.595	91.71	90.79	91.25	88.67	84.55	86.61
	2461	89.82	91.55	90.685	85.29	87.74	86.515	66.29	73.72	70.005	94.29	96.9	95.595	91.71	90.79	91.25	88.66	84.54	86.6
	2460	89.82	91.55	90.685	85.29	87.73	86.51	66.28	73.71	69.995	94.29	96.9	95.595	91.71	90.79	91.25	88.66	84.53	86.595
	2459	89.82	91.55	90.685	85.29	87.73	86.51	66.27	73.7	69.985	94.29	96.9	95.595	91.71	90.79	91.25	88.65	84.53	86.59
	2458	89.82	91.56	90.69	85.29	87.73	86.51	66.26	73.69	69.975	94.29	96.9	95.595	91.71	90.8	91.255	88.65	84.52	86.585
	2457	89.82	91.55	90.685	85.29	87.73	86.51	66.25	73.68	69.965	94.29	96.9	95.595	91.72	90.8	91.26	88.64	84.52	86.58
	2456	89.82	91.55	90.685	85.29	87.73	86.51	66.24	73.67	69.955	94.29	96.9	95.595	91.72	90.8	91.26	88.64	84.51	86.575
	2455	89.82	91.55	90.685	85.29	87.72	86.505	66.22	73.67	69.945	94.28	96.9	95.59	91.72	90.8	91.26	88.63	84.5	86.565
	2454	89.82	91.55	90.685	85.28	87.72	86.5	66.21	73.66	69.935	94.28	96.9	95.59	91.72	90.8	91.26	88.63	84.5	86.565
	2453	89.82	91.55	90.685	85.28	87.72	86.5	66.19	73.65	69.92	94.28	96.9	95.59	91.72	90.81	91.265	88.63	84.49	86.56
	2452	89.82	91.55	90.685	85.28	87.72	86.5	66.18	73.64	69.91	94.28	96.9	95.59	91.72	90.82	91.27	88.63	84.49	86.56
	2451	89.83	91.56	90.695	85.29	87.72	86.505	66.17	73.64	69.905	94.29	96.9	95.595	91.72	90.82	91.27	88.63	84.49	86.56
	2450	89.84	91.56	90.7	85.29	87.73	86.51	66.17	73.63	69.9	94.3	96.9	95.6	91.73	90.83	91.28	88.63	84.49	86.56
	2449	89.85	91.57	90.71	85.3	87.73	86.515	66.16	73.63	69.895	94.32	96.91	95.615	91.74	90.84	91.29	88.63	84.49	86.56
	2448	89.86	91.58	90.72	85.3	87.74	86.52	66.16	73.62	69.89	94.32	96.92	95.62	91.74	90.84	91.29	88.63	84.48	86.555
	2447	89.86	91.58	90.72	85.29	87.74	86.515	66.15	73.61	69.88	94.33	96.92	95.625	91.74	90.84	91.29	88.62	84.48	86.55
	2446	89.86	91.58	90.72	85.29	87.74	86.515	66.14	73.6	69.87	94.33	96.91	95.62	91.74	90.84	91.29	88.61	84.47	86.54
	2445	89.86	91.58	90.72	85.28	87.73	86.505	66.12	73.59	69.855	94.32	96.9	95.61	91.73	90.84	91.285	88.6	84.46	86.53
	2444	89.86	91.57	90.715	85.28	87.73	86.505	66.11	73.58	69.845	94.32	96.9	95.61	91.73	90.84	91.285	88.59	84.45	86.52
	2443	89.86	91.57	90.715	85.28	87.72	86.5	66.09	73.57	69.83	94.32	96.9	95.61	91.73	90.84	91.285	88.59	84.45	86.52
	2442	89.86	91.58	90.72	85.29	87.72	86.505	66.08	73.56	69.82	94.33	96.91	95.62	91.74	90.84	91.29	88.58	84.45	86.515
	2441	89.87	91.58	90.725	85.29	87.72	86.505	66.07	73.55	69.81	94.34	96.91	95.625	91.74	90.84	91.29	88.59	84.45	86.52
	2440	89.87	91.58	90.725	85.29	87.73	86.51	66.07	73.54	69.805	94.34	96.91	95.625	91.75	90.85	91.3	88.59	84.45	86.52
	2439	89.88	91.59	90.735	85.29	87.73	86.51	66.06	73.54	69.8	94.35	96.91	95.63	91.75	90.86	91.305	88.59	84.45	86.52
	2438	89.89	91.59	90.74	85.29	87.73	86.51	66.05	73.53	69.79	94.35	96.91	95.63	91.75	90.86	91.305	88.59	84.44	86.515
	2437	89.89	91.6	90.745	85.3	87.74	86.52	66.05	73.52	69.785	94.36	96.92	95.64	91.75	90.87	91.31	88.59	84.44	86.515
	2436	89.9	91.6	90.75	85.31	87.74	86.525	66.04	73.51	69.775	94.36	96.92	95.64	91.76	90.87	91.315	88.58	84.44	86.51
	2435	89.91	91.61	90.76	85.31	87.74	86.525	66.03	73.51	69.77	94.36	96.93	95.645	91.76	90.88	91.32	88.57	84.44	86.505
	2434	89.91	91.61	90.76	85.32	87.75	86.535	66.03	73.51	69.77	94.36	96.93	95.645	91.76	90.88	91.32	88.57	84.44	86.505
	2433	89.91	91.61	90.76	85.32	87.75	86.535	66.02	73.5	69.76	94.36	96.93	95.645	91.77	90.89	91.33	88.56	84.43	86.495
	2432	89.91	91.62	90.765	85.32	87.74	86.53	66	73.5	69.75	94.37	96.93	95.65	91.77	90.9	91.335	88.56	84.42	86.49
	2431	89.91	91.62	90.765	85.31	87.75	86.53	65.99	73.48	69.735	94.37	96.93	95.65	91.78	90.9	91.34	88.56	84.42	86.49
	2430	89.92	91.62	90.77	85.31	87.75	86.53	65.98	73.47	69.725	94.37	96.93	95.65	91.78	90.9	91.34	88.56	84.41	86.485
	2429	89.93	91.63	90.78	85.31	87.75	86.53	65.97	73.46	69.715	94.38	96.93	95.655	91.79	90.91	91.35	88.55	84.41	86.48
	2428	89.93	91.63	90.78	85.31	87.75	86.53	65.96	73.46	69.71	94.39	96.94	95.665	91.79	90.91	91.35	88.55	84.41	86.48
	2427	89.94	91.64	90.79	85.32	87.75	86.535	65.95	73.46	69.705	94.39	96.95	95.67	91.8	90.91	91.355	88.55	84.41	86.48
	2426	89.94	91.64	90.79	85.33	87.76	86.545	65.94	73.45	69.695	94.4	96.95	95.675	91.8	90.91	91.355	88.55	84.41	86.48
	2425	89.95	91.65	90.8	85.33	87.76	86.545	65.94	73.45	69.695	94.4	96.96	95.68	91.8	90.92	91.36	88.55	84.4	86.475
	2424	89.95	91.65	90.8	85.33	87.76	86.545	65.93	73.44	69.685	94.4	96.96	95.68	91.8	90.92	91.36	88.54	84.4	86.47
	2423	89.96	91.66	90.81	85.33	87.76	86.545	65.92	73.43	69.675	94.4	96.95	95.675	91.8	90.92	91.36	88.54	84.39	86.465
	2422	89.96	91.66	90.81	85.32	87.76	86.54	65.91	73.42	69.665	94.41	96.95	95.68	91.8	90.92	91.36	88.54	84.39	86.465
	2421	89.97	91.66	90.815	85.32	87.76	86.54	65.9	73.41	69.655	94.41	96.94	95.675	91.81	90.93	91.37	88.53	84.38	86.455
	2420	89.97	91.66	90.815	85.33	87.77	86.55	65.89	73.41	69.65	94.41	96.95	95.68	91.82	90.93	91.375	88.53	84.38	86.455
	2419	89.98	91.66	90.82	85.34	87.77	86.555	65.89	73.4	69.645	94.42	96.95	95.685	91.82	90.94	91.38	88.54	84.38	86.46
	2418	89.98	91.67	90.825	85.35	87.77	86.56	65.89	73.4	69.645	94.43	96.96	95.695	91.83	90.95	91.39	88.54	84.38	86.46
	2417	89.98	91.67	90.825	85.35	87.78	86.565	65.88	73.39	69.635	94.43	96.96	95.695	91.83	90.96	91.395	88.54	84.38	86.46
	2416	89.99	91.68	90.835	85.36	87.78	86.57	65.87	73.38	69.625	94.43	96.96	95.695	91.83	90.96	91.395	88.54	84.38	86.46
	2415	90	91.68	90.84	85.36	87.78	86.57	65.86	73.37	69.615	94.44	96.96	95.7	91.84	90.96	91.4	88.54	84.38	86.46
	2414	90.01	91.69	90.85	85.36	87.79	86.575	65.85	73.36	69.605	94.44	96.97	95.705	91.85	90.97	91.41	88.54	84.38	86.46
	2413	90.02	91.7	90.86	85.37	87.79	86.58	65.84	73.36	69.6	94.45	96.97	95.71	91.86	90.98	91.42	88.53	84.38	86.455
	2412	90.02	91.7	90.86	85.37	87.79	86.58	65.84	73.35	69.595	94.45	96.98	95.715	91.86	90.98	91.42	88.53	84.38	86.455
	2411	90.02	91.7	90.86	85.37	87.79	86.58	65.83	73.34	69.585	94.45	96.98	95.715	91.86	90.98	91.42	88.52	84.37	86.445
	2410	90.03	91.7	90.865	85.37	87.79	86.58	65.82	73.33	69.575	94.46	96.98	95.72	91.85	90.99	91.42	88.51	84.36	86.435
	2409	90.03	91.7	90.865	85.37	87.78	86.575	65.81	73.32	69.565	94.46	96.98	95.72	91.85	90.99	91.42	88.51	84.36	86.435
	2408	90.04	91.7	90.87	85.38	87.78	86.58	65.8	73.32	69.56	94.47	96.98	95.725	91.86	91	91.43	88.51	84.36	86.435
	2407	90.05	91.71	90.88	85.38	87.79	86.585	65.8	73.31	69.555	94.47	96.98	95.725	91.87	91	91.435	88.51	84.36	86.435
	2406	90.06	91.73	90.895	85.39	87.8	86.595	65.79	73.31	69.55	94.48	96.99	95.735	91.88	91.01	91.445	88.5	84.36	86.43
	2405	90.07	91.74	90.905	85.39	87.81	86.6	65.79	73.3	69.545	94.49	96.99	95.74	91.88	91.01	91.445	88.5	84.36	86.43
	2404	90.08	91.74	90.91	85.4	87.81	86.605	65.78	73.3	69.54	94.49	96.98	95.735	91.88	91.01	91.445	88.5	84.35	86.425
	2403	90.08	91.75	90.915	85.4	87.82	86.61	65.77	73.29	69.53	94.5	96.98	95.74	91.89	91.01	91.45	88.5	84.34	86.42
	2402	90.09	91.75	90.92	85.4	87.82	86.61	65.76	73.28	69.52	94.5	96.99	95.745	91.89	91.02	91.455	88.5	84.34	86.42
	2401	90.09	91.76	90.925	85.4	87.82	86.61	65.74	73.28	69.51	94.5	96.99	95.745	91.89	91.03	91.46	88.5	84.33	86.415
	2400	90.1	91.76	90.93	85.41	87.82	86.615	65.73	73.27	69.5	94.5	96.99	95.745	91.9	91.03	91.465	88.5	84.33	86.415
	2399	90.1	91.77	90.935	85.41	87.83	86.62	65.73	73.26	69.495	94.51	97	95.755	91.91	91.04	91.475	88.5	84.33	86.415
	2398	90.11	91.77	90.94	85.41	87.83	86.62	65.72	73.25	69.485	94.51	97	95.755	91.91	91.04	91.475	88.5	84.33	86.415
	2397	90.12	91.77	90.945	85.42	87.83	86.625	65.71	73.24	69.475	94.52	97	95.76	91.91	91.05	91.48	88.49	84.33	86.41
	2396	90.12	91.77	90.945	85.42	87.84	86.63	65.71	73.23	69.47	94.53	97.01	95.77	91.92	91.05	91.485	88.49	84.32	86.405
	2395	90.13	91.78	90.955	85.43	87.84	86.635	65.7	73.22	69.46	94.53	97.01	95.77	91.92	91.05	91.485	88.49	84.32	86.405
	2394	90.13	91.79	90.96	85.43	87.85	86.64	65.69	73.21	69.45	94.54	97.01	95.775	91.92	91.05	91.485	88.48	84.32	86.4
	2393	90.14	91.79	90.965	85.43	87.85	86.64	65.68	73.2	69.44	94.54	97.01	95.775	91.92	91.05	91.485	88.47	84.31	86.39
	2392	90.15	91.79	90.97	85.43	87.85	86.64	65.67	73.19	69.43	94.54	97	95.77	91.92	91.05	91.485	88.47	84.3	86.385
	2391	90.15	91.8	90.975	85.43	87.85	86.64	65.66	73.18	69.42	94.54	97	95.77	91.92	91.06	91.49	88.46	84.29	86.375
	2390	90.16	91.8	90.98	85.44	87.85	86.645	65.65	73.17	69.41	94.54	97	95.77	91.92	91.05	91.485	88.45	84.27	86.36
	2389	90.17	91.81	90.99	85.44	87.85	86.645	65.63	73.15	69.39	94.55	96.99	95.77	91.92	91.05	91.485	88.43	84.26	86.345
	2388	90.17	91.82	90.995	85.45	87.85	86.65	65.61	73.13	69.37	94.55	96.99	95.77	91.92	91.04	91.48	88.41	84.24	86.325
	2387	90.18	91.83	91.005	85.46	87.84	86.65	65.58	73.1	69.34	94.55	96.99	95.77	91.92	91.03	91.475	88.39	84.2	86.295
	2386	90.18	91.84	91.01	85.46	87.83	86.645	65.55	73.07	69.31	94.56	96.99	95.775	91.92	91.02	91.47	88.36	84.17	86.265
	2385	90.19	91.84	91.015	85.47	87.83	86.65	65.52	73.04	69.28	94.56	96.99	95.775	91.93	91	91.465	88.33	84.13	86.23
	2384	90.19	91.85	91.02	85.47	87.83	86.65	65.5	73.01	69.255	94.57	96.98	95.775	91.93	90.99	91.46	88.32	84.09	86.205
	2383	90.19	91.86	91.025	85.48	87.83	86.655	65.49	73.01	69.25	94.58	96.99	95.785	91.95	90.99	91.47	88.32	84.08	86.2
	2382	90.19	91.87	91.03	85.5	87.85	86.675	65.5	73.02	69.26	94.6	97	95.8	91.98	91.01	91.495	88.34	84.08	86.21
	2381	90.2	91.88	91.04	85.53	87.87	86.7	65.52	73.06	69.29	94.62	97.02	95.82	92.02	91.04	91.53	88.39	84.11	86.25
	2380	90.21	91.9	91.055	85.57	87.91	86.74	65.55	73.1	69.325	94.65	97.05	95.85	92.07	91.09	91.58	88.45	84.17	86.31
	2379	90.22	91.91	91.065	85.6	87.94	86.77	65.59	73.15	69.37	94.68	97.08	95.88	92.11	91.13	91.62	88.51	84.23	86.37
	2378	90.23	91.92	91.075	85.62	87.97	86.795	65.63	73.2	69.415	94.71	97.1	95.905	92.13	91.18	91.655	88.56	84.29	86.425
	2377	90.24	91.92	91.08	85.64	87.99	86.815	65.64	73.22	69.43	94.73	97.11	95.92	92.14	91.21	91.675	88.59	84.34	86.465
	2376	90.25	91.92	91.085	85.64	87.99	86.815	65.63	73.22	69.425	94.74	97.11	95.925	92.14	91.22	91.68	88.59	84.35	86.47
	2375	90.26	91.91	91.085	85.62	87.99	86.805	65.61	73.19	69.4	94.75	97.11	95.93	92.11	91.22	91.665	88.56	84.34	86.45
	2374	90.27	91.9	91.085	85.61	87.97	86.79	65.56	73.15	69.355	94.75	97.09	95.92	92.08	91.2	91.64	88.51	84.3	86.405
	2373	90.28	91.9	91.09	85.59	87.96	86.775	65.52	73.1	69.31	94.75	97.09	95.92	92.06	91.17	91.615	88.45	84.25	86.35
	2372	90.3	91.9	91.1	85.59	87.96	86.775	65.47	73.07	69.27	94.74	97.08	95.91	92.05	91.14	91.595	88.4	84.21	86.305
	2371	90.32	91.91	91.115	85.58	87.95	86.765	65.43	73.05	69.24	94.74	97.08	95.91	92.04	91.12	91.58	88.37	84.18	86.275
	2370	90.32	91.92	91.12	85.58	87.95	86.765	65.4	73.03	69.215	94.74	97.08	95.91	92.04	91.1	91.57	88.36	84.16	86.26
	2369	90.31	91.93	91.12	85.58	87.93	86.755	65.37	73.02	69.195	94.73	97.07	95.9	92.04	91.09	91.565	88.35	84.15	86.25
	2368	90.3	91.93	91.115	85.58	87.92	86.75	65.36	73.02	69.19	94.72	97.07	95.895	92.04	91.09	91.565	88.35	84.14	86.245
	2367	90.3	91.93	91.115	85.58	87.92	86.75	65.37	73.02	69.195	94.73	97.07	95.9	92.05	91.1	91.575	88.35	84.14	86.245
	2366	90.3	91.92	91.11	85.59	87.93	86.76	65.38	73.01	69.195	94.73	97.08	95.905	92.06	91.11	91.585	88.36	84.14	86.25
	2365	90.3	91.91	91.105	85.6	87.95	86.775	65.38	73	69.19	94.74	97.08	95.91	92.06	91.13	91.595	88.36	84.15	86.255
	2364	90.29	91.91	91.1	85.61	87.96	86.785	65.37	72.99	69.18	94.74	97.08	95.91	92.07	91.14	91.605	88.38	84.16	86.27
	2363	90.29	91.91	91.1	85.61	87.97	86.79	65.36	72.99	69.175	94.74	97.08	95.91	92.08	91.15	91.615	88.4	84.17	86.285
	2362	90.29	91.91	91.1	85.61	87.98	86.795	65.34	72.98	69.16	94.75	97.08	95.915	92.09	91.15	91.62	88.42	84.18	86.3
	2361	90.3	91.92	91.11	85.61	87.99	86.8	65.32	72.98	69.15	94.76	97.09	95.925	92.1	91.16	91.63	88.43	84.17	86.3
	2360	90.32	91.93	91.125	85.6	87.99	86.795	65.31	72.96	69.135	94.77	97.09	95.93	92.09	91.16	91.625	88.42	84.16	86.29
	2359	90.33	91.93	91.13	85.59	87.99	86.79	65.28	72.95	69.115	94.77	97.08	95.925	92.08	91.16	91.62	88.39	84.14	86.265
	2358	90.33	91.94	91.135	85.58	87.98	86.78	65.25	72.93	69.09	94.76	97.08	95.92	92.07	91.15	91.61	88.36	84.12	86.24
	2357	90.33	91.94	91.135	85.59	87.97	86.78	65.23	72.92	69.075	94.75	97.08	95.915	92.06	91.15	91.605	88.35	84.12	86.235
	2356	90.33	91.95	91.14	85.6	87.97	86.785	65.22	72.92	69.07	94.75	97.09	95.92	92.06	91.15	91.605	88.36	84.14	86.25
	2355	90.34	91.95	91.145	85.61	87.98	86.795	65.22	72.93	69.075	94.76	97.09	95.925	92.07	91.16	91.615	88.38	84.14	86.26
	2354	90.35	91.95	91.15	85.63	87.99	86.81	65.22	72.93	69.075	94.77	97.09	95.93	92.08	91.17	91.625	88.39	84.13	86.26
	2353	90.36	91.95	91.155	85.62	87.99	86.805	65.23	72.93	69.08	94.78	97.09	95.935	92.08	91.18	91.63	88.4	84.12	86.26
	2352	90.36	91.95	91.155	85.61	87.99	86.8	65.22	72.92	69.07	94.78	97.09	95.935	92.07	91.18	91.625	88.4	84.11	86.255
	2351	90.36	91.96	91.16	85.6	87.98	86.79	65.22	72.9	69.06	94.8	97.08	95.94	92.06	91.18	91.62	88.37	84.11	86.24
	2350	90.36	91.96	91.16	85.61	87.98	86.795	65.21	72.88	69.045	94.82	97.08	95.95	92.07	91.17	91.62	88.34	84.11	86.225
	2349	90.37	91.97	91.17	85.63	87.97	86.8	65.2	72.86	69.03	94.82	97.08	95.95	92.1	91.17	91.635	88.32	84.1	86.21
	2348	90.37	91.97	91.17	85.66	87.97	86.815	65.21	72.84	69.025	94.82	97.09	95.955	92.14	91.16	91.65	88.31	84.07	86.19
	2347	90.37	91.98	91.175	85.67	87.97	86.82	65.22	72.84	69.03	94.8	97.11	95.955	92.16	91.16	91.66	88.32	84.05	86.185
	2346	90.36	91.97	91.165	85.66	87.97	86.815	65.21	72.84	69.025	94.79	97.12	95.955	92.15	91.17	91.66	88.32	84.04	86.18
	2345	90.36	91.95	91.155	85.63	87.97	86.8	65.18	72.83	69.005	94.77	97.11	95.94	92.12	91.17	91.645	88.3	84.05	86.175
	2344	90.35	91.94	91.145	85.62	87.97	86.795	65.14	72.81	68.975	94.76	97.09	95.925	92.08	91.17	91.625	88.28	84.06	86.17
	2343	90.35	91.94	91.145	85.6	87.97	86.785	65.11	72.79	68.95	94.75	97.07	95.91	92.06	91.17	91.615	88.27	84.06	86.165
	2342	90.35	91.93	91.14	85.59	87.97	86.78	65.1	72.78	68.94	94.73	97.06	95.895	92.05	91.17	91.61	88.28	84.06	86.17
	2341	90.35	91.93	91.14	85.58	87.97	86.775	65.1	72.79	68.945	94.73	97.06	95.895	92.05	91.18	91.615	88.3	84.08	86.19
	2340	90.36	91.94	91.15	85.58	87.98	86.78	65.11	72.8	68.955	94.74	97.06	95.9	92.05	91.2	91.625	88.31	84.1	86.205
	2339	90.36	91.95	91.155	85.58	87.98	86.78	65.12	72.8	68.96	94.75	97.06	95.905	92.06	91.22	91.64	88.31	84.11	86.21
	2338	90.37	91.95	91.16	85.58	87.98	86.78	65.12	72.8	68.96	94.76	97.07	95.915	92.07	91.23	91.65	88.31	84.1	86.205
	2337	90.37	91.96	91.165	85.58	87.97	86.775	65.1	72.78	68.94	94.76	97.08	95.92	92.07	91.23	91.65	88.31	84.09	86.2
	2336	90.37	91.96	91.165	85.58	87.97	86.775	65.08	72.76	68.92	94.75	97.08	95.915	92.07	91.21	91.64	88.3	84.06	86.18
	2335	90.38	91.96	91.17	85.57	87.95	86.76	65.05	72.74	68.895	94.74	97.07	95.905	92.06	91.19	91.625	88.28	84.03	86.155
	2334	90.38	91.96	91.17	85.57	87.94	86.755	65.04	72.72	68.88	94.74	97.06	95.9	92.06	91.17	91.615	88.26	84	86.13
	2333	90.39	91.96	91.175	85.58	87.94	86.76	65.03	72.71	68.87	94.74	97.06	95.9	92.05	91.16	91.605	88.24	83.99	86.115
	2332	90.41	91.96	91.185	85.58	87.94	86.76	65.02	72.7	68.86	94.75	97.05	95.9	92.05	91.17	91.61	88.24	83.99	86.115
	2331	90.42	91.97	91.195	85.57	87.95	86.76	65.01	72.68	68.845	94.76	97.05	95.905	92.04	91.18	91.61	88.23	83.99	86.11
	2330	90.44	91.98	91.21	85.56	87.96	86.76	64.99	72.66	68.825	94.76	97.05	95.905	92.02	91.19	91.605	88.21	83.99	86.1
	2329	90.44	91.97	91.205	85.56	87.95	86.755	64.95	72.62	68.785	94.75	97.04	95.895	92	91.19	91.595	88.19	83.97	86.08
	2328	90.42	91.96	91.19	85.55	87.94	86.745	64.91	72.58	68.745	94.73	97.03	95.88	91.98	91.17	91.575	88.15	83.94	86.045
	2327	90.39	91.92	91.155	85.53	87.91	86.72	64.86	72.53	68.695	94.69	97.01	95.85	91.96	91.14	91.55	88.11	83.89	86
	2326	90.34	91.88	91.11	85.5	87.87	86.685	64.81	72.49	68.65	94.64	96.98	95.81	91.93	91.1	91.515	88.08	83.85	85.965
	2325	90.3	91.84	91.07	85.47	87.84	86.655	64.76	72.47	68.615	94.59	96.96	95.775	91.9	91.07	91.485	88.07	83.83	85.95
	2324	90.27	91.81	91.04	85.44	87.82	86.63	64.73	72.45	68.59	94.57	96.96	95.765	91.88	91.07	91.475	88.07	83.82	85.945
	2323	90.26	91.8	91.03	85.41	87.82	86.615	64.72	72.45	68.585	94.57	96.97	95.77	91.87	91.08	91.475	88.08	83.84	85.96
	2322	90.27	91.81	91.04	85.41	87.83	86.62	64.72	72.46	68.59	94.58	96.99	95.785	91.87	91.1	91.485	88.09	83.86	85.975
	2321	90.28	91.82	91.05	85.41	87.84	86.625	64.72	72.46	68.59	94.6	97	95.8	91.87	91.12	91.495	88.1	83.88	85.99
	2320	90.29	91.83	91.06	85.42	87.85	86.635	64.72	72.46	68.59	94.62	97.01	95.815	91.88	91.13	91.505	88.09	83.89	85.99
	2319	90.3	91.84	91.07	85.42	87.86	86.64	64.72	72.45	68.585	94.64	97.02	95.83	91.89	91.14	91.515	88.09	83.9	85.995
	2318	90.31	91.85	91.08	85.42	87.86	86.64	64.72	72.44	68.58	94.65	97.02	95.835	91.91	91.15	91.53	88.09	83.9	85.995
	2317	90.32	91.86	91.09	85.42	87.85	86.635	64.73	72.43	68.58	94.65	97.02	95.835	91.94	91.16	91.55	88.09	83.89	85.99
	2316	90.32	91.86	91.09	85.42	87.85	86.635	64.73	72.43	68.58	94.65	97.02	95.835	91.96	91.16	91.56	88.1	83.87	85.985
	2315	90.32	91.86	91.09	85.42	87.84	86.63	64.72	72.43	68.575	94.65	97.02	95.835	91.97	91.16	91.565	88.1	83.86	85.98
	2314	90.31	91.86	91.085	85.42	87.84	86.63	64.7	72.42	68.56	94.64	97.02	95.83	91.96	91.15	91.555	88.09	83.85	85.97
	2313	90.3	91.86	91.08	85.41	87.83	86.62	64.67	72.41	68.54	94.64	97.02	95.83	91.94	91.14	91.54	88.07	83.85	85.96
	2312	90.29	91.87	91.08	85.39	87.82	86.605	64.64	72.39	68.515	94.63	97.02	95.825	91.92	91.13	91.525	88.05	83.85	85.95
	2311	90.29	91.87	91.08	85.38	87.81	86.595	64.62	72.38	68.5	94.63	97.02	95.825	91.9	91.13	91.515	88.03	83.84	85.935
	2310	90.28	91.87	91.075	85.36	87.8	86.58	64.6	72.36	68.48	94.63	97.02	95.825	91.89	91.11	91.5	88.02	83.82	85.92
	2309	90.27	91.85	91.06	85.34	87.79	86.565	64.59	72.34	68.465	94.62	97.01	95.815	91.88	91.1	91.49	88	83.81	85.905
	2308	90.27	91.84	91.055	85.33	87.78	86.555	64.57	72.33	68.45	94.61	97.01	95.81	91.87	91.09	91.48	88	83.8	85.9
	2307	90.26	91.82	91.04	85.32	87.78	86.55	64.56	72.33	68.445	94.61	97.02	95.815	91.87	91.09	91.48	87.99	83.81	85.9
	2306	90.25	91.82	91.035	85.31	87.77	86.54	64.56	72.33	68.445	94.61	97.02	95.815	91.87	91.09	91.48	88	83.81	85.905
	2305	90.25	91.82	91.035	85.32	87.77	86.545	64.54	72.32	68.43	94.6	97.02	95.81	91.88	91.1	91.49	88	83.81	85.905
	2304	90.24	91.83	91.035	85.32	87.76	86.54	64.53	72.3	68.415	94.6	97.02	95.81	91.89	91.1	91.495	87.99	83.8	85.895
	2303	90.24	91.83	91.035	85.31	87.75	86.53	64.51	72.28	68.395	94.59	97.02	95.805	91.89	91.1	91.495	87.98	83.78	85.88
	2302	90.23	91.82	91.025	85.3	87.74	86.52	64.49	72.26	68.375	94.59	97.02	95.805	91.89	91.1	91.495	87.98	83.76	85.87
	2301	90.23	91.82	91.025	85.29	87.73	86.51	64.48	72.25	68.365	94.58	97.01	95.795	91.89	91.1	91.495	87.97	83.75	85.86
	2300	90.22	91.81	91.015	85.28	87.73	86.505	64.46	72.24	68.35	94.58	97.01	95.795	91.88	91.1	91.49	87.96	83.75	85.855
	2299	90.22	91.8	91.01	85.27	87.72	86.495	64.45	72.23	68.34	94.58	97.01	95.795	91.88	91.09	91.485	87.94	83.74	85.84
	2298	90.22	91.79	91.005	85.27	87.71	86.49	64.44	72.22	68.33	94.58	97	95.79	91.87	91.09	91.48	87.94	83.74	85.84
	2297	90.21	91.78	90.995	85.26	87.7	86.48	64.43	72.21	68.32	94.58	97	95.79	91.87	91.09	91.48	87.93	83.74	85.835
	2296	90.2	91.76	90.98	85.25	87.69	86.47	64.42	72.2	68.31	94.58	97	95.79	91.87	91.09	91.48	87.94	83.74	85.84
	2295	90.19	91.76	90.975	85.24	87.68	86.46	64.41	72.2	68.305	94.57	97	95.785	91.87	91.1	91.485	87.94	83.74	85.84
	2294	90.19	91.76	90.975	85.23	87.67	86.45	64.4	72.2	68.3	94.56	97	95.78	91.88	91.11	91.495	87.95	83.74	85.845
	2293	90.19	91.75	90.97	85.22	87.66	86.44	64.38	72.19	68.285	94.55	97	95.775	91.88	91.12	91.5	87.95	83.74	85.845
	2292	90.17	91.74	90.955	85.21	87.65	86.43	64.37	72.19	68.28	94.55	97	95.775	91.88	91.12	91.5	87.95	83.74	85.845
	2291	90.15	91.73	90.94	85.19	87.64	86.415	64.36	72.18	68.27	94.54	96.99	95.765	91.88	91.11	91.495	87.94	83.74	85.84
	2290	90.13	91.72	90.925	85.18	87.63	86.405	64.34	72.17	68.255	94.52	96.98	95.75	91.88	91.11	91.495	87.94	83.73	85.835
	2289	90.11	91.7	90.905	85.17	87.61	86.39	64.33	72.15	68.24	94.51	96.97	95.74	91.87	91.1	91.485	87.94	83.73	85.835
	2288	90.1	91.69	90.895	85.16	87.6	86.38	64.31	72.14	68.225	94.5	96.96	95.73	91.87	91.1	91.485	87.94	83.72	85.83
	2287	90.09	91.68	90.885	85.15	87.59	86.37	64.29	72.14	68.215	94.49	96.96	95.725	91.86	91.1	91.48	87.94	83.72	85.83
	2286	90.08	91.66	90.87	85.13	87.58	86.355	64.28	72.13	68.205	94.48	96.95	95.715	91.86	91.1	91.48	87.94	83.71	85.825
	2285	90.08	91.65	90.865	85.12	87.57	86.345	64.27	72.12	68.195	94.48	96.95	95.715	91.86	91.09	91.475	87.93	83.71	85.82
	2284	90.08	91.65	90.865	85.11	87.57	86.34	64.26	72.12	68.19	94.49	96.95	95.72	91.86	91.09	91.475	87.92	83.7	85.81
	2283	90.09	91.65	90.87	85.11	87.56	86.335	64.25	72.11	68.18	94.5	96.95	95.725	91.87	91.1	91.485	87.92	83.7	85.81
	2282	90.09	91.65	90.87	85.11	87.56	86.335	64.24	72.1	68.17	94.51	96.96	95.735	91.87	91.09	91.48	87.92	83.69	85.805
	2281	90.09	91.65	90.87	85.11	87.55	86.33	64.23	72.09	68.16	94.51	96.96	95.735	91.88	91.09	91.485	87.91	83.68	85.795
	2280	90.08	91.66	90.87	85.11	87.55	86.33	64.22	72.07	68.145	94.51	96.95	95.73	91.88	91.09	91.485	87.91	83.68	85.795
	2279	90.08	91.66	90.87	85.1	87.55	86.325	64.21	72.07	68.14	94.5	96.95	95.725	91.88	91.09	91.485	87.9	83.67	85.785
	2278	90.08	91.67	90.875	85.08	87.54	86.31	64.19	72.06	68.125	94.5	96.95	95.725	91.88	91.09	91.485	87.9	83.66	85.78
	2277	90.08	91.67	90.875	85.08	87.54	86.31	64.18	72.06	68.12	94.51	96.95	95.73	91.88	91.09	91.485	87.89	83.66	85.775
	2276	90.08	91.66	90.87	85.07	87.54	86.305	64.16	72.06	68.11	94.51	96.95	95.73	91.88	91.09	91.485	87.89	83.66	85.775
	2275	90.08	91.66	90.87	85.07	87.54	86.305	64.15	72.06	68.105	94.52	96.96	95.74	91.88	91.1	91.49	87.89	83.66	85.775
	2274	90.07	91.66	90.865	85.07	87.54	86.305	64.13	72.05	68.09	94.53	96.97	95.75	91.88	91.1	91.49	87.89	83.66	85.775
	2273	90.07	91.66	90.865	85.06	87.54	86.3	64.12	72.04	68.08	94.53	96.97	95.75	91.88	91.11	91.495	87.88	83.65	85.765
	2272	90.06	91.66	90.86	85.06	87.53	86.295	64.11	72.03	68.07	94.53	96.97	95.75	91.88	91.11	91.495	87.87	83.65	85.76
	2271	90.07	91.66	90.865	85.06	87.53	86.295	64.11	72.02	68.065	94.53	96.97	95.75	91.88	91.11	91.495	87.86	83.64	85.75
	2270	90.07	91.66	90.865	85.05	87.52	86.285	64.09	72	68.045	94.53	96.96	95.745	91.88	91.1	91.49	87.85	83.64	85.745
	2269	90.07	91.67	90.87	85.03	87.52	86.275	64.08	71.99	68.035	94.53	96.96	95.745	91.87	91.09	91.48	87.84	83.63	85.735
	2268	90.06	91.67	90.865	85.02	87.51	86.265	64.06	71.98	68.02	94.53	96.96	95.745	91.87	91.09	91.48	87.83	83.62	85.725
	2267	90.07	91.67	90.87	85.02	87.51	86.265	64.05	71.97	68.01	94.53	96.96	95.745	91.86	91.1	91.48	87.83	83.61	85.72
	2266	90.07	91.68	90.875	85.02	87.51	86.265	64.04	71.96	68	94.54	96.96	95.75	91.86	91.1	91.48	87.82	83.6	85.71
	2265	90.08	91.68	90.88	85.03	87.51	86.27	64.03	71.95	67.99	94.54	96.97	95.755	91.87	91.11	91.49	87.82	83.59	85.705
	2264	90.08	91.69	90.885	85.03	87.51	86.27	64.02	71.94	67.98	94.55	96.98	95.765	91.87	91.11	91.49	87.82	83.58	85.7
	2263	90.08	91.69	90.885	85.02	87.51	86.265	64	71.94	67.97	94.55	96.98	95.765	91.87	91.1	91.485	87.82	83.58	85.7
[truncated: 1,463 more rows]

## Sheet: SSA
	Feedstock	Temprature	Replicate	Bet Surface Area (m^2/g)
[truncated: 30 more rows]
